# Supplementary material for: Divergent DNA Methylation Provides Insights into the Evolution of Duplicate Genes in Zebrafish
Source: G3 (Bethesda). 2016 Sep 19;6(11):3581–91. doi: 10.1534/g3.116.032243 (PMC5100857; doi:10.1534/g3.116.032243)
Supplement: Supplemental Material [file supp_g3.116.032243_TableS1.xls]

## Sheet: Sheet1
TableS1: Distribution of Ks and ω
Gene ID	Gene ID	Pairwised protein ID	Ks	ω	P value of LRT	Adjust p value LRT
ENSDARG00000017299	ENSDARG00000090113	ENSDARP00000021916_ENSDARP00000103634	0.0101	0.001	0.200001	0.224256
ENSDARG00000012552	ENSDARG00000077372	ENSDARP00000025493_ENSDARP00000096587	0.0101	0.2258	0.251497	0.278599
ENSDARG00000095775	ENSDARG00000093703	ENSDARP00000114554_ENSDARP00000120405	0.0101	2.1175	0.120023	0.136944
ENSDARG00000095630	ENSDARG00000093187	ENSDARP00000115378_ENSDARP00000117491	0.0101	1.0212	0.286739	0.315318
ENSDARG00000039926	ENSDARG00000071509	ENSDARP00000058400_ENSDARP00000096572	0.0103	0.001	0.0961431	0.110728
ENSDARG00000068126	ENSDARG00000090921	ENSDARP00000089102_ENSDARP00000108273	0.0103	0.001	0.194156	0.217849
ENSDARG00000086229	ENSDARG00000093072	ENSDARP00000109253_ENSDARP00000123115	0.0104	0.5545	0.89599	0.908339
ENSDARG00000093977	ENSDARG00000095763	ENSDARP00000119177_ENSDARP00000119322	0.0104	1.8542	0.201238	0.22549
ENSDARG00000059344	ENSDARG00000012330	ENSDARP00000042693_ENSDARP00000118388	0.0105	0.001	0.0298374	0.0360182
ENSDARG00000090389	ENSDARG00000069942	ENSDARP00000092990_ENSDARP00000114665	0.0105	0.001	0.25249	0.279513
ENSDARG00000058028	ENSDARG00000091348	ENSDARP00000041087_ENSDARP00000108108	0.0106	0.001	0.0565549	0.0662643
ENSDARG00000062157	ENSDARG00000074758	ENSDARP00000083965_ENSDARP00000099649	0.0106	0.001	0.00056931	0.000751961
ENSDARG00000071420	ENSDARG00000088276	ENSDARP00000096352_ENSDARP00000118326	0.0106	0.001	0.222939	0.248377
ENSDARG00000094805	ENSDARG00000096085	ENSDARP00000123312_ENSDARP00000125151	0.0106	1.2842	0.428361	0.461848
ENSDARG00000067592	ENSDARG00000069697	ENSDARP00000088078_ENSDARP00000092392	0.0108	0.8679	0.493888	0.527175
ENSDARG00000040839	ENSDARG00000086778	ENSDARP00000059855_ENSDARP00000108907	0.0109	0.2869	0.452284	0.486058
ENSDARG00000071414	ENSDARG00000091228	ENSDARP00000096339_ENSDARP00000110880	0.0109	0.3043	0.63951	0.670078
ENSDARG00000086368	ENSDARG00000087387	ENSDARP00000106100_ENSDARP00000111739	0.0109	0.7849	0.500683	0.53374
ENSDARG00000058863	ENSDARG00000075533	ENSDARP00000076252_ENSDARP00000099482	0.011	0.163	0.0844002	0.0976799
ENSDARG00000089020	ENSDARG00000067694	ENSDARP00000088270_ENSDARP00000097543	0.0111	0.3636	0.716962	0.743466
ENSDARG00000074361	ENSDARG00000078196	ENSDARP00000100316_ENSDARP00000101778	0.0111	0.2928	0.523692	0.557012
ENSDARG00000096491	ENSDARG00000096444	ENSDARP00000126367_ENSDARP00000126453	0.0111	0.4922	0.985595	0.98619
ENSDARG00000090222	ENSDARG00000058461	ENSDARP00000075760_ENSDARP00000122110	0.0112	0.2868	0.164009	0.185027
ENSDARG00000045261	ENSDARG00000074246	ENSDARP00000066567_ENSDARP00000106078	0.0113	0.001	0.0279585	0.0338612
ENSDARG00000091385	ENSDARG00000069528	ENSDARP00000092040_ENSDARP00000111462	0.0113	0.6752	0.673893	0.70299
ENSDARG00000095987	ENSDARG00000070393	ENSDARP00000094020_ENSDARP00000121609	0.0116	0.001	0.0951394	0.109687
ENSDARG00000030548	ENSDARG00000086180	ENSDARP00000108349_ENSDARP00000111567	0.0118	0.5905	0.82389	0.843774
ENSDARG00000090841	ENSDARG00000090685	ENSDARP00000104875_ENSDARP00000129286	0.0119	0.6323	0.800569	0.82167
ENSDARG00000055385	ENSDARG00000071511	ENSDARP00000072194_ENSDARP00000096574	0.012	0.0676	0.0363214	0.0433551
ENSDARG00000044009	ENSDARG00000090788	ENSDARP00000056626_ENSDARP00000110939	0.0121	0.001	0.00619278	0.00777032
ENSDARG00000010690	ENSDARG00000087994	ENSDARP00000010851_ENSDARP00000112454	0.0122	0.4645	0.899418	0.910724
ENSDARG00000078057	ENSDARG00000077708	ENSDARP00000098918_ENSDARP00000126908	0.0123	0.001	0.0116978	0.0145018
ENSDARG00000024212	ENSDARG00000088828	ENSDARP00000029727_ENSDARP00000115268	0.0124	0.2261	0.362152	0.394187
ENSDARG00000070822	ENSDARG00000091351	ENSDARP00000095074_ENSDARP00000117370	0.0124	0.4787	0.945856	0.952764
ENSDARG00000091397	ENSDARG00000077967	ENSDARP00000103595_ENSDARP00000104105	0.0124	0.3791	0.667695	0.697708
ENSDARG00000070724	ENSDARG00000058393	ENSDARP00000022694_ENSDARP00000094890	0.0126	0.001	0.00104923	0.00136569
ENSDARG00000088769	ENSDARG00000089822	ENSDARP00000064012_ENSDARP00000107748	0.0126	1.88	0.180256	0.202734
ENSDARG00000090169	ENSDARG00000097569	ENSDARP00000110391_ENSDARP00000128126	0.0126	0.2843	0.699075	0.727196
ENSDARG00000022370	ENSDARG00000086998	ENSDARP00000036667_ENSDARP00000108344	0.0127	0.3022	0.560953	0.593972
ENSDARG00000078233	ENSDARG00000075845	ENSDARP00000096826_ENSDARP00000109429	0.0127	0.001	0.000107892	0.000147693
ENSDARG00000058021	ENSDARG00000089456	ENSDARP00000075249_ENSDARP00000110853	0.0128	0.001	0.0015233	0.00196881
ENSDARG00000089695	ENSDARG00000090183	ENSDARP00000079535_ENSDARP00000102755	0.0128	0.0748	0.0372197	0.0443474
ENSDARG00000079019	ENSDARG00000091881	ENSDARP00000098921_ENSDARP00000112880	0.0128	0.001	0.000878437	0.0011479
ENSDARG00000088924	ENSDARG00000086704	ENSDARP00000106330_ENSDARP00000107408	0.0128	0.5599	0.882535	0.896346
ENSDARG00000088943	ENSDARG00000063519	ENSDARP00000108851_ENSDARP00000128812	0.0128	0.001	0.100522	0.115531
ENSDARG00000014165	ENSDARG00000087263	ENSDARP00000023871_ENSDARP00000107168	0.0129	0.001	0.0987965	0.113626
ENSDARG00000071384	ENSDARG00000089603	ENSDARP00000096274_ENSDARP00000108639	0.0129	0.001	0.00306878	0.0039098
ENSDARG00000014790	ENSDARG00000092127	ENSDARP00000046375_ENSDARP00000116124	0.013	0.1356	0.10695	0.122578
ENSDARG00000096588	ENSDARG00000096622	ENSDARP00000126709_ENSDARP00000127038	0.0134	0.6034	0.726972	0.752667
ENSDARG00000068862	ENSDARG00000015599	ENSDARP00000090491_ENSDARP00000123052	0.0135	0.0565	0.0105881	0.0131754
ENSDARG00000020659	ENSDARG00000076563	ENSDARP00000096176_ENSDARP00000117705	0.0136	0.3225	0.672136	0.701377
ENSDARG00000062508	ENSDARG00000091510	ENSDARP00000084916_ENSDARP00000107287	0.0137	0.001	0.139696	0.158463
ENSDARG00000092466	ENSDARG00000060410	ENSDARP00000115131_ENSDARP00000124920	0.014	0.057	0.00106943	0.00139089
ENSDARG00000070584	ENSDARG00000077625	ENSDARP00000029090_ENSDARP00000100229	0.0141	0.1192	0.0835125	0.0967202
ENSDARG00000071779	ENSDARG00000071780	ENSDARP00000074541_ENSDARP00000097182	0.0141	0.001	0.010976	0.0136325
ENSDARG00000058140	ENSDARG00000090531	ENSDARP00000075390_ENSDARP00000106827	0.0141	0.1367	0.0756076	0.0879961
ENSDARG00000093375	ENSDARG00000092270	ENSDARP00000118999_ENSDARP00000120625	0.0141	2.7336	0.00273669	0.00349073
ENSDARG00000052594	ENSDARG00000089585	ENSDARP00000068967_ENSDARP00000119373	0.0143	0.001	0.0268031	0.0324856
ENSDARG00000076557	ENSDARG00000075157	ENSDARP00000029283_ENSDARP00000098252	0.0144	0.0894	0.0127746	0.0157894
ENSDARG00000008915	ENSDARG00000078359	ENSDARP00000026409_ENSDARP00000099395	0.0145	0.075	0.062436	0.0730259
ENSDARG00000095968	ENSDARG00000086523	ENSDARP00000118532_ENSDARP00000121177	0.0145	0.7629	0.627345	0.659629
ENSDARG00000054323	ENSDARG00000091024	ENSDARP00000070972_ENSDARP00000105666	0.0147	0.2529	0.382911	0.415144
ENSDARG00000091516	ENSDARG00000087972	ENSDARP00000106017_ENSDARP00000108242	0.0148	0.1671	0.369007	0.401121
ENSDARG00000015880	ENSDARG00000067964	ENSDARP00000047256_ENSDARP00000088755	0.0149	0.001	7.66364e-05	0.00010565
ENSDARG00000093405	ENSDARG00000025608	ENSDARP00000050929_ENSDARP00000107816	0.0149	0.4685	0.932247	0.941061
ENSDARG00000076607	ENSDARG00000079150	ENSDARP00000092275_ENSDARP00000102029	0.0149	0.001	0.0572894	0.0671011
ENSDARG00000091402	ENSDARG00000088185	ENSDARP00000003875_ENSDARP00000107973	0.015	0.001	0.0240584	0.0293093
ENSDARG00000033949	ENSDARG00000068884	ENSDARP00000045134_ENSDARP00000090548	0.0151	0.2235	0.346961	0.37815
ENSDARG00000076317	ENSDARG00000060715	ENSDARP00000080199_ENSDARP00000080246	0.0152	0.0313	0.000559185	0.000739473
ENSDARG00000067986	ENSDARG00000052955	ENSDARP00000088825_ENSDARP00000088827	0.0152	0.4119	0.815065	0.835252
ENSDARG00000020711	ENSDARG00000078069	ENSDARP00000008907_ENSDARP00000103553	0.0154	0.001	0.01084	0.0134788
ENSDARG00000059931	ENSDARG00000077421	ENSDARP00000078315_ENSDARP00000100732	0.0156	0.0596	0.0250655	0.0304801
ENSDARG00000074612	ENSDARG00000088989	ENSDARP00000043687_ENSDARP00000107173	0.0157	0.9036	0.491622	0.524926
ENSDARG00000068740	ENSDARG00000096038	ENSDARP00000090314_ENSDARP00000125558	0.0159	3.7606	0.00041594	0.000554922
ENSDARG00000089278	ENSDARG00000091672	ENSDARP00000045113_ENSDARP00000123686	0.0161	0.1096	0.135109	0.153417
ENSDARG00000028333	ENSDARG00000057845	ENSDARP00000053356_ENSDARP00000119571	0.0161	0.4846	0.966861	0.969204
ENSDARG00000061920	ENSDARG00000087753	ENSDARP00000083340_ENSDARP00000105317	0.0162	0.4286	0.753911	0.777639
ENSDARG00000076601	ENSDARG00000078624	ENSDARP00000104054_ENSDARP00000115968	0.0162	0.001	0.00276449	0.00352483
ENSDARG00000088262	ENSDARG00000088685	ENSDARP00000104935_ENSDARP00000109632	0.0162	0.0921	0.0222694	0.0271898
ENSDARG00000068850	ENSDARG00000078195	ENSDARP00000090488_ENSDARP00000098769	0.0165	0.001	0.0401387	0.0476368
ENSDARG00000052039	ENSDARG00000075270	ENSDARP00000068268_ENSDARP00000101049	0.0167	0.1006	0.0415591	0.0492343
ENSDARG00000059447	ENSDARG00000097803	ENSDARP00000077059_ENSDARP00000129767	0.017	0.001	0.0347579	0.0415338
ENSDARG00000074846	ENSDARG00000088344	ENSDARP00000099476_ENSDARP00000101384	0.017	0.5238	0.899443	0.910724
ENSDARG00000075257	ENSDARG00000089581	ENSDARP00000100684_ENSDARP00000111365	0.017	0.5641	0.766689	0.789344
ENSDARG00000009017	ENSDARG00000079854	ENSDARP00000007198_ENSDARP00000068527	0.0171	0.0657	0.00162816	0.00210023
ENSDARG00000037005	ENSDARG00000077221	ENSDARP00000053787_ENSDARP00000100765	0.0171	0.6244	0.70206	0.729842
ENSDARG00000021924	ENSDARG00000092362	ENSDARP00000010413_ENSDARP00000103854	0.0172	0.07	0.00706212	0.008841
ENSDARG00000033542	ENSDARG00000060364	ENSDARP00000045999_ENSDARP00000079374	0.0174	0.8636	0.381236	0.413555
ENSDARG00000087574	ENSDARG00000070062	ENSDARP00000080539_ENSDARP00000100562	0.0174	0.0819	0.0115959	0.0143808
ENSDARG00000077507	ENSDARG00000089582	ENSDARP00000113193_ENSDARP00000123009	0.0176	0.5354	0.845106	0.862566
ENSDARG00000071279	ENSDARG00000095073	ENSDARP00000096067_ENSDARP00000117177	0.0177	0.3482	0.67087	0.700278
ENSDARG00000079129	ENSDARG00000075396	ENSDARP00000068107_ENSDARP00000100318	0.0178	0.2545	0.249597	0.276699
ENSDARG00000053117	ENSDARG00000045932	ENSDARP00000095516_ENSDARP00000095525	0.0178	0.1951	0.12081	0.137795
ENSDARG00000092223	ENSDARG00000096237	ENSDARP00000113019_ENSDARP00000126303	0.0178	0.2056	0.351339	0.38267
ENSDARG00000067639	ENSDARG00000076717	ENSDARP00000088166_ENSDARP00000103157	0.0181	0.001	8.64276e-05	0.000118851
ENSDARG00000071074	ENSDARG00000086964	ENSDARP00000095629_ENSDARP00000108391	0.0181	0.3709	0.625813	0.658227
ENSDARG00000053673	ENSDARG00000079583	ENSDARP00000033554_ENSDARP00000102443	0.0183	0.1563	0.145175	0.16434
ENSDARG00000037147	ENSDARG00000095443	ENSDARP00000054011_ENSDARP00000117521	0.0183	0.2678	0.425419	0.458975
ENSDARG00000091245	ENSDARG00000058148	ENSDARP00000067777_ENSDARP00000105412	0.0185	0.001	0.0012179	0.0015784
ENSDARG00000089095	ENSDARG00000089836	ENSDARP00000105908_ENSDARP00000116443	0.0185	0.001	0.098591	0.113469
ENSDARG00000052758	ENSDARG00000092331	ENSDARP00000113131_ENSDARP00000120033	0.0185	0.6499	0.582982	0.616312
ENSDARG00000093422	ENSDARG00000097099	ENSDARP00000120431_ENSDARP00000127824	0.0185	0.4254	0.902297	0.913055
ENSDARG00000071099	ENSDARG00000094099	ENSDARP00000081370_ENSDARP00000121386	0.0186	0.2865	0.401482	0.433999
ENSDARG00000069995	ENSDARG00000077869	ENSDARP00000002507_ENSDARP00000093107	0.0187	0.0912	0.0139714	0.01723
ENSDARG00000092947	ENSDARG00000036832	ENSDARP00000028148_ENSDARP00000095806	0.0188	0.3316	0.491071	0.524507
ENSDARG00000039583	ENSDARG00000088720	ENSDARP00000057831_ENSDARP00000110884	0.0191	1.0478	0.0440436	0.0520845
ENSDARG00000040781	ENSDARG00000071495	ENSDARP00000121885_ENSDARP00000122365	0.0191	0.6787	0.601489	0.634458
ENSDARG00000026701	ENSDARG00000095079	ENSDARP00000038901_ENSDARP00000126350	0.0192	0.0511	0.00852266	0.0106292
ENSDARG00000089033	ENSDARG00000031001	ENSDARP00000050534_ENSDARP00000104157	0.0193	0.4134	0.710645	0.737146
ENSDARG00000089034	ENSDARG00000086017	ENSDARP00000101445_ENSDARP00000109457	0.0193	0.2855	0.281347	0.310006
ENSDARG00000020671	ENSDARG00000071707	ENSDARP00000026134_ENSDARP00000066445	0.0195	0.0536	6.17718e-09	9.96416e-09
ENSDARG00000076890	ENSDARG00000091646	ENSDARP00000100958_ENSDARP00000105115	0.0195	1.7387	0.215488	0.240643
ENSDARG00000070456	ENSDARG00000070449	ENSDARP00000074503_ENSDARP00000094176	0.0202	0.001	0.0136394	0.0168269
ENSDARG00000069593	ENSDARG00000092355	ENSDARP00000092183_ENSDARP00000114801	0.0206	0.1276	0.221643	0.247099
ENSDARG00000070740	ENSDARG00000094339	ENSDARP00000052460_ENSDARP00000120621	0.021	0.9721	0.171685	0.193357
ENSDARG00000074181	ENSDARG00000078350	ENSDARP00000057159_ENSDARP00000123353	0.0212	0.001	0.000119901	0.000163726
ENSDARG00000008920	ENSDARG00000087851	ENSDARP00000025933_ENSDARP00000106667	0.0213	0.001	0.0336713	0.0403227
ENSDARG00000088851	ENSDARG00000007490	ENSDARP00000106272_ENSDARP00000109357	0.0213	0.001	0.00160305	0.00206946
ENSDARG00000020635	ENSDARG00000086985	ENSDARP00000107296_ENSDARP00000111523	0.0213	0.001	4.05785e-05	5.63874e-05
ENSDARG00000095252	ENSDARG00000095893	ENSDARP00000117573_ENSDARP00000124597	0.0213	1.094	0.313389	0.343596
ENSDARG00000095001	ENSDARG00000092956	ENSDARP00000114789_ENSDARP00000119971	0.0214	0.4897	0.973542	0.975015
ENSDARG00000061379	ENSDARG00000077716	ENSDARP00000081901_ENSDARP00000092110	0.0215	0.3803	0.391896	0.42422
ENSDARG00000006687	ENSDARG00000087897	ENSDARP00000058161_ENSDARP00000105230	0.0216	0.001	0.00112362	0.00145907
ENSDARG00000059483	ENSDARG00000087397	ENSDARP00000077175_ENSDARP00000111585	0.0216	0.2671	0.314866	0.345102
ENSDARG00000070413	ENSDARG00000077407	ENSDARP00000087698_ENSDARP00000100607	0.0216	0.001	0.0129379	0.0159792
ENSDARG00000069130	ENSDARG00000096073	ENSDARP00000091148_ENSDARP00000098972	0.0216	0.064	0.0297854	0.0359685
ENSDARG00000075947	ENSDARG00000075456	ENSDARP00000099309_ENSDARP00000103176	0.0216	0.0381	2.17654e-05	3.05787e-05
ENSDARG00000097172	ENSDARG00000096901	ENSDARP00000128156_ENSDARP00000129224	0.0216	0.2838	0.638328	0.669688
ENSDARG00000033170	ENSDARG00000086446	ENSDARP00000048631_ENSDARP00000109196	0.0217	0.001	0.00226202	0.00289643
ENSDARG00000062261	ENSDARG00000090646	ENSDARP00000084221_ENSDARP00000115160	0.0219	0.2916	0.161376	0.182244
ENSDARG00000073735	ENSDARG00000087057	ENSDARP00000101738_ENSDARP00000107072	0.0219	1.5799	0.00232983	0.00298096
ENSDARG00000075055	ENSDARG00000092350	ENSDARP00000068269_ENSDARP00000121889	0.022	0.2962	0.292279	0.320983
ENSDARG00000076704	ENSDARG00000088307	ENSDARP00000101066_ENSDARP00000127366	0.022	0.1336	0.00367015	0.00464913
ENSDARG00000087718	ENSDARG00000096152	ENSDARP00000105511_ENSDARP00000125329	0.022	0.3193	0.497668	0.531038
ENSDARG00000060541	ENSDARG00000078106	ENSDARP00000079837_ENSDARP00000098254	0.0221	0.0175	1.27267e-06	1.88059e-06
ENSDARG00000015453	ENSDARG00000086153	ENSDARP00000016749_ENSDARP00000109682	0.0222	0.001	4.02487e-05	5.59526e-05
ENSDARG00000092087	ENSDARG00000093228	ENSDARP00000119612_ENSDARP00000121066	0.0222	0.9155	0.285851	0.314445
ENSDARG00000060711	ENSDARG00000090540	ENSDARP00000080251_ENSDARP00000107569	0.0223	0.0338	0.000206501	0.000279101
ENSDARG00000077189	ENSDARG00000077943	ENSDARP00000100119_ENSDARP00000100624	0.0223	0.3857	0.465954	0.499291
ENSDARG00000089194	ENSDARG00000062943	ENSDARP00000111912_ENSDARP00000117391	0.0227	0.0776	0.0489278	0.0576005
ENSDARG00000058891	ENSDARG00000089878	ENSDARP00000053575_ENSDARP00000106572	0.0228	0.1276	0.004455	0.00562612
ENSDARG00000091169	ENSDARG00000054962	ENSDARP00000071713_ENSDARP00000091181	0.0232	0.1893	0.135392	0.153685
ENSDARG00000008312	ENSDARG00000087473	ENSDARP00000006425_ENSDARP00000127467	0.0234	1.1869	0.0711185	0.0829173
ENSDARG00000088424	ENSDARG00000089336	ENSDARP00000005206_ENSDARP00000090396	0.0237	0.001	0.000305634	0.000410572
ENSDARG00000086513	ENSDARG00000095153	ENSDARP00000100467_ENSDARP00000118312	0.0237	3.4969	3.76349e-06	5.4517e-06
ENSDARG00000044010	ENSDARG00000091492	ENSDARP00000064612_ENSDARP00000107052	0.024	0.0906	0.00343353	0.00436276
ENSDARG00000074997	ENSDARG00000073798	ENSDARP00000087750_ENSDARP00000101227	0.024	0.001	2.53951e-06	3.70462e-06
ENSDARG00000074159	ENSDARG00000088122	ENSDARP00000102974_ENSDARP00000109374	0.024	0.1719	0.102498	0.117679
ENSDARG00000016398	ENSDARG00000087157	ENSDARP00000016913_ENSDARP00000108872	0.0242	0.189	0.104955	0.120375
ENSDARG00000036748	ENSDARG00000057780	ENSDARP00000050235_ENSDARP00000074977	0.0242	0.604	0.720634	0.746806
ENSDARG00000052620	ENSDARG00000088025	ENSDARP00000069000_ENSDARP00000108000	0.0242	0.0644	0.0242808	0.0295585
ENSDARG00000061455	ENSDARG00000087520	ENSDARP00000082070_ENSDARP00000104952	0.0242	0.5836	0.717652	0.743948
ENSDARG00000076530	ENSDARG00000074983	ENSDARP00000085295_ENSDARP00000101037	0.0242	0.9143	0.20037	0.224593
ENSDARG00000096064	ENSDARG00000094305	ENSDARP00000125268_ENSDARP00000125323	0.0242	1.0938	0.318132	0.34822
ENSDARG00000006092	ENSDARG00000086515	ENSDARP00000009867_ENSDARP00000119113	0.0245	0.001	5.50215e-06	7.9321e-06
ENSDARG00000061094	ENSDARG00000032631	ENSDARP00000081196_ENSDARP00000128869	0.0245	0.0906	0.0186597	0.0229094
ENSDARG00000001234	ENSDARG00000088706	ENSDARP00000015818_ENSDARP00000043951	0.0246	0.001	4.24929e-07	6.39907e-07
ENSDARG00000040257	ENSDARG00000089280	ENSDARP00000058891_ENSDARP00000112271	0.0246	0.001	0.000107796	0.000147623
ENSDARG00000037094	ENSDARG00000028087	ENSDARP00000023429_ENSDARP00000088020	0.0249	0.117	0.0147703	0.0182084
ENSDARG00000062003	ENSDARG00000093553	ENSDARP00000083463_ENSDARP00000122376	0.0249	0.1846	0.00322595	0.00410688
ENSDARG00000052037	ENSDARG00000078242	ENSDARP00000068267_ENSDARP00000091178	0.0252	0.5873	0.701334	0.729317
ENSDARG00000058525	ENSDARG00000093431	ENSDARP00000075835_ENSDARP00000114173	0.0252	0.358	0.64629	0.676754
ENSDARG00000068972	ENSDARG00000068993	ENSDARP00000090747_ENSDARP00000119661	0.0252	0.3263	0.508502	0.541377
ENSDARG00000044459	ENSDARG00000040095	ENSDARP00000104994_ENSDARP00000106606	0.0252	0.2922	0.1928	0.216474
ENSDARG00000095482	ENSDARG00000092200	ENSDARP00000116031_ENSDARP00000120619	0.0253	1.1292	0.083324	0.0965694
ENSDARG00000060341	ENSDARG00000060304	ENSDARP00000075057_ENSDARP00000117549	0.0256	0.1576	0.016192	0.0199314
ENSDARG00000090237	ENSDARG00000086352	ENSDARP00000068574_ENSDARP00000090133	0.0257	0.5886	0.707378	0.733988
ENSDARG00000095739	ENSDARG00000088788	ENSDARP00000092410_ENSDARP00000118607	0.0257	0.2385	0.336735	0.367974
ENSDARG00000078080	ENSDARG00000018765	ENSDARP00000053209_ENSDARP00000111569	0.0259	0.0779	0.00968398	0.0120549
ENSDARG00000063276	ENSDARG00000086810	ENSDARP00000086717_ENSDARP00000109889	0.026	0.2634	0.0726959	0.084667
ENSDARG00000090930	ENSDARG00000097100	ENSDARP00000112402_ENSDARP00000129536	0.026	0.0915	0.0194825	0.0239018
ENSDARG00000068761	ENSDARG00000087219	ENSDARP00000090346_ENSDARP00000110793	0.0265	0.2492	0.339869	0.370787
ENSDARG00000090254	ENSDARG00000045240	ENSDARP00000098799_ENSDARP00000119678	0.0265	0.0569	0.0425318	0.0503326
ENSDARG00000087289	ENSDARG00000087375	ENSDARP00000099114_ENSDARP00000107180	0.0265	0.2803	0.210088	0.234771
ENSDARG00000011197	ENSDARG00000090391	ENSDARP00000061623_ENSDARP00000107277	0.0266	0.1664	0.0316478	0.0380371
ENSDARG00000069264	ENSDARG00000094782	ENSDARP00000121896_ENSDARP00000123041	0.0268	1.9475	1.33535e-08	2.13013e-08
ENSDARG00000024204	ENSDARG00000090802	ENSDARP00000003671_ENSDARP00000112291	0.0269	0.0983	0.00174958	0.00225511
ENSDARG00000094644	ENSDARG00000094389	ENSDARP00000113471_ENSDARP00000123660	0.0269	0.6982	0.566039	0.598973
ENSDARG00000077159	ENSDARG00000089925	ENSDARP00000097958_ENSDARP00000107772	0.0271	0.6018	0.635671	0.667112
ENSDARG00000044202	ENSDARG00000086823	ENSDARP00000108382_ENSDARP00000110967	0.0271	1.0171	0.240856	0.267618
ENSDARG00000041727	ENSDARG00000077741	ENSDARP00000070231_ENSDARP00000099712	0.0273	0.2056	0.116712	0.133351
ENSDARG00000088984	ENSDARG00000060634	ENSDARP00000106507_ENSDARP00000127237	0.0277	0.119	0.000214865	0.00029005
ENSDARG00000017111	ENSDARG00000088455	ENSDARP00000008544_ENSDARP00000109031	0.0278	0.2665	0.285591	0.314264
ENSDARG00000086179	ENSDARG00000090392	ENSDARP00000091025_ENSDARP00000100589	0.0279	2.0534	0.0118596	0.0146803
ENSDARG00000096574	ENSDARG00000094524	ENSDARP00000126790_ENSDARP00000126982	0.028	2.5283	1.56262e-05	2.20849e-05
ENSDARG00000042535	ENSDARG00000076126	ENSDARP00000062369_ENSDARP00000100434	0.0283	0.001	0.000523784	0.000693768
ENSDARG00000077712	ENSDARG00000040144	ENSDARP00000069694_ENSDARP00000097340	0.0284	0.9458	0.247671	0.274821
ENSDARG00000073800	ENSDARG00000075372	ENSDARP00000098144_ENSDARP00000099480	0.0284	0.2196	0.214748	0.239897
ENSDARG00000070301	ENSDARG00000074637	ENSDARP00000093806_ENSDARP00000097782	0.0285	1.0377	0.117179	0.133746
ENSDARG00000096482	ENSDARG00000096442	ENSDARP00000126413_ENSDARP00000126454	0.0285	0.6075	0.875841	0.890453
ENSDARG00000053075	ENSDARG00000055983	ENSDARP00000050177_ENSDARP00000115689	0.0287	0.2502	0.0443792	0.0524439
ENSDARG00000008472	ENSDARG00000068961	ENSDARP00000021896_ENSDARP00000090726	0.0291	0.1936	0.0369341	0.0440548
ENSDARG00000068869	ENSDARG00000096726	ENSDARP00000090523_ENSDARP00000127155	0.0293	0.4387	0.760875	0.783846
ENSDARG00000079868	ENSDARG00000070979	ENSDARP00000058419_ENSDARP00000095419	0.0296	0.1904	0.107197	0.122818
ENSDARG00000070417	ENSDARG00000088799	ENSDARP00000094081_ENSDARP00000110372	0.0299	0.001	0.000432528	0.000575892
ENSDARG00000006501	ENSDARG00000068283	ENSDARP00000052053_ENSDARP00000089461	0.03	0.0942	0.00367419	0.00465247
ENSDARG00000093052	ENSDARG00000057113	ENSDARP00000113672_ENSDARP00000121497	0.0304	0.9578	0.0209434	0.0256086
ENSDARG00000076812	ENSDARG00000078791	ENSDARP00000098835_ENSDARP00000111587	0.0306	0.9633	0.0945447	0.109039
ENSDARG00000055467	ENSDARG00000093273	ENSDARP00000065709_ENSDARP00000119541	0.0307	1.8146	0.000674463	0.000886958
ENSDARG00000070448	ENSDARG00000070460	ENSDARP00000066637_ENSDARP00000110128	0.0308	0.1821	0.05462	0.064088
ENSDARG00000052329	ENSDARG00000079191	ENSDARP00000068649_ENSDARP00000101011	0.0308	0.1552	0.0547239	0.0641872
ENSDARG00000068444	ENSDARG00000070400	ENSDARP00000089773_ENSDARP00000129113	0.0308	0.4798	0.933265	0.941514
ENSDARG00000089204	ENSDARG00000076744	ENSDARP00000108633_ENSDARP00000112938	0.0311	0.001	0.0479623	0.0565166
ENSDARG00000087431	ENSDARG00000090228	ENSDARP00000019826_ENSDARP00000058259	0.0312	1.1314	0.086838	0.100396
ENSDARG00000088615	ENSDARG00000091626	ENSDARP00000088649_ENSDARP00000107525	0.0316	0.1587	0.0836537	0.0968499
ENSDARG00000069859	ENSDARG00000089157	ENSDARP00000012721_ENSDARP00000104125	0.0317	0.172	0.252465	0.279513
ENSDARG00000019122	ENSDARG00000023656	ENSDARP00000009264_ENSDARP00000104303	0.0319	0.1665	0.107666	0.123313
ENSDARG00000028548	ENSDARG00000097283	ENSDARP00000067578_ENSDARP00000129473	0.032	0.1727	0.022963	0.028016
ENSDARG00000071143	ENSDARG00000080001	ENSDARP00000095739_ENSDARP00000128339	0.0324	0.4253	0.798153	0.819444
ENSDARG00000093003	ENSDARG00000005525	ENSDARP00000052906_ENSDARP00000108439	0.0326	0.3469	0.509703	0.542482
ENSDARG00000078630	ENSDARG00000079930	ENSDARP00000102673_ENSDARP00000103086	0.0328	0.001	8.40402e-05	0.000115616
ENSDARG00000069927	ENSDARG00000067977	ENSDARP00000053349_ENSDARP00000059672	0.0333	2.4217	0.000175602	0.000238507
ENSDARG00000092778	ENSDARG00000093365	ENSDARP00000121840_ENSDARP00000127413	0.0333	0.8277	0.142886	0.161804
ENSDARG00000067536	ENSDARG00000093750	ENSDARP00000087971_ENSDARP00000116931	0.0336	0.4479	0.776921	0.799133
ENSDARG00000079938	ENSDARG00000079846	ENSDARP00000022929_ENSDARP00000098595	0.0338	0.3044	0.483704	0.51764
ENSDARG00000089749	ENSDARG00000015512	ENSDARP00000109513_ENSDARP00000121772	0.0338	0.001	0.00066898	0.000880097
ENSDARG00000093811	ENSDARG00000095137	ENSDARP00000115469_ENSDARP00000116841	0.0344	0.3751	0.628668	0.66081
ENSDARG00000078927	ENSDARG00000090688	ENSDARP00000103412_ENSDARP00000105752	0.0345	0.4201	0.653124	0.683478
ENSDARG00000069696	ENSDARG00000090130	ENSDARP00000092390_ENSDARP00000107638	0.0346	0.3999	0.443547	0.477288
ENSDARG00000077694	ENSDARG00000037388	ENSDARP00000075308_ENSDARP00000111282	0.035	0.7221	0.317336	0.347464
ENSDARG00000040601	ENSDARG00000078774	ENSDARP00000059417_ENSDARP00000098690	0.0352	1.7195	0.0652719	0.0762888
ENSDARG00000036068	ENSDARG00000036067	ENSDARP00000052356_ENSDARP00000123778	0.0354	0.5608	0.815643	0.835586
ENSDARG00000076951	ENSDARG00000075288	ENSDARP00000075115_ENSDARP00000100048	0.0361	0.4539	0.835375	0.853424
ENSDARG00000070392	ENSDARG00000026663	ENSDARP00000094019_ENSDARP00000115820	0.0361	0.4448	0.681095	0.710278
ENSDARG00000027699	ENSDARG00000074707	ENSDARP00000057873_ENSDARP00000101656	0.0363	0.3289	0.339242	0.370347
ENSDARG00000043357	ENSDARG00000074603	ENSDARP00000063641_ENSDARP00000100903	0.0363	0.0524	0.00039943	0.000533325
ENSDARG00000087143	ENSDARG00000091136	ENSDARP00000123715_ENSDARP00000124805	0.0364	1.1762	0.00813963	0.0101592
ENSDARG00000009890	ENSDARG00000076953	ENSDARP00000020392_ENSDARP00000101155	0.0366	0.5073	0.964923	0.96814
ENSDARG00000090850	ENSDARG00000090286	ENSDARP00000127700_ENSDARP00000128898	0.0366	0.4071	0.609851	0.642868
ENSDARG00000023324	ENSDARG00000090086	ENSDARP00000035453_ENSDARP00000111631	0.0371	0.001	0.000769658	0.00101014
ENSDARG00000091956	ENSDARG00000090876	ENSDARP00000118506_ENSDARP00000121734	0.0371	0.0268	0.000178255	0.000241912
ENSDARG00000043280	ENSDARG00000013423	ENSDARP00000063535_ENSDARP00000125733	0.0372	0.0724	0.000488283	0.000648302
ENSDARG00000012726	ENSDARG00000074947	ENSDARP00000004827_ENSDARP00000099230	0.0374	0.8489	0.207513	0.232129
ENSDARG00000089454	ENSDARG00000089959	ENSDARP00000109418_ENSDARP00000111819	0.0381	0.8111	0.236588	0.263141
ENSDARG00000093437	ENSDARG00000017386	ENSDARP00000116577_ENSDARP00000121838	0.0381	0.2966	0.12805	0.145601
ENSDARG00000077557	ENSDARG00000057900	ENSDARP00000075070_ENSDARP00000105527	0.0382	0.6407	0.532015	0.565138
ENSDARG00000036895	ENSDARG00000086842	ENSDARP00000053567_ENSDARP00000109203	0.0389	0.001	0.0443143	0.0523859
ENSDARG00000069792	ENSDARG00000073750	ENSDARP00000092621_ENSDARP00000102098	0.0391	0.053	0.0315231	0.0379147
ENSDARG00000094228	ENSDARG00000078519	ENSDARP00000113775_ENSDARP00000119362	0.0392	3.3318	1.98688e-06	2.91774e-06
ENSDARG00000071703	ENSDARG00000057429	ENSDARP00000074552_ENSDARP00000097045	0.0394	0.2158	0.0964055	0.110992
ENSDARG00000091750	ENSDARG00000087236	ENSDARP00000108502_ENSDARP00000109299	0.0395	0.3032	0.489172	0.522646
ENSDARG00000004953	ENSDARG00000087845	ENSDARP00000100431_ENSDARP00000107169	0.04	0.3807	0.430927	0.464464
ENSDARG00000088013	ENSDARG00000069186	ENSDARP00000101333_ENSDARP00000118414	0.0401	0.5008	0.996432	0.996432
ENSDARG00000089774	ENSDARG00000077998	ENSDARP00000031902_ENSDARP00000043688	0.0402	0.6823	0.431131	0.464533
ENSDARG00000024317	ENSDARG00000089242	ENSDARP00000095645_ENSDARP00000107323	0.0406	0.0859	3.98246e-05	5.53864e-05
ENSDARG00000089729	ENSDARG00000088408	ENSDARP00000108152_ENSDARP00000108590	0.0408	0.4757	0.876164	0.890453
ENSDARG00000032984	ENSDARG00000089223	ENSDARP00000042248_ENSDARP00000126756	0.0411	0.388	0.562417	0.595331
ENSDARG00000001889	ENSDARG00000055216	ENSDARP00000019888_ENSDARP00000072006	0.0413	0.0245	1.71451e-05	2.41696e-05
ENSDARG00000088786	ENSDARG00000007760	ENSDARP00000107717_ENSDARP00000109573	0.0418	0.1134	0.0392941	0.0466679
ENSDARG00000013743	ENSDARG00000055313	ENSDARP00000072082_ENSDARP00000114253	0.0422	0.0576	3.40982e-09	5.55985e-09
ENSDARG00000059103	ENSDARG00000070208	ENSDARP00000053655_ENSDARP00000093626	0.0425	0.6838	0.524706	0.557911
ENSDARG00000058564	ENSDARG00000094374	ENSDARP00000056177_ENSDARP00000121880	0.0429	1.2551	0.00252507	0.00322702
ENSDARG00000036743	ENSDARG00000093916	ENSDARP00000067958_ENSDARP00000116207	0.0429	0.6559	0.698159	0.7267
ENSDARG00000069626	ENSDARG00000092031	ENSDARP00000092241_ENSDARP00000113897	0.043	0.9691	0.0716688	0.0835295
ENSDARG00000089151	ENSDARG00000090119	ENSDARP00000103011_ENSDARP00000107821	0.0432	0.3786	0.265681	0.293232
ENSDARG00000038476	ENSDARG00000069285	ENSDARP00000063194_ENSDARP00000103612	0.0437	0.4206	0.639137	0.669961
ENSDARG00000032826	ENSDARG00000095789	ENSDARP00000060381_ENSDARP00000125541	0.0441	0.3303	0.277771	0.306372
ENSDARG00000095751	ENSDARG00000090722	ENSDARP00000016639_ENSDARP00000064418	0.0443	1.0381	0.0240947	0.0293426
ENSDARG00000030508	ENSDARG00000079384	ENSDARP00000048732_ENSDARP00000097771	0.0461	0.001	0.000887608	0.00115942
ENSDARG00000095212	ENSDARG00000096927	ENSDARP00000128098_ENSDARP00000128104	0.0466	0.6662	0.206324	0.230955
ENSDARG00000091688	ENSDARG00000086182	ENSDARP00000110407_ENSDARP00000125172	0.0467	0.7075	0.219345	0.244804
ENSDARG00000034403	ENSDARG00000053448	ENSDARP00000059013_ENSDARP00000089803	0.0475	0.3027	0.302253	0.331607
ENSDARG00000073763	ENSDARG00000093855	ENSDARP00000058203_ENSDARP00000112622	0.0476	1.0154	0.220348	0.245821
ENSDARG00000095643	ENSDARG00000079762	ENSDARP00000096720_ENSDARP00000109759	0.0482	0.7522	0.34963	0.380933
ENSDARG00000019591	ENSDARG00000077452	ENSDARP00000044498_ENSDARP00000099724	0.0483	0.8638	0.280577	0.30926
ENSDARG00000076158	ENSDARG00000078319	ENSDARP00000098089_ENSDARP00000124676	0.0486	0.6669	0.448835	0.482665
ENSDARG00000093546	ENSDARG00000043798	ENSDARP00000007146_ENSDARP00000112751	0.0491	1.8965	3.32522e-05	4.64017e-05
ENSDARG00000091068	ENSDARG00000087076	ENSDARP00000104444_ENSDARP00000106633	0.0495	0.8378	0.257913	0.285229
ENSDARG00000094043	ENSDARG00000092508	ENSDARP00000115989_ENSDARP00000120656	0.0496	1.2127	0.0165556	0.0203714
ENSDARG00000094219	ENSDARG00000095718	ENSDARP00000120382_ENSDARP00000121335	0.05	1.5759	0.00405136	0.00512614
ENSDARG00000057948	ENSDARG00000090606	ENSDARP00000075150_ENSDARP00000109448	0.0501	0.5214	0.933237	0.941514
ENSDARG00000070282	ENSDARG00000096596	ENSDARP00000093781_ENSDARP00000126796	0.0504	0.001	0.00331219	0.00421223
ENSDARG00000009386	ENSDARG00000076872	ENSDARP00000010721_ENSDARP00000045069	0.0506	0.4784	0.876195	0.890453
ENSDARG00000040229	ENSDARG00000091149	ENSDARP00000058851_ENSDARP00000106320	0.0509	0.8641	0.248837	0.276022
ENSDARG00000096553	ENSDARG00000062524	ENSDARP00000068323_ENSDARP00000090010	0.051	0.527	0.911171	0.920909
ENSDARG00000020738	ENSDARG00000038405	ENSDARP00000019585_ENSDARP00000116335	0.0516	0.7607	0.121726	0.138792
ENSDARG00000071024	ENSDARG00000092252	ENSDARP00000116784_ENSDARP00000117351	0.0518	0.1086	0.0403263	0.0478423
ENSDARG00000035665	ENSDARG00000095698	ENSDARP00000051730_ENSDARP00000123544	0.052	1.1228	0.0260141	0.0315871
ENSDARG00000087314	ENSDARG00000089934	ENSDARP00000102324_ENSDARP00000125117	0.0534	1.152	0.00254505	0.00325129
ENSDARG00000078749	ENSDARG00000077484	ENSDARP00000100043_ENSDARP00000101325	0.0535	0.4708	0.83242	0.851193
ENSDARG00000087325	ENSDARG00000086865	ENSDARP00000105718_ENSDARP00000109771	0.0536	0.1353	0.0309594	0.0372909
ENSDARG00000055974	ENSDARG00000028012	ENSDARP00000072844_ENSDARP00000124897	0.0538	0.4576	0.834521	0.852814
ENSDARG00000034598	ENSDARG00000038408	ENSDARP00000046693_ENSDARP00000056045	0.054	1.7556	0.000846166	0.00110704
ENSDARG00000094603	ENSDARG00000096184	ENSDARP00000122366_ENSDARP00000125380	0.0546	0.9026	0.00337169	0.00428583
ENSDARG00000038683	ENSDARG00000038681	ENSDARP00000043515_ENSDARP00000124107	0.0551	0.5451	0.839971	0.857589
ENSDARG00000067495	ENSDARG00000045867	ENSDARP00000056913_ENSDARP00000067412	0.0551	1.3302	0.00141809	0.00183426
ENSDARG00000075053	ENSDARG00000075766	ENSDARP00000097820_ENSDARP00000101665	0.0552	0.4494	0.727435	0.752911
ENSDARG00000090091	ENSDARG00000092926	ENSDARP00000105822_ENSDARP00000120062	0.0554	0.4151	0.753021	0.776964
ENSDARG00000058270	ENSDARG00000078276	ENSDARP00000075565_ENSDARP00000127066	0.0555	0.0283	1.50778e-07	2.31053e-07
ENSDARG00000045851	ENSDARG00000095324	ENSDARP00000067381_ENSDARP00000121474	0.0558	0.3464	0.251373	0.278555
ENSDARG00000075538	ENSDARG00000076766	ENSDARP00000041384_ENSDARP00000097572	0.0559	0.001	0.00344737	0.00437698
ENSDARG00000094383	ENSDARG00000087872	ENSDARP00000106059_ENSDARP00000111692	0.0559	0.4194	0.66749	0.697708
ENSDARG00000051718	ENSDARG00000051735	ENSDARP00000064399_ENSDARP00000127047	0.056	0.0921	0.0127834	0.0157943
ENSDARG00000042065	ENSDARG00000042094	ENSDARP00000113373_ENSDARP00000118068	0.0561	0.5721	0.544981	0.577984
ENSDARG00000096345	ENSDARG00000096268	ENSDARP00000125860_ENSDARP00000126023	0.0567	0.3203	0.543904	0.577026
ENSDARG00000052294	ENSDARG00000070274	ENSDARP00000068611_ENSDARP00000126382	0.0577	0.7981	0.116868	0.133483
ENSDARG00000088760	ENSDARG00000041466	ENSDARP00000110308_ENSDARP00000116706	0.0581	0.4156	0.688614	0.717668
ENSDARG00000067665	ENSDARG00000088001	ENSDARP00000088226_ENSDARP00000110174	0.0582	0.098	0.0180877	0.0222191
ENSDARG00000070236	ENSDARG00000067808	ENSDARP00000093698_ENSDARP00000114591	0.0582	1.3908	0.0204084	0.0249914
ENSDARG00000033537	ENSDARG00000071700	ENSDARP00000048492_ENSDARP00000126658	0.0583	0.1683	0.00240208	0.00307221
ENSDARG00000026238	ENSDARG00000074016	ENSDARP00000076066_ENSDARP00000103644	0.0583	0.4919	0.963449	0.966955
ENSDARG00000078625	ENSDARG00000087715	ENSDARP00000104050_ENSDARP00000106431	0.0585	0.4885	0.965748	0.968674
ENSDARG00000091035	ENSDARG00000096026	ENSDARP00000105387_ENSDARP00000129344	0.0585	0.4602	0.892709	0.90529
ENSDARG00000076771	ENSDARG00000076366	ENSDARP00000046453_ENSDARP00000104033	0.0587	0.3386	0.0250266	0.0304439
ENSDARG00000095618	ENSDARG00000095189	ENSDARP00000119711_ENSDARP00000122049	0.0591	0.5566	0.849991	0.867285
ENSDARG00000093724	ENSDARG00000096059	ENSDARP00000119644_ENSDARP00000125135	0.0592	0.3791	0.736671	0.761782
ENSDARG00000062013	ENSDARG00000076044	ENSDARP00000083559_ENSDARP00000101709	0.0594	0.0615	6.89094e-11	1.20364e-10
ENSDARG00000057744	ENSDARG00000057620	ENSDARP00000053336_ENSDARP00000088826	0.0601	0.1707	0.0339183	0.0405891
ENSDARG00000010183	ENSDARG00000088917	ENSDARP00000034864_ENSDARP00000111771	0.0609	0.486	0.915455	0.924956
ENSDARG00000041034	ENSDARG00000041033	ENSDARP00000060126_ENSDARP00000114241	0.061	0.3157	0.238588	0.265275
ENSDARG00000005159	ENSDARG00000089829	ENSDARP00000050575_ENSDARP00000128444	0.0614	0.4261	0.813469	0.833875
ENSDARG00000071457	ENSDARG00000071456	ENSDARP00000096443_ENSDARP00000101055	0.0615	0.7845	0.258242	0.285498
ENSDARG00000088074	ENSDARG00000096067	ENSDARP00000102126_ENSDARP00000125383	0.0618	1.1193	0.090797	0.104863
ENSDARG00000021444	ENSDARG00000073969	ENSDARP00000124868_ENSDARP00000125815	0.0622	0.39	0.380768	0.413227
ENSDARG00000052157	ENSDARG00000093809	ENSDARP00000005204_ENSDARP00000115024	0.0623	0.5678	0.58813	0.621158
ENSDARG00000077903	ENSDARG00000088052	ENSDARP00000099625_ENSDARP00000111458	0.0634	0.0928	0.000865923	0.00113199
ENSDARG00000091801	ENSDARG00000096888	ENSDARP00000050643_ENSDARP00000123968	0.0641	0.4675	0.833627	0.852163
ENSDARG00000040860	ENSDARG00000093340	ENSDARP00000025807_ENSDARP00000116195	0.0648	1.2959	8.11193e-05	0.000111644
ENSDARG00000079234	ENSDARG00000039895	ENSDARP00000105560_ENSDARP00000127615	0.0648	0.401	0.432058	0.46538
ENSDARG00000095617	ENSDARG00000092088	ENSDARP00000114747_ENSDARP00000115503	0.0649	0.4811	0.94615	0.95277
ENSDARG00000069622	ENSDARG00000097468	ENSDARP00000092238_ENSDARP00000129250	0.0654	0.4938	0.974899	0.976079
ENSDARG00000045352	ENSDARG00000028164	ENSDARP00000032643_ENSDARP00000043192	0.0655	0.2253	0.315015	0.34515
ENSDARG00000038258	ENSDARG00000093079	ENSDARP00000118831_ENSDARP00000119453	0.0657	0.3624	0.322858	0.353043
ENSDARG00000068889	ENSDARG00000006672	ENSDARP00000062790_ENSDARP00000118942	0.0658	0.181	0.0345292	0.0412903
ENSDARG00000087593	ENSDARG00000058827	ENSDARP00000092324_ENSDARP00000097121	0.0661	0.7058	0.315648	0.34573
ENSDARG00000091202	ENSDARG00000090313	ENSDARP00000105854_ENSDARP00000110716	0.0663	0.3132	0.282801	0.311297
ENSDARG00000001832	ENSDARG00000031745	ENSDARP00000043524_ENSDARP00000048447	0.0665	0.925	0.0757248	0.0881017
ENSDARG00000040290	ENSDARG00000097789	ENSDARP00000025501_ENSDARP00000058958	0.0669	0.3685	0.371496	0.403429
ENSDARG00000053243	ENSDARG00000086048	ENSDARP00000072425_ENSDARP00000118270	0.0677	0.6178	0.377463	0.409775
ENSDARG00000019045	ENSDARG00000077405	ENSDARP00000058356_ENSDARP00000124540	0.0685	0.36	0.169234	0.190791
ENSDARG00000001818	ENSDARG00000093068	ENSDARP00000098698_ENSDARP00000118396	0.0695	0.2572	0.000110638	0.000151327
ENSDARG00000074879	ENSDARG00000027547	ENSDARP00000088550_ENSDARP00000119130	0.0698	0.2872	0.20544	0.230043
ENSDARG00000092193	ENSDARG00000094819	ENSDARP00000113144_ENSDARP00000123213	0.0699	0.4189	0.638818	0.669961
ENSDARG00000091731	ENSDARG00000095511	ENSDARP00000109482_ENSDARP00000119346	0.0704	0.9528	0.0303806	0.0366444
ENSDARG00000071044	ENSDARG00000012035	ENSDARP00000095561_ENSDARP00000118903	0.0705	0.6865	0.38132	0.413555
ENSDARG00000068713	ENSDARG00000095369	ENSDARP00000090257_ENSDARP00000119045	0.0706	0.8793	0.225586	0.251072
ENSDARG00000091431	ENSDARG00000089263	ENSDARP00000101373_ENSDARP00000110826	0.0709	0.6554	0.391923	0.42422
ENSDARG00000074136	ENSDARG00000074052	ENSDARP00000099610_ENSDARP00000102139	0.0722	0.7894	0.00632764	0.00793653
ENSDARG00000079402	ENSDARG00000045011	ENSDARP00000095615_ENSDARP00000095618	0.0725	0.2554	0.0322897	0.0387103
ENSDARG00000074260	ENSDARG00000091205	ENSDARP00000098726_ENSDARP00000110869	0.0726	0.001	0.000472484	0.000628333
ENSDARG00000087311	ENSDARG00000069058	ENSDARP00000090956_ENSDARP00000090958	0.0728	1.2319	0.00202305	0.00259647
ENSDARG00000023189	ENSDARG00000070380	ENSDARP00000051459_ENSDARP00000093983	0.0732	0.8371	0.095284	0.109815
ENSDARG00000053315	ENSDARG00000090562	ENSDARP00000053217_ENSDARP00000121025	0.0732	0.5284	0.868361	0.884937
ENSDARG00000068258	ENSDARG00000086385	ENSDARP00000089393_ENSDARP00000107186	0.0735	0.4216	0.49863	0.531894
ENSDARG00000071463	ENSDARG00000097702	ENSDARP00000096454_ENSDARP00000127699	0.0747	1.2626	0.000111039	0.000151813
ENSDARG00000094125	ENSDARG00000075128	ENSDARP00000113206_ENSDARP00000116450	0.0748	0.3916	0.462526	0.496259
ENSDARG00000077765	ENSDARG00000034207	ENSDARP00000044518_ENSDARP00000126318	0.0751	0.3665	0.302163	0.331607
ENSDARG00000092409	ENSDARG00000093588	ENSDARP00000118862_ENSDARP00000120372	0.0755	0.8647	0.390019	0.422435
ENSDARG00000069379	ENSDARG00000018301	ENSDARP00000115329_ENSDARP00000117871	0.0758	0.5461	0.793045	0.814452
ENSDARG00000093761	ENSDARG00000093964	ENSDARP00000113623_ENSDARP00000121085	0.0766	0.7812	0.00210004	0.00269215
ENSDARG00000093176	ENSDARG00000014208	ENSDARP00000003248_ENSDARP00000029667	0.0767	0.5663	0.695022	0.723891
ENSDARG00000097556	ENSDARG00000097559	ENSDARP00000128795_ENSDARP00000129278	0.0771	0.3837	0.320459	0.350535
ENSDARG00000093844	ENSDARG00000090428	ENSDARP00000004441_ENSDARP00000103300	0.0777	0.3193	0.281654	0.310241
ENSDARG00000018077	ENSDARG00000093774	ENSDARP00000105912_ENSDARP00000108521	0.0778	0.4521	0.861554	0.878271
ENSDARG00000012137	ENSDARG00000004262	ENSDARP00000025234_ENSDARP00000057698	0.078	0.5732	0.602796	0.635633
ENSDARG00000036430	ENSDARG00000075140	ENSDARP00000052921_ENSDARP00000102234	0.0783	0.2189	0.110288	0.126229
ENSDARG00000077090	ENSDARG00000079892	ENSDARP00000099696_ENSDARP00000113132	0.079	0.4843	0.904741	0.915248
ENSDARG00000062263	ENSDARG00000070804	ENSDARP00000084198_ENSDARP00000099452	0.0796	0.4658	0.801262	0.822126
ENSDARG00000075662	ENSDARG00000086827	ENSDARP00000103795_ENSDARP00000109924	0.0799	0.5722	0.773349	0.795954
ENSDARG00000087390	ENSDARG00000090689	ENSDARP00000097665_ENSDARP00000105678	0.0806	0.001	0.000129371	0.000176295
ENSDARG00000078427	ENSDARG00000073987	ENSDARP00000102774_ENSDARP00000104376	0.0809	0.8656	0.28241	0.310971
ENSDARG00000095431	ENSDARG00000094153	ENSDARP00000122899_ENSDARP00000123033	0.0813	0.551	0.742785	0.767834
ENSDARG00000087363	ENSDARG00000092887	ENSDARP00000107127_ENSDARP00000113693	0.0817	0.3096	0.240217	0.266997
ENSDARG00000090768	ENSDARG00000087209	ENSDARP00000105815_ENSDARP00000109119	0.0818	0.4278	0.55457	0.5874
ENSDARG00000092814	ENSDARG00000092877	ENSDARP00000115003_ENSDARP00000119269	0.0818	0.4956	0.981702	0.982593
ENSDARG00000096109	ENSDARG00000096475	ENSDARP00000125442_ENSDARP00000126434	0.0818	1.1278	0.158379	0.178981
ENSDARG00000077322	ENSDARG00000091023	ENSDARP00000101994_ENSDARP00000111191	0.0819	0.6856	0.312379	0.342603
ENSDARG00000076734	ENSDARG00000092162	ENSDARP00000103264_ENSDARP00000118368	0.0829	0.755	0.178227	0.200589
ENSDARG00000097248	ENSDARG00000097816	ENSDARP00000129507_ENSDARP00000129577	0.0829	1.0751	0.0122837	0.015194
ENSDARG00000092080	ENSDARG00000096076	ENSDARP00000115550_ENSDARP00000125606	0.0831	0.5494	0.825581	0.844983
ENSDARG00000075848	ENSDARG00000087706	ENSDARP00000102438_ENSDARP00000127641	0.0835	1.3329	0.00180936	0.00232944
ENSDARG00000096342	ENSDARG00000096318	ENSDARP00000126003_ENSDARP00000126039	0.0844	0.2329	0.166061	0.187279
ENSDARG00000052064	ENSDARG00000096975	ENSDARP00000095227_ENSDARP00000128709	0.0849	0.8815	0.101132	0.116191
ENSDARG00000052035	ENSDARG00000096605	ENSDARP00000117387_ENSDARP00000126881	0.0852	0.001	1.11583e-05	1.58788e-05
ENSDARG00000090099	ENSDARG00000092823	ENSDARP00000106418_ENSDARP00000113487	0.0853	0.3892	0.45959	0.493429
ENSDARG00000096585	ENSDARG00000096634	ENSDARP00000126672_ENSDARP00000126751	0.0858	1.4057	0.000203283	0.000275089
ENSDARG00000093656	ENSDARG00000095497	ENSDARP00000101023_ENSDARP00000120097	0.0862	0.4153	0.617377	0.649767
ENSDARG00000038530	ENSDARG00000074205	ENSDARP00000056225_ENSDARP00000099583	0.0867	0.4772	0.908091	0.918356
ENSDARG00000036085	ENSDARG00000095082	ENSDARP00000032169_ENSDARP00000113618	0.0874	0.2169	0.029084	0.0351343
ENSDARG00000097752	ENSDARG00000097746	ENSDARP00000128044_ENSDARP00000129247	0.0875	1.139	0.0265864	0.0322585
ENSDARG00000075791	ENSDARG00000092634	ENSDARP00000113622_ENSDARP00000126872	0.0884	0.5895	0.631281	0.663346
ENSDARG00000036304	ENSDARG00000092662	ENSDARP00000073689_ENSDARP00000118558	0.0891	0.4503	0.689686	0.718558
ENSDARG00000071050	ENSDARG00000094006	ENSDARP00000117815_ENSDARP00000121378	0.0902	0.9945	0.038532	0.0458615
ENSDARG00000095222	ENSDARG00000093930	ENSDARP00000114546_ENSDARP00000122235	0.0911	0.4693	0.828314	0.847256
ENSDARG00000091727	ENSDARG00000090710	ENSDARP00000102429_ENSDARP00000105730	0.0912	0.5305	0.836049	0.853849
ENSDARG00000078638	ENSDARG00000092924	ENSDARP00000097022_ENSDARP00000109929	0.0913	0.688	0.0592335	0.0693292
ENSDARG00000094459	ENSDARG00000094572	ENSDARP00000116276_ENSDARP00000128282	0.0913	0.2598	0.0307691	0.0370752
ENSDARG00000078354	ENSDARG00000045469	ENSDARP00000051753_ENSDARP00000079038	0.0925	0.4929	0.948266	0.954611
ENSDARG00000093763	ENSDARG00000094935	ENSDARP00000114010_ENSDARP00000116305	0.0932	0.4501	0.827097	0.846272
ENSDARG00000092311	ENSDARG00000094458	ENSDARP00000116414_ENSDARP00000119745	0.0958	0.7434	0.289129	0.317734
ENSDARG00000016357	ENSDARG00000043518	ENSDARP00000038651_ENSDARP00000063891	0.0965	0.3723	0.194449	0.218105
ENSDARG00000025903	ENSDARG00000041060	ENSDARP00000048728_ENSDARP00000060156	0.0965	0.3202	0.178804	0.201169
ENSDARG00000058845	ENSDARG00000090488	ENSDARP00000049828_ENSDARP00000110682	0.0965	0.1192	0.00177764	0.00229038
ENSDARG00000071155	ENSDARG00000071139	ENSDARP00000095754_ENSDARP00000125876	0.0965	1.3027	0.000158658	0.000215848
ENSDARG00000052582	ENSDARG00000078832	ENSDARP00000057838_ENSDARP00000088692	0.0971	0.7109	0.0762657	0.0886997
ENSDARG00000032640	ENSDARG00000088959	ENSDARP00000046982_ENSDARP00000099423	0.0975	0.2278	0.0234973	0.0286467
ENSDARG00000095589	ENSDARG00000092732	ENSDARP00000123241_ENSDARP00000123683	0.098	0.9237	0.0386047	0.0459316
ENSDARG00000035158	ENSDARG00000089643	ENSDARP00000068721_ENSDARP00000105795	0.0982	0.9185	0.00476921	0.00601834
ENSDARG00000094752	ENSDARG00000054420	ENSDARP00000071014_ENSDARP00000071071	0.0985	0.1822	0.000163374	0.000222081
ENSDARG00000089371	ENSDARG00000098026	ENSDARP00000110526_ENSDARP00000128852	0.0991	0.7962	0.0361962	0.0432213
ENSDARG00000068065	ENSDARG00000073995	ENSDARP00000077060_ENSDARP00000110984	0.0997	1.0488	0.0117705	0.014581
ENSDARG00000094966	ENSDARG00000093689	ENSDARP00000116603_ENSDARP00000119905	0.0997	0.3147	0.52793	0.560979
ENSDARG00000091967	ENSDARG00000093999	ENSDARP00000119758_ENSDARP00000121645	0.0999	0.6428	0.263551	0.291075
ENSDARG00000078841	ENSDARG00000004498	ENSDARP00000089363_ENSDARP00000094808	0.1009	1.0565	0.000633081	0.00083486
ENSDARG00000089362	ENSDARG00000088641	ENSDARP00000051971_ENSDARP00000126116	0.101	0.7698	0.257196	0.284532
ENSDARG00000067992	ENSDARG00000070502	ENSDARP00000074952_ENSDARP00000094324	0.1017	0.4607	0.790529	0.812372
ENSDARG00000092157	ENSDARG00000093461	ENSDARP00000113384_ENSDARP00000116776	0.1023	0.8825	0.0818483	0.0949923
ENSDARG00000059061	ENSDARG00000089599	ENSDARP00000076505_ENSDARP00000110346	0.1026	0.8603	0.00361139	0.00457645
ENSDARG00000076476	ENSDARG00000095486	ENSDARP00000103071_ENSDARP00000122499	0.1034	0.3283	0.20803	0.232628
ENSDARG00000079589	ENSDARG00000094045	ENSDARP00000102323_ENSDARP00000118283	0.1041	2.3275	4.2913e-05	5.95564e-05
ENSDARG00000078208	ENSDARG00000075856	ENSDARP00000103154_ENSDARP00000123142	0.1044	0.8354	0.0502546	0.0591336
ENSDARG00000086025	ENSDARG00000097307	ENSDARP00000127576_ENSDARP00000129142	0.1046	0.6454	0.371178	0.403216
ENSDARG00000018361	ENSDARG00000041540	ENSDARP00000006665_ENSDARP00000030476	0.1061	0.216	0.0133737	0.0165052
ENSDARG00000074542	ENSDARG00000090132	ENSDARP00000098995_ENSDARP00000117185	0.1064	0.5049	0.961435	0.966029
ENSDARG00000079427	ENSDARG00000092575	ENSDARP00000097345_ENSDARP00000120408	0.1067	1.2943	0.435912	0.469226
ENSDARG00000087149	ENSDARG00000087246	ENSDARP00000107100_ENSDARP00000109975	0.1079	0.5565	0.748701	0.772988
ENSDARG00000092027	ENSDARG00000092699	ENSDARP00000120893_ENSDARP00000121998	0.1092	0.652	0.422773	0.45627
ENSDARG00000038392	ENSDARG00000070515	ENSDARP00000056026_ENSDARP00000083044	0.11	0.541	0.695517	0.724177
ENSDARG00000056771	ENSDARG00000056778	ENSDARP00000062521_ENSDARP00000073780	0.1105	0.7002	0.0932941	0.107634
ENSDARG00000078177	ENSDARG00000092520	ENSDARP00000097936_ENSDARP00000122087	0.1105	0.8745	0.0201635	0.0247098
ENSDARG00000035603	ENSDARG00000035602	ENSDARP00000051611_ENSDARP00000112531	0.1114	0.3531	0.219362	0.244804
ENSDARG00000004845	ENSDARG00000038475	ENSDARP00000005183_ENSDARP00000056150	0.1123	0.1975	0.0013338	0.00172658
ENSDARG00000025871	ENSDARG00000067588	ENSDARP00000088073_ENSDARP00000098529	0.1123	0.8035	0.0457756	0.0540746
ENSDARG00000025600	ENSDARG00000041003	ENSDARP00000037124_ENSDARP00000060082	0.1128	0.3658	0.280516	0.30926
ENSDARG00000057354	ENSDARG00000088714	ENSDARP00000098045_ENSDARP00000104872	0.1153	0.2359	0.0172492	0.0212091
ENSDARG00000075248	ENSDARG00000095940	ENSDARP00000076126_ENSDARP00000123841	0.1156	0.921	0.00588473	0.0073894
ENSDARG00000076144	ENSDARG00000095312	ENSDARP00000099661_ENSDARP00000116079	0.116	0.6982	0.1939	0.217637
ENSDARG00000051993	ENSDARG00000092459	ENSDARP00000068207_ENSDARP00000121744	0.1162	0.5616	0.74978	0.773861
ENSDARG00000074724	ENSDARG00000075088	ENSDARP00000065422_ENSDARP00000102538	0.1164	0.6989	0.0537541	0.0631391
ENSDARG00000087318	ENSDARG00000092521	ENSDARP00000099524_ENSDARP00000123434	0.1164	0.906	0.0365788	0.0436466
ENSDARG00000005257	ENSDARG00000025275	ENSDARP00000018621_ENSDARP00000117057	0.1165	0.3691	0.318245	0.348229
ENSDARG00000078182	ENSDARG00000018587	ENSDARP00000069439_ENSDARP00000092414	0.1165	0.6136	0.463798	0.497302
ENSDARG00000093193	ENSDARG00000008541	ENSDARP00000018699_ENSDARP00000095389	0.1166	0.5423	0.702714	0.730293
ENSDARG00000041595	ENSDARG00000041569	ENSDARP00000043714_ENSDARP00000090963	0.1171	0.6543	0.155145	0.175506
ENSDARG00000089312	ENSDARG00000093384	ENSDARP00000106406_ENSDARP00000120142	0.1185	0.5399	0.812217	0.833108
ENSDARG00000015654	ENSDARG00000074666	ENSDARP00000019816_ENSDARP00000088814	0.1187	0.9549	0.0034797	0.00441633
ENSDARG00000053345	ENSDARG00000078152	ENSDARP00000069864_ENSDARP00000121206	0.1197	0.4398	0.584402	0.617615
ENSDARG00000031624	ENSDARG00000059514	ENSDARP00000047076_ENSDARP00000077236	0.1207	0.8168	0.0666964	0.0779263
ENSDARG00000079441	ENSDARG00000077862	ENSDARP00000109552_ENSDARP00000122123	0.1214	0.7288	0.290668	0.31932
ENSDARG00000095493	ENSDARG00000092168	ENSDARP00000114676_ENSDARP00000121673	0.1216	1.6015	4.98686e-05	6.90938e-05
ENSDARG00000088711	ENSDARG00000054942	ENSDARP00000114362_ENSDARP00000121564	0.1229	0.8938	0.115524	0.132039
ENSDARG00000042533	ENSDARG00000029473	ENSDARP00000049792_ENSDARP00000098279	0.1234	0.145	0.00094257	0.00122976
ENSDARG00000058023	ENSDARG00000095592	ENSDARP00000112716_ENSDARP00000118718	0.1246	0.5091	0.911079	0.920909
ENSDARG00000092126	ENSDARG00000078429	ENSDARP00000072687_ENSDARP00000115012	0.1248	0.2336	2.74711e-07	4.16535e-07
ENSDARG00000020866	ENSDARG00000094929	ENSDARP00000093966_ENSDARP00000114871	0.1258	0.1632	0.00428489	0.00541542
ENSDARG00000009582	ENSDARG00000094901	ENSDARP00000042811_ENSDARP00000118198	0.1262	0.2941	6.16294e-05	8.52102e-05
ENSDARG00000054373	ENSDARG00000058100	ENSDARP00000071033_ENSDARP00000075319	0.1266	0.4644	0.754654	0.778163
ENSDARG00000057702	ENSDARG00000095552	ENSDARP00000074833_ENSDARP00000117067	0.1273	0.152	6.59968e-12	1.20757e-11
ENSDARG00000070401	ENSDARG00000043442	ENSDARP00000094042_ENSDARP00000123390	0.1273	0.9413	0.0470962	0.0555554
ENSDARG00000037873	ENSDARG00000037874	ENSDARP00000109527_ENSDARP00000117896	0.1277	0.2957	0.0176442	0.0216867
ENSDARG00000068363	ENSDARG00000094546	ENSDARP00000082126_ENSDARP00000129821	0.1285	0.3387	0.0485074	0.0571386
ENSDARG00000092222	ENSDARG00000094284	ENSDARP00000121915_ENSDARP00000122993	0.1286	0.7332	0.259785	0.287012
ENSDARG00000077745	ENSDARG00000075697	ENSDARP00000098106_ENSDARP00000098732	0.1288	1.0071	0.00544991	0.0068512
ENSDARG00000076178	ENSDARG00000074102	ENSDARP00000100981_ENSDARP00000103359	0.1291	0.5669	0.552132	0.585005
ENSDARG00000092283	ENSDARG00000096664	ENSDARP00000115786_ENSDARP00000126667	0.1314	1.844	0.000488633	0.000648507
ENSDARG00000088483	ENSDARG00000091137	ENSDARP00000109956_ENSDARP00000112384	0.1317	0.9623	0.0200905	0.0246295
ENSDARG00000060671	ENSDARG00000092404	ENSDARP00000080173_ENSDARP00000118159	0.1318	0.3368	0.000590498	0.000779325
ENSDARG00000035718	ENSDARG00000088625	ENSDARP00000040785_ENSDARP00000112281	0.1328	0.9247	0.0311377	0.0374921
ENSDARG00000035680	ENSDARG00000093129	ENSDARP00000051750_ENSDARP00000113109	0.1332	0.7126	0.189519	0.212935
ENSDARG00000090866	ENSDARG00000086248	ENSDARP00000112774_ENSDARP00000115610	0.1332	0.4834	0.896329	0.908405
ENSDARG00000041685	ENSDARG00000056314	ENSDARP00000061097_ENSDARP00000073195	0.1333	0.4325	0.224283	0.249706
ENSDARG00000071141	ENSDARG00000076932	ENSDARP00000095738_ENSDARP00000103613	0.1343	0.3888	0.58554	0.61862
ENSDARG00000034098	ENSDARG00000096570	ENSDARP00000084379_ENSDARP00000126979	0.1359	0.9751	0.0064974	0.00814637
ENSDARG00000055583	ENSDARG00000055572	ENSDARP00000032052_ENSDARP00000059265	0.1367	0.4101	0.499919	0.533097
ENSDARG00000039752	ENSDARG00000074598	ENSDARP00000058098_ENSDARP00000101320	0.1371	0.5051	0.958605	0.963847
ENSDARG00000089159	ENSDARG00000088524	ENSDARP00000034837_ENSDARP00000066942	0.1386	0.5289	0.785421	0.807374
ENSDARG00000035879	ENSDARG00000035890	ENSDARP00000052089_ENSDARP00000052103	0.1437	0.3646	0.139437	0.158223
ENSDARG00000027088	ENSDARG00000071626	ENSDARP00000037484_ENSDARP00000096835	0.1439	0.7535	0.173601	0.195449
ENSDARG00000026805	ENSDARG00000088219	ENSDARP00000108312_ENSDARP00000111414	0.1439	0.6465	0.400725	0.433322
ENSDARG00000055644	ENSDARG00000070710	ENSDARP00000019814_ENSDARP00000127971	0.1442	0.3492	0.163155	0.184126
ENSDARG00000074818	ENSDARG00000079487	ENSDARP00000064610_ENSDARP00000100257	0.1445	1.1458	0.000321041	0.000430395
ENSDARG00000097639	ENSDARG00000097688	ENSDARP00000128523_ENSDARP00000129874	0.1446	0.531	0.876605	0.890597
ENSDARG00000094385	ENSDARG00000095047	ENSDARP00000112862_ENSDARP00000121197	0.1465	1.0792	0.00331252	0.00421223
ENSDARG00000053159	ENSDARG00000095136	ENSDARP00000045597_ENSDARP00000114576	0.1468	0.5596	0.570764	0.60378
ENSDARG00000093220	ENSDARG00000094795	ENSDARP00000113235_ENSDARP00000117246	0.1486	0.7482	0.0987099	0.113566
ENSDARG00000092728	ENSDARG00000094886	ENSDARP00000122826_ENSDARP00000125630	0.1491	0.6175	0.38717	0.419487
ENSDARG00000040902	ENSDARG00000056506	ENSDARP00000059944_ENSDARP00000073470	0.1513	0.4494	0.666134	0.696652
ENSDARG00000037805	ENSDARG00000076848	ENSDARP00000055087_ENSDARP00000101152	0.1519	0.4853	0.870497	0.886567
ENSDARG00000056075	ENSDARG00000095512	ENSDARP00000094648_ENSDARP00000121595	0.1521	0.601	0.461766	0.495605
ENSDARG00000063347	ENSDARG00000063435	ENSDARP00000086924_ENSDARP00000087119	0.1522	0.5574	0.409705	0.442743
ENSDARG00000079560	ENSDARG00000078297	ENSDARP00000103228_ENSDARP00000119043	0.1526	0.5674	0.393091	0.425346
ENSDARG00000091772	ENSDARG00000090599	ENSDARP00000106251_ENSDARP00000107267	0.1527	0.9986	0.00121065	0.00156962
ENSDARG00000035555	ENSDARG00000091944	ENSDARP00000051540_ENSDARP00000120433	0.1532	0.3312	0.108968	0.124761
ENSDARG00000088918	ENSDARG00000093712	ENSDARP00000110294_ENSDARP00000115408	0.1532	0.6421	0.459112	0.493076
ENSDARG00000088236	ENSDARG00000089220	ENSDARP00000099331_ENSDARP00000100956	0.1549	0.5649	0.698763	0.7271
ENSDARG00000043085	ENSDARG00000043089	ENSDARP00000063256_ENSDARP00000128135	0.1556	0.559	0.485855	0.519438
ENSDARG00000069728	ENSDARG00000089889	ENSDARP00000092473_ENSDARP00000105455	0.1565	0.21	0.00104002	0.00135423
ENSDARG00000068221	ENSDARG00000094681	ENSDARP00000089302_ENSDARP00000119245	0.1566	0.4881	0.924974	0.934004
ENSDARG00000038404	ENSDARG00000091443	ENSDARP00000056042_ENSDARP00000110763	0.1618	0.885	0.010623	0.0132139
ENSDARG00000070755	ENSDARG00000079829	ENSDARP00000094951_ENSDARP00000094958	0.1648	0.6064	0.398152	0.430681
ENSDARG00000092450	ENSDARG00000068137	ENSDARP00000044591_ENSDARP00000124727	0.1661	0.5108	0.888333	0.901958
ENSDARG00000090469	ENSDARG00000090899	ENSDARP00000099011_ENSDARP00000107370	0.1677	0.3842	0.479098	0.513042
ENSDARG00000090038	ENSDARG00000090277	ENSDARP00000106700_ENSDARP00000108209	0.1684	0.9352	0.000755165	0.00099151
ENSDARG00000060655	ENSDARG00000076249	ENSDARP00000054839_ENSDARP00000086820	0.1711	0.5963	0.244966	0.272002
ENSDARG00000033684	ENSDARG00000078743	ENSDARP00000041935_ENSDARP00000104269	0.172	0.491	0.934135	0.942104
ENSDARG00000063111	ENSDARG00000019093	ENSDARP00000053335_ENSDARP00000086359	0.1732	0.5413	0.723943	0.75
ENSDARG00000092122	ENSDARG00000094088	ENSDARP00000116326_ENSDARP00000117922	0.1738	0.5203	0.896633	0.908435
ENSDARG00000092052	ENSDARG00000093119	ENSDARP00000116637_ENSDARP00000116858	0.1759	0.2957	0.0811466	0.0942109
ENSDARG00000096156	ENSDARG00000095981	ENSDARP00000125405_ENSDARP00000125551	0.1774	0.6953	0.0266296	0.032299
ENSDARG00000077692	ENSDARG00000093050	ENSDARP00000100822_ENSDARP00000120563	0.1799	0.9843	0.0545012	0.0639712
ENSDARG00000052935	ENSDARG00000097997	ENSDARP00000091960_ENSDARP00000127926	0.1801	1.0101	0.00062792	0.000828384
ENSDARG00000086262	ENSDARG00000077638	ENSDARP00000108918_ENSDARP00000125906	0.1809	0.6378	0.223362	0.248764
ENSDARG00000044861	ENSDARG00000044862	ENSDARP00000065939_ENSDARP00000065940	0.1815	0.192	9.54474e-05	0.000130929
ENSDARG00000045875	ENSDARG00000020812	ENSDARP00000072084_ENSDARP00000117042	0.1832	0.7968	0.0328516	0.0393553
ENSDARG00000052289	ENSDARG00000070148	ENSDARP00000068603_ENSDARP00000120009	0.1835	0.491	0.956744	0.96256
ENSDARG00000093024	ENSDARG00000071618	ENSDARP00000118221_ENSDARP00000122354	0.1838	0.5577	0.190558	0.21403
ENSDARG00000011168	ENSDARG00000043936	ENSDARP00000007799_ENSDARP00000064511	0.1852	0.3568	0.156564	0.17705
ENSDARG00000077898	ENSDARG00000073812	ENSDARP00000075642_ENSDARP00000100978	0.1887	0.2652	0.0118194	0.0146361
ENSDARG00000059055	ENSDARG00000059056	ENSDARP00000076502_ENSDARP00000076504	0.19	0.5837	0.433587	0.466875
ENSDARG00000009978	ENSDARG00000055514	ENSDARP00000020595_ENSDARP00000120686	0.1935	0.3112	0.270707	0.29868
ENSDARG00000077094	ENSDARG00000091735	ENSDARP00000126831_ENSDARP00000126928	0.1936	0.489	0.853358	0.870452
ENSDARG00000058327	ENSDARG00000096381	ENSDARP00000075627_ENSDARP00000125746	0.1947	0.5344	0.746141	0.770586
ENSDARG00000089602	ENSDARG00000073901	ENSDARP00000090014_ENSDARP00000097978	0.1954	0.6607	0.00487061	0.00614395
ENSDARG00000002293	ENSDARG00000071361	ENSDARP00000096228_ENSDARP00000121020	0.196	0.4779	0.812845	0.833494
ENSDARG00000086947	ENSDARG00000087569	ENSDARP00000107657_ENSDARP00000128321	0.1973	0.311	0.0412778	0.0489185
ENSDARG00000091736	ENSDARG00000094434	ENSDARP00000103875_ENSDARP00000114072	0.1976	0.7156	0.414418	0.447399
ENSDARG00000092275	ENSDARG00000096335	ENSDARP00000120088_ENSDARP00000125841	0.1991	0.7507	0.0862078	0.0997023
ENSDARG00000054846	ENSDARG00000054847	ENSDARP00000071590_ENSDARP00000103498	0.1998	0.4671	0.758624	0.78177
ENSDARG00000075151	ENSDARG00000092895	ENSDARP00000102751_ENSDARP00000112849	0.2	0.4384	0.726564	0.75248
ENSDARG00000004109	ENSDARG00000079170	ENSDARP00000067780_ENSDARP00000113141	0.2016	0.7209	0.0422434	0.0500092
ENSDARG00000012603	ENSDARG00000097988	ENSDARP00000124801_ENSDARP00000128729	0.2019	0.3674	0.367237	0.399591
ENSDARG00000090014	ENSDARG00000034211	ENSDARP00000044084_ENSDARP00000077786	0.2074	0.0607	3.44173e-23	9.49343e-23
ENSDARG00000044845	ENSDARG00000093455	ENSDARP00000112688_ENSDARP00000120634	0.2079	0.5926	0.504749	0.537727
ENSDARG00000040252	ENSDARG00000039131	ENSDARP00000013042_ENSDARP00000094626	0.2081	0.2839	1.15684e-05	1.64412e-05
ENSDARG00000091721	ENSDARG00000091695	ENSDARP00000106455_ENSDARP00000109788	0.2085	0.5423	0.480416	0.514288
ENSDARG00000075796	ENSDARG00000087544	ENSDARP00000101425_ENSDARP00000106328	0.2097	0.6794	0.206841	0.231455
ENSDARG00000056443	ENSDARG00000071163	ENSDARP00000017856_ENSDARP00000123433	0.2102	0.7274	0.0999528	0.114916
ENSDARG00000028478	ENSDARG00000056726	ENSDARP00000034918_ENSDARP00000080698	0.2102	0.3751	0.258485	0.285671
ENSDARG00000079958	ENSDARG00000086066	ENSDARP00000110589_ENSDARP00000111112	0.2118	0.3644	0.162295	0.183219
ENSDARG00000041835	ENSDARG00000041923	ENSDARP00000061310_ENSDARP00000123921	0.2122	0.8188	0.24568	0.272703
ENSDARG00000071800	ENSDARG00000094218	ENSDARP00000097251_ENSDARP00000116180	0.2123	0.6764	0.594254	0.627426
ENSDARG00000096940	ENSDARG00000096977	ENSDARP00000128878_ENSDARP00000128999	0.2126	0.6676	0.203526	0.227977
ENSDARG00000087767	ENSDARG00000086141	ENSDARP00000111155_ENSDARP00000111800	0.2191	0.4824	0.791617	0.813237
ENSDARG00000069192	ENSDARG00000007795	ENSDARP00000091277_ENSDARP00000113296	0.2244	0.8521	0.0719633	0.0838432
ENSDARG00000094604	ENSDARG00000095398	ENSDARP00000113542_ENSDARP00000117799	0.2252	1.1249	1.1441e-05	1.6267e-05
ENSDARG00000054515	ENSDARG00000086266	ENSDARP00000071183_ENSDARP00000107531	0.2265	0.3113	0.12734	0.144843
ENSDARG00000053058	ENSDARG00000093606	ENSDARP00000069513_ENSDARP00000123530	0.2283	0.4206	0.641406	0.671853
ENSDARG00000068951	ENSDARG00000094415	ENSDARP00000118024_ENSDARP00000121079	0.2321	0.4221	0.114946	0.131423
ENSDARG00000087707	ENSDARG00000089560	ENSDARP00000106034_ENSDARP00000108394	0.2364	0.3181	0.0359599	0.0429546
ENSDARG00000089399	ENSDARG00000074390	ENSDARP00000111818_ENSDARP00000122289	0.237	0.8137	0.0275322	0.0333571
ENSDARG00000095863	ENSDARG00000041490	ENSDARP00000060821_ENSDARP00000120318	0.238	0.3011	0.148638	0.168202
ENSDARG00000005039	ENSDARG00000057338	ENSDARP00000004830_ENSDARP00000074422	0.239	0.2701	0.0390355	0.0463774
ENSDARG00000069828	ENSDARG00000092071	ENSDARP00000092701_ENSDARP00000122889	0.2397	0.4542	0.632098	0.663994
ENSDARG00000069936	ENSDARG00000093349	ENSDARP00000092972_ENSDARP00000116817	0.2415	0.5943	0.337079	0.368228
ENSDARG00000044023	ENSDARG00000089202	ENSDARP00000064632_ENSDARP00000109920	0.2417	0.8518	0.0831961	0.096455
ENSDARG00000018600	ENSDARG00000070140	ENSDARP00000024120_ENSDARP00000093465	0.2421	0.3671	0.0458733	0.0541708
ENSDARG00000073876	ENSDARG00000074210	ENSDARP00000056047_ENSDARP00000084396	0.2454	0.4418	0.653057	0.683478
ENSDARG00000054827	ENSDARG00000054418	ENSDARP00000022646_ENSDARP00000095498	0.2475	0.3124	0.0150298	0.0185215
ENSDARG00000079880	ENSDARG00000074066	ENSDARP00000097664_ENSDARP00000098344	0.2524	0.501	0.991481	0.991781
ENSDARG00000086035	ENSDARG00000087416	ENSDARP00000110766_ENSDARP00000111229	0.2524	1.2901	0.00142391	0.00184107
ENSDARG00000022689	ENSDARG00000053232	ENSDARP00000036611_ENSDARP00000124046	0.2542	0.3899	0.104155	0.119498
ENSDARG00000031299	ENSDARG00000004141	ENSDARP00000049830_ENSDARP00000109737	0.2551	0.3006	0.0286194	0.0345857
ENSDARG00000040004	ENSDARG00000091116	ENSDARP00000105859_ENSDARP00000109649	0.2551	0.3172	2.10167e-15	4.30745e-15
ENSDARG00000074613	ENSDARG00000074547	ENSDARP00000098194_ENSDARP00000100169	0.2554	0.6092	0.503423	0.536487
ENSDARG00000091539	ENSDARG00000086511	ENSDARP00000109352_ENSDARP00000109631	0.2568	0.4668	0.743013	0.767834
ENSDARG00000056062	ENSDARG00000095494	ENSDARP00000072947_ENSDARP00000117692	0.2588	0.4924	0.943347	0.950527
ENSDARG00000070622	ENSDARG00000091311	ENSDARP00000094665_ENSDARP00000111707	0.2591	0.7297	0.0955233	0.110053
ENSDARG00000038196	ENSDARG00000070948	ENSDARP00000004747_ENSDARP00000095357	0.2595	0.2611	0.00675298	0.0084636
ENSDARG00000075089	ENSDARG00000096531	ENSDARP00000102142_ENSDARP00000126639	0.2639	0.6345	0.0808259	0.0939044
ENSDARG00000042510	ENSDARG00000042513	ENSDARP00000062337_ENSDARP00000062341	0.2647	0.3315	0.0197286	0.0241948
ENSDARG00000029822	ENSDARG00000017490	ENSDARP00000040597_ENSDARP00000116496	0.2653	0.2494	2.68686e-05	3.76206e-05
ENSDARG00000086529	ENSDARG00000092057	ENSDARP00000095894_ENSDARP00000118276	0.2664	0.5426	0.736696	0.761782
ENSDARG00000040250	ENSDARG00000093102	ENSDARP00000126701_ENSDARP00000127046	0.2679	0.7091	0.127251	0.144792
ENSDARG00000068963	ENSDARG00000089901	ENSDARP00000090728_ENSDARP00000109389	0.2721	0.5047	0.967934	0.969985
ENSDARG00000093857	ENSDARG00000095673	ENSDARP00000117665_ENSDARP00000121495	0.2757	0.5845	0.428038	0.461651
ENSDARG00000074301	ENSDARG00000032206	ENSDARP00000117293_ENSDARP00000119651	0.2762	0.3496	0.0467772	0.0551988
ENSDARG00000096979	ENSDARG00000090912	ENSDARP00000014574_ENSDARP00000050398	0.28	0.1217	0.000190029	0.000257679
ENSDARG00000033355	ENSDARG00000042090	ENSDARP00000050657_ENSDARP00000061692	0.2848	0.7004	0.0313515	0.0377358
ENSDARG00000044755	ENSDARG00000077550	ENSDARP00000065780_ENSDARP00000128765	0.2856	0.5042	0.961816	0.966029
ENSDARG00000059507	ENSDARG00000090041	ENSDARP00000077225_ENSDARP00000109403	0.2889	0.6864	0.0517884	0.0609167
ENSDARG00000074732	ENSDARG00000088503	ENSDARP00000103486_ENSDARP00000107454	0.2938	0.9215	0.00558528	0.00701604
ENSDARG00000079645	ENSDARG00000071629	ENSDARP00000087970_ENSDARP00000096840	0.2968	1.0153	7.31082e-06	1.04711e-05
ENSDARG00000059254	ENSDARG00000094882	ENSDARP00000095936_ENSDARP00000116363	0.2977	0.4827	0.873221	0.889069
ENSDARG00000059315	ENSDARG00000091638	ENSDARP00000076841_ENSDARP00000106375	0.2979	0.4354	0.618766	0.651022
ENSDARG00000026417	ENSDARG00000059410	ENSDARP00000066871_ENSDARP00000104609	0.3011	0.472	0.755316	0.778603
ENSDARG00000043820	ENSDARG00000076706	ENSDARP00000109871_ENSDARP00000110818	0.3012	0.4732	0.874507	0.889877
ENSDARG00000002794	ENSDARG00000078683	ENSDARP00000042579_ENSDARP00000101485	0.3014	0.4285	0.369873	0.401931
ENSDARG00000071140	ENSDARG00000097458	ENSDARP00000095736_ENSDARP00000128953	0.3051	0.848	0.0439343	0.0519737
ENSDARG00000075671	ENSDARG00000019742	ENSDARP00000098602_ENSDARP00000104680	0.3096	0.3551	0.00859057	0.0107099
ENSDARG00000069769	ENSDARG00000069770	ENSDARP00000092560_ENSDARP00000092562	0.3117	0.4577	0.745208	0.769862
ENSDARG00000075019	ENSDARG00000079269	ENSDARP00000095757_ENSDARP00000103732	0.3124	0.3985	0.0577375	0.0676021
ENSDARG00000043584	ENSDARG00000071012	ENSDARP00000064002_ENSDARP00000095500	0.3132	0.7745	0.00553505	0.00695558
ENSDARG00000076483	ENSDARG00000097019	ENSDARP00000098185_ENSDARP00000107484	0.3178	0.4902	0.900116	0.911126
ENSDARG00000036749	ENSDARG00000036752	ENSDARP00000053360_ENSDARP00000063078	0.318	0.6503	0.288192	0.31681
ENSDARG00000002509	ENSDARG00000079155	ENSDARP00000069783_ENSDARP00000098461	0.3201	0.5291	0.765049	0.7879
ENSDARG00000091388	ENSDARG00000097802	ENSDARP00000105790_ENSDARP00000128641	0.324	0.5944	0.356075	0.3877
ENSDARG00000088366	ENSDARG00000087262	ENSDARP00000096381_ENSDARP00000117359	0.3256	0.2161	5.60791e-06	8.07754e-06
ENSDARG00000076023	ENSDARG00000088111	ENSDARP00000100714_ENSDARP00000107129	0.327	0.5492	0.301404	0.330895
ENSDARG00000057830	ENSDARG00000057863	ENSDARP00000110904_ENSDARP00000118597	0.3281	0.408	0.038669	0.0459915
ENSDARG00000062820	ENSDARG00000062828	ENSDARP00000085670_ENSDARP00000085682	0.3283	0.3039	0.00393398	0.00497954
ENSDARG00000052874	ENSDARG00000088561	ENSDARP00000069295_ENSDARP00000111724	0.3305	0.9165	0.00310524	0.00395473
ENSDARG00000097760	ENSDARG00000097481	ENSDARP00000128185_ENSDARP00000128661	0.3409	0.4798	0.854603	0.871453
ENSDARG00000007067	ENSDARG00000093852	ENSDARP00000003041_ENSDARP00000112706	0.3416	1.6486	0.000364526	0.00048731
ENSDARG00000034092	ENSDARG00000089894	ENSDARP00000046960_ENSDARP00000110438	0.3471	0.862	0.000212984	0.000287745
ENSDARG00000094392	ENSDARG00000093353	ENSDARP00000113994_ENSDARP00000117397	0.3492	0.3295	0.0371326	0.0442596
ENSDARG00000039666	ENSDARG00000039669	ENSDARP00000057979_ENSDARP00000057985	0.3571	0.2435	0.000252408	0.000339899
ENSDARG00000092680	ENSDARG00000095026	ENSDARP00000114280_ENSDARP00000118720	0.3621	0.5064	0.961025	0.965986
ENSDARG00000033227	ENSDARG00000090889	ENSDARP00000038063_ENSDARP00000109049	0.3623	0.3898	0.384061	0.416254
ENSDARG00000026359	ENSDARG00000016704	ENSDARP00000113539_ENSDARP00000115236	0.3628	0.3028	0.0112072	0.0139092
ENSDARG00000061432	ENSDARG00000061496	ENSDARP00000082057_ENSDARP00000127698	0.3668	0.487	0.874821	0.889877
ENSDARG00000069881	ENSDARG00000094145	ENSDARP00000075025_ENSDARP00000113688	0.3707	0.2436	0.0109605	0.0136184
ENSDARG00000044415	ENSDARG00000052322	ENSDARP00000124209_ENSDARP00000124387	0.3709	0.452	0.367616	0.399799
ENSDARG00000094492	ENSDARG00000091997	ENSDARP00000115320_ENSDARP00000119847	0.3755	0.6821	0.232042	0.258171
ENSDARG00000033953	ENSDARG00000035506	ENSDARP00000043258_ENSDARP00000051433	0.3765	0.3068	0.00228593	0.00292592
ENSDARG00000019024	ENSDARG00000044084	ENSDARP00000020187_ENSDARP00000064719	0.3775	0.3764	0.0223778	0.0273121
ENSDARG00000058507	ENSDARG00000077077	ENSDARP00000097226_ENSDARP00000097346	0.3775	0.4895	0.924503	0.933813
ENSDARG00000079661	ENSDARG00000097901	ENSDARP00000100306_ENSDARP00000129470	0.3795	0.2333	0.000429493	0.000572312
ENSDARG00000063549	ENSDARG00000075370	ENSDARP00000087397_ENSDARP00000129255	0.3812	0.3616	0.0923986	0.106676
ENSDARG00000091230	ENSDARG00000088198	ENSDARP00000098759_ENSDARP00000105007	0.3819	0.797	0.0560337	0.0656769
ENSDARG00000088331	ENSDARG00000077485	ENSDARP00000105627_ENSDARP00000109314	0.382	0.5411	0.464814	0.49823
ENSDARG00000087213	ENSDARG00000091604	ENSDARP00000108279_ENSDARP00000110448	0.3845	0.7061	0.126832	0.144365
ENSDARG00000088234	ENSDARG00000093748	ENSDARP00000125182_ENSDARP00000125424	0.3867	0.5625	0.668797	0.698555
ENSDARG00000070579	ENSDARG00000070581	ENSDARP00000094561_ENSDARP00000094571	0.3939	0.4214	0.539221	0.572425
ENSDARG00000076336	ENSDARG00000089211	ENSDARP00000101984_ENSDARP00000107426	0.3967	0.5684	0.478042	0.512078
ENSDARG00000058917	ENSDARG00000076264	ENSDARP00000076314_ENSDARP00000103963	0.4007	0.6067	0.41035	0.443296
ENSDARG00000077610	ENSDARG00000074341	ENSDARP00000101107_ENSDARP00000104064	0.4084	0.27	0.000505792	0.000670742
ENSDARG00000086445	ENSDARG00000091757	ENSDARP00000105379_ENSDARP00000119960	0.4105	0.6551	0.0205614	0.0251602
ENSDARG00000024503	ENSDARG00000052578	ENSDARP00000099306_ENSDARP00000115337	0.4118	0.1548	4.52617e-06	6.5422e-06
ENSDARG00000042698	ENSDARG00000042683	ENSDARP00000110899_ENSDARP00000127287	0.4143	0.7359	0.0262562	0.0318694
ENSDARG00000079245	ENSDARG00000089713	ENSDARP00000099312_ENSDARP00000104577	0.4148	0.7019	0.0419304	0.0496564
ENSDARG00000095867	ENSDARG00000095807	ENSDARP00000123979_ENSDARP00000124569	0.4155	0.9668	0.031773	0.0381726
ENSDARG00000030254	ENSDARG00000053845	ENSDARP00000050344_ENSDARP00000055564	0.4225	0.3996	0.342802	0.373863
ENSDARG00000079735	ENSDARG00000075145	ENSDARP00000097070_ENSDARP00000100251	0.4279	0.2686	0.0130976	0.0161705
ENSDARG00000055290	ENSDARG00000078569	ENSDARP00000072103_ENSDARP00000122072	0.4341	0.3358	0.00111561	0.00144981
ENSDARG00000097766	ENSDARG00000097275	ENSDARP00000128245_ENSDARP00000129196	0.4362	0.617	0.323885	0.354049
ENSDARG00000091278	ENSDARG00000095040	ENSDARP00000106571_ENSDARP00000120475	0.4453	0.5498	0.664602	0.695269
ENSDARG00000097290	ENSDARG00000097161	ENSDARP00000127749_ENSDARP00000129070	0.4539	0.5597	0.611998	0.644926
ENSDARG00000074345	ENSDARG00000087788	ENSDARP00000113322_ENSDARP00000115194	0.454	0.5035	0.940817	0.948266
ENSDARG00000037073	ENSDARG00000095125	ENSDARP00000053882_ENSDARP00000118403	0.4545	0.3736	0.0378523	0.0450849
ENSDARG00000058352	ENSDARG00000058390	ENSDARP00000037582_ENSDARP00000058947	0.4554	0.1483	7.69196e-13	1.44826e-12
ENSDARG00000070242	ENSDARG00000077239	ENSDARP00000093713_ENSDARP00000125149	0.4578	0.5369	0.669389	0.698952
ENSDARG00000068661	ENSDARG00000091143	ENSDARP00000090173_ENSDARP00000090193	0.4584	0.3347	0.0371157	0.0442554
ENSDARG00000069710	ENSDARG00000077874	ENSDARP00000115101_ENSDARP00000123673	0.4681	0.6078	0.0472116	0.0556717
ENSDARG00000096948	ENSDARG00000097180	ENSDARP00000128226_ENSDARP00000129501	0.4694	0.4809	0.890315	0.903416
ENSDARG00000055436	ENSDARG00000093972	ENSDARP00000116012_ENSDARP00000116088	0.4719	0.3508	0.00513854	0.00647206
ENSDARG00000045834	ENSDARG00000045835	ENSDARP00000016626_ENSDARP00000042079	0.4726	0.2753	0.03181	0.0381904
ENSDARG00000002738	ENSDARG00000004686	ENSDARP00000004376_ENSDARP00000005387	0.4763	0.2974	0.0388892	0.0462202
ENSDARG00000039482	ENSDARG00000074179	ENSDARP00000057685_ENSDARP00000118691	0.477	0.3805	0.105493	0.12095
ENSDARG00000096366	ENSDARG00000096254	ENSDARP00000125905_ENSDARP00000126210	0.482	0.0548	0.025796	0.0313454
ENSDARG00000080017	ENSDARG00000077975	ENSDARP00000100518_ENSDARP00000121395	0.4829	0.5053	0.969688	0.971449
ENSDARG00000075963	ENSDARG00000092731	ENSDARP00000020667_ENSDARP00000117273	0.4914	0.4377	0.463091	0.496705
ENSDARG00000071216	ENSDARG00000063613	ENSDARP00000095921_ENSDARP00000095923	0.4947	0.5362	0.703943	0.731341
ENSDARG00000077252	ENSDARG00000095918	ENSDARP00000073380_ENSDARP00000125096	0.4959	0.8045	0.040543	0.0480821
ENSDARG00000090683	ENSDARG00000089818	ENSDARP00000108158_ENSDARP00000110175	0.5123	0.7049	0.0258057	0.0313456
ENSDARG00000026895	ENSDARG00000055856	ENSDARP00000034278_ENSDARP00000072715	0.5155	0.3627	0.06956	0.0811575
ENSDARG00000028850	ENSDARG00000060962	ENSDARP00000095885_ENSDARP00000118821	0.5156	0.4789	0.775898	0.798329
ENSDARG00000009361	ENSDARG00000077115	ENSDARP00000087968_ENSDARP00000087973	0.5228	0.5145	0.874592	0.889877
ENSDARG00000069323	ENSDARG00000008182	ENSDARP00000091556_ENSDARP00000124091	0.5235	0.7078	0.0821365	0.09526
ENSDARG00000045470	ENSDARG00000079075	ENSDARP00000066877_ENSDARP00000075160	0.5248	0.5748	0.533401	0.566429
ENSDARG00000009443	ENSDARG00000030357	ENSDARP00000014921_ENSDARP00000112576	0.5313	0.1875	3.18805e-11	5.65209e-11
ENSDARG00000077309	ENSDARG00000077575	ENSDARP00000101017_ENSDARP00000103142	0.5323	0.5973	0.445813	0.479571
ENSDARG00000062096	ENSDARG00000037551	ENSDARP00000095363_ENSDARP00000114349	0.5332	0.269	2.9461e-06	4.28641e-06
ENSDARG00000057230	ENSDARG00000062087	ENSDARP00000074294_ENSDARP00000083784	0.5361	0.304	0.000960029	0.00125205
ENSDARG00000089883	ENSDARG00000090871	ENSDARP00000104735_ENSDARP00000105855	0.541	0.382	0.11156	0.127596
ENSDARG00000056874	ENSDARG00000071701	ENSDARP00000073908_ENSDARP00000096987	0.5501	0.197	0.000191976	0.000260213
ENSDARG00000019747	ENSDARG00000069926	ENSDARP00000025516_ENSDARP00000061320	0.5562	0.2266	2.98548e-07	4.52056e-07
ENSDARG00000068088	ENSDARG00000091996	ENSDARP00000089045_ENSDARP00000114787	0.5654	0.6721	0.222263	0.247707
ENSDARG00000036427	ENSDARG00000055791	ENSDARP00000052916_ENSDARP00000072643	0.5683	0.3777	0.0337357	0.0403852
ENSDARG00000070306	ENSDARG00000070304	ENSDARP00000120725_ENSDARP00000121504	0.5716	0.6557	0.184981	0.207908
ENSDARG00000022183	ENSDARG00000033285	ENSDARP00000032411_ENSDARP00000041256	0.587	0.2504	0.000565913	0.000747773
ENSDARG00000090537	ENSDARG00000090977	ENSDARP00000110148_ENSDARP00000126972	0.5882	0.2976	0.000439157	0.000584484
ENSDARG00000030915	ENSDARG00000021339	ENSDARP00000024981_ENSDARP00000034171	0.5889	0.1585	6.47835e-12	1.18668e-11
ENSDARG00000035809	ENSDARG00000012405	ENSDARP00000003038_ENSDARP00000003177	0.6	0.2175	1.64391e-21	4.21809e-21
ENSDARG00000079657	ENSDARG00000089080	ENSDARP00000101147_ENSDARP00000108299	0.6021	0.9416	0.0282604	0.0341893
ENSDARG00000056065	ENSDARG00000061177	ENSDARP00000072953_ENSDARP00000081380	0.6109	0.3635	0.000668255	0.000879493
ENSDARG00000058794	ENSDARG00000093862	ENSDARP00000113650_ENSDARP00000123848	0.616	0.7677	0.0317835	0.0381726
ENSDARG00000092703	ENSDARG00000088500	ENSDARP00000107270_ENSDARP00000111246	0.6161	0.4282	0.505667	0.538533
ENSDARG00000013022	ENSDARG00000071636	ENSDARP00000076012_ENSDARP00000096859	0.6182	0.7011	0.00343771	0.0043664
ENSDARG00000090390	ENSDARG00000086784	ENSDARP00000104829_ENSDARP00000107765	0.6204	0.7447	0.077137	0.0896501
ENSDARG00000021669	ENSDARG00000005675	ENSDARP00000033318_ENSDARP00000049424	0.6218	0.0128	5.39091e-68	6.97028e-67
ENSDARG00000093512	ENSDARG00000092593	ENSDARP00000116085_ENSDARP00000116632	0.6269	0.5877	0.484392	0.518209
ENSDARG00000024815	ENSDARG00000057933	ENSDARP00000029333_ENSDARP00000075138	0.6386	0.4925	0.93528	0.942972
ENSDARG00000004587	ENSDARG00000045951	ENSDARP00000020993_ENSDARP00000123237	0.6418	0.0541	6.08861e-45	3.5988e-44
ENSDARG00000035823	ENSDARG00000035821	ENSDARP00000116908_ENSDARP00000123193	0.6467	0.3678	0.000267165	0.000359478
ENSDARG00000020623	ENSDARG00000089129	ENSDARP00000023687_ENSDARP00000126185	0.6474	0.5585	0.61333	0.645919
ENSDARG00000078428	ENSDARG00000079603	ENSDARP00000100900_ENSDARP00000127632	0.6587	0.5432	0.595267	0.628095
ENSDARG00000056654	ENSDARG00000071416	ENSDARP00000073634_ENSDARP00000121165	0.6636	0.4965	0.966366	0.969001
ENSDARG00000088507	ENSDARG00000095269	ENSDARP00000097029_ENSDARP00000122945	0.6815	0.3329	0.0530692	0.0623789
ENSDARG00000090161	ENSDARG00000075855	ENSDARP00000104441_ENSDARP00000115143	0.6838	0.5902	0.487563	0.521096
ENSDARG00000053135	ENSDARG00000059397	ENSDARP00000069610_ENSDARP00000127766	0.6855	0.2651	2.06185e-09	3.39369e-09
ENSDARG00000043770	ENSDARG00000092908	ENSDARP00000064280_ENSDARP00000122592	0.6878	0.3212	0.0220575	0.0269411
ENSDARG00000062182	ENSDARG00000091252	ENSDARP00000073332_ENSDARP00000105434	0.6878	0.2522	5.93495e-07	8.89302e-07
ENSDARG00000056535	ENSDARG00000070953	ENSDARP00000128420_ENSDARP00000129605	0.6913	0.3311	7.67432e-05	0.000105734
ENSDARG00000038788	ENSDARG00000079002	ENSDARP00000074880_ENSDARP00000121552	0.6928	0.3538	0.00600233	0.00753421
ENSDARG00000068098	ENSDARG00000070073	ENSDARP00000089054_ENSDARP00000093324	0.6972	0.4182	0.20917	0.233824
ENSDARG00000076803	ENSDARG00000087496	ENSDARP00000098323_ENSDARP00000099469	0.6998	0.4148	0.48502	0.518712
ENSDARG00000078384	ENSDARG00000043294	ENSDARP00000055634_ENSDARP00000063553	0.7059	0.2174	0.000655592	0.000864201
ENSDARG00000069964	ENSDARG00000069661	ENSDARP00000098311_ENSDARP00000126772	0.7081	0.2603	1.5598e-05	2.20545e-05
ENSDARG00000074142	ENSDARG00000076684	ENSDARP00000046575_ENSDARP00000101628	0.7313	0.362	0.000267684	0.00036003
ENSDARG00000090699	ENSDARG00000095634	ENSDARP00000107209_ENSDARP00000118135	0.7428	0.5468	0.549905	0.582832
ENSDARG00000004541	ENSDARG00000074081	ENSDARP00000006117_ENSDARP00000021430	0.7515	0.2863	1.6277e-05	2.29753e-05
ENSDARG00000016725	ENSDARG00000019417	ENSDARP00000009700_ENSDARP00000023235	0.7528	0.1055	2.45998e-08	3.87187e-08
ENSDARG00000076081	ENSDARG00000034423	ENSDARP00000096392_ENSDARP00000123611	0.7579	0.1971	0.00163781	0.00211186
ENSDARG00000087636	ENSDARG00000062326	ENSDARP00000105574_ENSDARP00000113935	0.7612	0.0936	0.000192716	0.00026111
ENSDARG00000070605	ENSDARG00000094579	ENSDARP00000094634_ENSDARP00000119435	0.7674	0.2518	2.84064e-06	4.13479e-06
ENSDARG00000043729	ENSDARG00000094438	ENSDARP00000064213_ENSDARP00000121643	0.7729	0.1883	0.00360288	0.00456742
ENSDARG00000016519	ENSDARG00000035781	ENSDARP00000036009_ENSDARP00000103636	0.7867	0.0245	8.50738e-35	3.54653e-34
ENSDARG00000012591	ENSDARG00000035054	ENSDARP00000021450_ENSDARP00000046901	0.7955	0.0246	6.88367e-30	2.3685e-29
ENSDARG00000006712	ENSDARG00000045298	ENSDARP00000011930_ENSDARP00000075985	0.8258	0.0811	1.17701e-15	2.44104e-15
ENSDARG00000043349	ENSDARG00000053424	ENSDARP00000023685_ENSDARP00000116241	0.827	0.03	6.96453e-20	1.69629e-19
ENSDARG00000058302	ENSDARG00000036876	ENSDARP00000075601_ENSDARP00000116665	0.8373	0.0859	0.00159471	0.00205949
ENSDARG00000035557	ENSDARG00000052082	ENSDARP00000051546_ENSDARP00000068351	0.8417	0.0031	1.26921e-29	4.31324e-29
ENSDARG00000077470	ENSDARG00000093021	ENSDARP00000114697_ENSDARP00000116228	0.8457	0.2279	0.0035081	0.00445068
ENSDARG00000028252	ENSDARG00000015057	ENSDARP00000049284_ENSDARP00000089210	0.8467	0.0184	3.5976e-28	1.17668e-27
ENSDARG00000060439	ENSDARG00000074681	ENSDARP00000079571_ENSDARP00000083712	0.8546	0.2527	1.85701e-10	3.19143e-10
ENSDARG00000037402	ENSDARG00000068974	ENSDARP00000054425_ENSDARP00000119337	0.8605	0.0654	7.45869e-16	1.56651e-15
ENSDARG00000026246	ENSDARG00000044061	ENSDARP00000064678_ENSDARP00000094059	0.8678	0.3039	0.00738811	0.00923862
ENSDARG00000056490	ENSDARG00000056483	ENSDARP00000018827_ENSDARP00000120091	0.8746	0.0085	7.78225e-48	5.07072e-47
ENSDARG00000022817	ENSDARG00000024433	ENSDARP00000031690_ENSDARP00000032453	0.8868	0.1493	9.07471e-05	0.000124584
ENSDARG00000071541	ENSDARG00000013681	ENSDARP00000096623_ENSDARP00000119549	0.8868	0.4441	0.549049	0.582111
ENSDARG00000055475	ENSDARG00000090186	ENSDARP00000072300_ENSDARP00000107144	0.8898	0.0373	5.60908e-13	1.06092e-12
ENSDARG00000076520	ENSDARG00000015890	ENSDARP00000101942_ENSDARP00000108993	0.8898	0.0461	7.48005e-24	2.11074e-23
ENSDARG00000096294	ENSDARG00000096351	ENSDARP00000125777_ENSDARP00000126263	0.896	0.0472	0.0112247	0.0139257
ENSDARG00000067528	ENSDARG00000089782	ENSDARP00000087955_ENSDARP00000111046	0.9004	0.4224	0.249614	0.276699
ENSDARG00000020781	ENSDARG00000089640	ENSDARP00000075954_ENSDARP00000092348	0.9068	0.5092	0.950679	0.956749
ENSDARG00000038372	ENSDARG00000014059	ENSDARP00000089758_ENSDARP00000116125	0.9153	0.4415	0.667777	0.697708
ENSDARG00000058479	ENSDARG00000090426	ENSDARP00000075802_ENSDARP00000098182	0.9187	0.0392	2.28977e-15	4.68137e-15
ENSDARG00000032614	ENSDARG00000033901	ENSDARP00000090967_ENSDARP00000123512	0.9236	0.0578	2.15255e-35	9.15803e-35
ENSDARG00000026165	ENSDARG00000009014	ENSDARP00000002692_ENSDARP00000049588	0.9241	0.0789	4.38342e-108	1.49579e-106
ENSDARG00000007098	ENSDARG00000041505	ENSDARP00000020118_ENSDARP00000092244	0.9249	0.1552	8.25798e-08	1.27431e-07
ENSDARG00000075180	ENSDARG00000095157	ENSDARP00000100331_ENSDARP00000119451	0.9289	0.1365	0.00749887	0.00937358
ENSDARG00000009447	ENSDARG00000017775	ENSDARP00000014252_ENSDARP00000015997	0.9299	0.0797	1.52829e-11	2.74032e-11
ENSDARG00000012777	ENSDARG00000078473	ENSDARP00000018018_ENSDARP00000093632	0.9299	0.1253	3.26196e-05	4.55381e-05
ENSDARG00000037845	ENSDARG00000031483	ENSDARP00000055138_ENSDARP00000121882	0.9313	0.0463	3.10659e-17	6.84608e-17
ENSDARG00000042845	ENSDARG00000058567	ENSDARP00000062884_ENSDARP00000123708	0.9331	0.215	0.0075094	0.00938321
ENSDARG00000086030	ENSDARG00000054378	ENSDARP00000044385_ENSDARP00000115582	0.9356	0.0209	7.21523e-50	5.08153e-49
ENSDARG00000040640	ENSDARG00000093686	ENSDARP00000088047_ENSDARP00000113876	0.9372	0.5645	0.639195	0.669961
ENSDARG00000021202	ENSDARG00000097451	ENSDARP00000012210_ENSDARP00000127696	0.9408	0.0495	1.21456e-13	2.35099e-13
ENSDARG00000060668	ENSDARG00000040747	ENSDARP00000095300_ENSDARP00000095301	0.942	0.0092	0.00688625	0.00862736
ENSDARG00000008767	ENSDARG00000042484	ENSDARP00000096338_ENSDARP00000117865	0.9435	0.1725	1.21543e-22	3.27613e-22
ENSDARG00000091723	ENSDARG00000077217	ENSDARP00000128170_ENSDARP00000129773	0.9467	0.3145	0.000484509	0.000643549
ENSDARG00000007578	ENSDARG00000044600	ENSDARP00000023968_ENSDARP00000065506	0.9633	0.0919	2.0283e-18	4.6558e-18
ENSDARG00000034063	ENSDARG00000074988	ENSDARP00000020089_ENSDARP00000122564	0.9635	0.1328	1.4024e-23	3.89751e-23
ENSDARG00000079847	ENSDARG00000008377	ENSDARP00000106409_ENSDARP00000128983	0.9637	0.0348	1.7786e-06	2.6142e-06
ENSDARG00000004169	ENSDARG00000033655	ENSDARP00000023151_ENSDARP00000041006	0.9694	0.0769	3.32488e-09	5.43206e-09
ENSDARG00000055252	ENSDARG00000012874	ENSDARP00000072048_ENSDARP00000113920	0.971	0.3088	0.0558879	0.0655292
ENSDARG00000088203	ENSDARG00000089252	ENSDARP00000105978_ENSDARP00000106481	0.9732	0.5149	0.869209	0.885528
ENSDARG00000055053	ENSDARG00000055036	ENSDARP00000071811_ENSDARP00000113767	0.9735	0.1903	3.59738e-21	9.11042e-21
ENSDARG00000033175	ENSDARG00000036995	ENSDARP00000050295_ENSDARP00000053772	0.9748	1.2645	0.181187	0.203712
ENSDARG00000069442	ENSDARG00000035088	ENSDARP00000110917_ENSDARP00000114442	0.9769	0.4817	0.892002	0.90485
ENSDARG00000070048	ENSDARG00000089230	ENSDARP00000093270_ENSDARP00000107486	0.9855	0.5044	0.962184	0.966029
ENSDARG00000043902	ENSDARG00000014057	ENSDARP00000003360_ENSDARP00000007445	0.9877	0.1634	2.05105e-13	3.93792e-13
ENSDARG00000003952	ENSDARG00000012682	ENSDARP00000095458_ENSDARP00000113417	0.9885	0.2016	0.000251109	0.000338287
ENSDARG00000023759	ENSDARG00000045033	ENSDARP00000037307_ENSDARP00000108413	0.9903	0.0075	4.37896e-06	6.33494e-06
ENSDARG00000010478	ENSDARG00000024746	ENSDARP00000022302_ENSDARP00000026065	0.9904	0.0627	1.17569e-49	8.1755e-49
ENSDARG00000058570	ENSDARG00000079713	ENSDARP00000075898_ENSDARP00000104032	0.9934	0.5106	0.962234	0.966029
ENSDARG00000009351	ENSDARG00000045856	ENSDARP00000010978_ENSDARP00000067389	1.0021	0.0948	3.66119e-14	7.22632e-14
ENSDARG00000028514	ENSDARG00000035990	ENSDARP00000031222_ENSDARP00000123533	1.0031	0.0067	6.66664e-22	1.74027e-21
ENSDARG00000010290	ENSDARG00000044605	ENSDARP00000107227_ENSDARP00000124627	1.0069	0.1168	1.20761e-13	2.3389e-13
ENSDARG00000055817	ENSDARG00000091455	ENSDARP00000072680_ENSDARP00000105429	1.0078	0.0081	2.37396e-10	4.06299e-10
ENSDARG00000071306	ENSDARG00000079296	ENSDARP00000096124_ENSDARP00000116629	1.0092	0.7075	0.412329	0.445289
ENSDARG00000034668	ENSDARG00000096261	ENSDARP00000039628_ENSDARP00000125671	1.0096	0.1527	1.36154e-06	2.00922e-06
ENSDARG00000078138	ENSDARG00000087093	ENSDARP00000122433_ENSDARP00000126137	1.0186	0.0295	0.0477961	0.0563409
ENSDARG00000052633	ENSDARG00000090644	ENSDARP00000078089_ENSDARP00000108247	1.024	0.0127	5.19424e-10	8.7719e-10
ENSDARG00000006497	ENSDARG00000016088	ENSDARP00000071046_ENSDARP00000111268	1.0291	0.2327	0.0315637	0.0379498
ENSDARG00000019658	ENSDARG00000036816	ENSDARP00000049322_ENSDARP00000118189	1.0325	0.1437	1.22819e-25	3.70921e-25
ENSDARG00000002217	ENSDARG00000087333	ENSDARP00000023570_ENSDARP00000107068	1.0373	0.0031	2.89537e-19	6.90467e-19
ENSDARG00000042137	ENSDARG00000068706	ENSDARP00000061763_ENSDARP00000090242	1.0464	0.3155	0.0328469	0.0393553
ENSDARG00000040037	ENSDARG00000079310	ENSDARP00000058562_ENSDARP00000128659	1.0571	0.2186	0.000377684	0.000504697
ENSDARG00000035715	ENSDARG00000004049	ENSDARP00000051803_ENSDARP00000106995	1.0574	0.0139	2.88446e-09	4.72417e-09
ENSDARG00000089023	ENSDARG00000078994	ENSDARP00000108568_ENSDARP00000129204	1.0592	0.3463	0.000961229	0.00125312
ENSDARG00000021392	ENSDARG00000034307	ENSDARP00000039984_ENSDARP00000116514	1.0605	0.1863	2.26292e-06	3.30843e-06
ENSDARG00000029232	ENSDARG00000011581	ENSDARP00000095472_ENSDARP00000128257	1.0634	0.4192	0.133369	0.151494
ENSDARG00000036630	ENSDARG00000042972	ENSDARP00000053202_ENSDARP00000090684	1.0638	0.4286	0.633997	0.665777
ENSDARG00000058498	ENSDARG00000036722	ENSDARP00000075793_ENSDARP00000079600	1.0682	0.2232	3.29401e-15	6.68495e-15
ENSDARG00000089262	ENSDARG00000089550	ENSDARP00000090846_ENSDARP00000108876	1.0687	0.1163	2.01089e-18	4.61905e-18
ENSDARG00000017340	ENSDARG00000053854	ENSDARP00000006318_ENSDARP00000111968	1.0723	0.268	0.0833703	0.0965893
ENSDARG00000036944	ENSDARG00000039880	ENSDARP00000053641_ENSDARP00000058335	1.0762	0.1581	0.000362586	0.000485305
ENSDARG00000015474	ENSDARG00000069118	ENSDARP00000016494_ENSDARP00000091097	1.0837	0.0254	2.71875e-72	4.16623e-71
ENSDARG00000092787	ENSDARG00000092387	ENSDARP00000122244_ENSDARP00000123383	1.0839	0.4178	0.579736	0.613075
ENSDARG00000011825	ENSDARG00000037539	ENSDARP00000014968_ENSDARP00000054663	1.0845	0.0139	5.85898e-08	9.09627e-08
ENSDARG00000063539	ENSDARG00000062271	ENSDARP00000087374_ENSDARP00000115848	1.0907	0.1072	2.4842e-19	5.93697e-19
ENSDARG00000026904	ENSDARG00000053802	ENSDARP00000035119_ENSDARP00000117919	1.0933	0.3519	0.10228	0.117469
ENSDARG00000019357	ENSDARG00000095866	ENSDARP00000003282_ENSDARP00000076722	1.0984	0.2431	0.011924	0.0147545
ENSDARG00000004311	ENSDARG00000039750	ENSDARP00000009785_ENSDARP00000058092	1.1003	0.1126	2.98603e-12	5.51242e-12
ENSDARG00000055278	ENSDARG00000090730	ENSDARP00000072059_ENSDARP00000091557	1.1114	0.2793	1.92519e-07	2.93388e-07
ENSDARG00000077242	ENSDARG00000033865	ENSDARP00000044633_ENSDARP00000092461	1.1116	0.0153	2.20205e-07	3.35116e-07
ENSDARG00000089281	ENSDARG00000088940	ENSDARP00000104757_ENSDARP00000109222	1.1171	0.2766	0.0318624	0.0382262
ENSDARG00000074942	ENSDARG00000059832	ENSDARP00000103298_ENSDARP00000121570	1.1172	0.0119	0.0153447	0.0189025
ENSDARG00000078092	ENSDARG00000009341	ENSDARP00000103348_ENSDARP00000107517	1.1177	0.0135	7.6761e-05	0.000105734
ENSDARG00000041960	ENSDARG00000087625	ENSDARP00000061496_ENSDARP00000109547	1.1201	0.2291	1.63265e-07	2.49842e-07
ENSDARG00000077909	ENSDARG00000088207	ENSDARP00000098829_ENSDARP00000113266	1.1259	0.1179	2.43476e-13	4.65842e-13
ENSDARG00000054700	ENSDARG00000057056	ENSDARP00000071411_ENSDARP00000129825	1.1295	0.006	1.22604e-17	2.7291e-17
ENSDARG00000059294	ENSDARG00000089078	ENSDARP00000076803_ENSDARP00000110199	1.1323	0.0687	1.29079e-07	1.98168e-07
ENSDARG00000061836	ENSDARG00000043226	ENSDARP00000044669_ENSDARP00000110633	1.1348	0.0444	3.28677e-56	2.99702e-55
ENSDARG00000019213	ENSDARG00000057007	ENSDARP00000059795_ENSDARP00000074035	1.135	0.0954	2.92991e-29	9.88584e-29
ENSDARG00000042580	ENSDARG00000042583	ENSDARP00000062453_ENSDARP00000092898	1.1386	0.3086	0.0281178	0.0340365
ENSDARG00000014280	ENSDARG00000092855	ENSDARP00000113100_ENSDARP00000116398	1.1387	0.0141	0.00508208	0.00640582
ENSDARG00000020258	ENSDARG00000037968	ENSDARP00000024102_ENSDARP00000055339	1.1411	0.007	2.98724e-19	7.11351e-19
ENSDARG00000003165	ENSDARG00000003607	ENSDARP00000002435_ENSDARP00000009513	1.143	0.0447	7.67139e-48	5.00834e-47
ENSDARG00000026835	ENSDARG00000089791	ENSDARP00000032745_ENSDARP00000104898	1.1438	0.134	2.12177e-15	4.34596e-15
ENSDARG00000005526	ENSDARG00000097613	ENSDARP00000103347_ENSDARP00000129866	1.1464	0.1829	2.37974e-33	9.43734e-33
ENSDARG00000088439	ENSDARG00000089498	ENSDARP00000106218_ENSDARP00000110622	1.1487	0.2936	0.00842588	0.0105125
ENSDARG00000036428	ENSDARG00000054894	ENSDARP00000052917_ENSDARP00000071644	1.1572	0.0651	2.72469e-10	4.65122e-10
ENSDARG00000028336	ENSDARG00000019081	ENSDARP00000038975_ENSDARP00000115782	1.1593	0.182	2.27828e-08	3.59443e-08
ENSDARG00000059888	ENSDARG00000092644	ENSDARP00000078212_ENSDARP00000129194	1.1594	0.0725	9.35096e-67	1.1636e-65
ENSDARG00000038089	ENSDARG00000089276	ENSDARP00000055527_ENSDARP00000106702	1.1644	0.1607	0.0040645	0.0051408
ENSDARG00000052537	ENSDARG00000067889	ENSDARP00000068896_ENSDARP00000122387	1.1698	0.01	8.94487e-07	1.32888e-06
ENSDARG00000019588	ENSDARG00000021805	ENSDARP00000007256_ENSDARP00000096341	1.1739	0.0405	1.51198e-21	3.88861e-21
ENSDARG00000003835	ENSDARG00000057035	ENSDARP00000120230_ENSDARP00000121180	1.1784	0.0828	1.22124e-18	2.8367e-18
ENSDARG00000060222	ENSDARG00000071252	ENSDARP00000079066_ENSDARP00000079072	1.1799	0.1352	6.63276e-08	1.02735e-07
ENSDARG00000040246	ENSDARG00000077553	ENSDARP00000058876_ENSDARP00000099895	1.1811	0.0245	3.40721e-21	8.64203e-21
ENSDARG00000053836	ENSDARG00000058323	ENSDARP00000120035_ENSDARP00000129430	1.1813	0.3025	0.0214215	0.026174
ENSDARG00000021352	ENSDARG00000032714	ENSDARP00000010256_ENSDARP00000044734	1.183	0.0754	3.72341e-72	5.65344e-71
ENSDARG00000076983	ENSDARG00000036171	ENSDARP00000113719_ENSDARP00000123763	1.1858	0.4196	0.612633	0.64539
ENSDARG00000087486	ENSDARG00000012953	ENSDARP00000068196_ENSDARP00000124516	1.1975	0.0207	4.43912e-37	2.00184e-36
ENSDARG00000079352	ENSDARG00000056924	ENSDARP00000065265_ENSDARP00000112480	1.1991	0.1019	6.76812e-50	4.7971e-49
ENSDARG00000045765	ENSDARG00000079698	ENSDARP00000112991_ENSDARP00000125456	1.1994	0.1803	1.84132e-07	2.81123e-07
ENSDARG00000052518	ENSDARG00000051981	ENSDARP00000068873_ENSDARP00000113682	1.2005	0.0097	5.46788e-10	9.21991e-10
ENSDARG00000005172	ENSDARG00000069790	ENSDARP00000015065_ENSDARP00000108873	1.2039	0.001	7.09847e-19	1.66049e-18
ENSDARG00000043682	ENSDARG00000007996	ENSDARP00000064141_ENSDARP00000117781	1.2058	0.0066	6.60604e-17	1.43666e-16
ENSDARG00000018980	ENSDARG00000070800	ENSDARP00000006845_ENSDARP00000074710	1.2092	0.0396	0.0321968	0.0386128
ENSDARG00000013117	ENSDARG00000030129	ENSDARP00000027246_ENSDARP00000050351	1.2107	0.1098	3.96332e-24	1.13286e-23
ENSDARG00000055271	ENSDARG00000013174	ENSDARP00000018883_ENSDARP00000126300	1.2147	0.1986	3.02189e-07	4.57158e-07
ENSDARG00000020981	ENSDARG00000013222	ENSDARP00000018371_ENSDARP00000119995	1.2176	0.0741	6.8303e-24	1.93399e-23
ENSDARG00000004889	ENSDARG00000021681	ENSDARP00000015588_ENSDARP00000033788	1.2189	0.0131	0.000312817	0.00041988
ENSDARG00000034373	ENSDARG00000061848	ENSDARP00000057303_ENSDARP00000122740	1.2217	0.1422	2.98384e-10	5.08573e-10
ENSDARG00000042214	ENSDARG00000033179	ENSDARP00000122786_ENSDARP00000125253	1.2219	0.1103	1.26593e-06	1.87148e-06
ENSDARG00000030914	ENSDARG00000042379	ENSDARP00000048830_ENSDARP00000062134	1.2263	0.0829	3.34036e-19	7.93724e-19
ENSDARG00000020377	ENSDARG00000057167	ENSDARP00000017878_ENSDARP00000074210	1.2267	0.0582	2.33635e-79	4.24908e-78
ENSDARG00000039999	ENSDARG00000077691	ENSDARP00000058513_ENSDARP00000098418	1.2269	0.0822	7.08667e-40	3.50626e-39
ENSDARG00000034643	ENSDARG00000059158	ENSDARP00000121030_ENSDARP00000123543	1.2269	0.0026	2.51324e-23	6.95553e-23
ENSDARG00000091600	ENSDARG00000088178	ENSDARP00000111240_ENSDARP00000129048	1.2295	0.4247	0.683722	0.712794
ENSDARG00000041115	ENSDARG00000088589	ENSDARP00000116800_ENSDARP00000123028	1.2298	0.1163	0.0281238	0.0340365
ENSDARG00000038030	ENSDARG00000055524	ENSDARP00000055431_ENSDARP00000072361	1.2328	0.1417	0.00179687	0.00231425
ENSDARG00000095273	ENSDARG00000097209	ENSDARP00000119314_ENSDARP00000128720	1.2331	0.0093	8.40329e-06	1.20099e-05
ENSDARG00000019398	ENSDARG00000013966	ENSDARP00000006320_ENSDARP00000028134	1.2338	0.0225	4.9741e-41	2.57254e-40
ENSDARG00000056819	ENSDARG00000009461	ENSDARP00000073839_ENSDARP00000121644	1.2339	0.0066	1.86998e-08	2.96581e-08
ENSDARG00000008807	ENSDARG00000052129	ENSDARP00000123352_ENSDARP00000123964	1.234	0.1022	2.41531e-12	4.4738e-12
ENSDARG00000045708	ENSDARG00000078875	ENSDARP00000067192_ENSDARP00000120251	1.2363	0.1399	0.000359679	0.000481609
ENSDARG00000012311	ENSDARG00000037266	ENSDARP00000049927_ENSDARP00000120440	1.2382	0.2497	0.000432266	0.000575774
ENSDARG00000079812	ENSDARG00000076477	ENSDARP00000099582_ENSDARP00000102479	1.2408	0.1386	5.14991e-19	1.21498e-18
ENSDARG00000027966	ENSDARG00000058504	ENSDARP00000038591_ENSDARP00000122727	1.2424	0.0029	2.6533e-16	5.68075e-16
ENSDARG00000037861	ENSDARG00000056196	ENSDARP00000008780_ENSDARP00000073100	1.2431	0.2444	2.61448e-06	3.80894e-06
ENSDARG00000013525	ENSDARG00000025757	ENSDARP00000018562_ENSDARP00000122014	1.2459	0.1778	1.6119e-05	2.27716e-05
ENSDARG00000088866	ENSDARG00000061142	ENSDARP00000110107_ENSDARP00000116813	1.2464	0.3615	0.526092	0.559205
ENSDARG00000053480	ENSDARG00000069518	ENSDARP00000069995_ENSDARP00000092015	1.2519	0.1863	6.90269e-06	9.89944e-06
ENSDARG00000035993	ENSDARG00000044267	ENSDARP00000052255_ENSDARP00000064994	1.2532	0.1323	0.00459755	0.00580392
ENSDARG00000038106	ENSDARG00000077180	ENSDARP00000055553_ENSDARP00000097962	1.2543	0.0853	6.8485e-31	2.47744e-30
ENSDARG00000052109	ENSDARG00000013552	ENSDARP00000068382_ENSDARP00000128227	1.2599	0.3121	0.0207412	0.0253709
ENSDARG00000019709	ENSDARG00000012968	ENSDARP00000046359_ENSDARP00000104615	1.2601	0.1374	7.52333e-11	1.31202e-10
ENSDARG00000090997	ENSDARG00000045971	ENSDARP00000109240_ENSDARP00000110575	1.2628	0.2776	0.0231006	0.0281735
ENSDARG00000015869	ENSDARG00000059166	ENSDARP00000019931_ENSDARP00000076638	1.2683	0.0481	0.00118918	0.001543
ENSDARG00000070142	ENSDARG00000070930	ENSDARP00000093472_ENSDARP00000119187	1.2683	0.2775	0.253079	0.280071
ENSDARG00000079337	ENSDARG00000079736	ENSDARP00000100718_ENSDARP00000125232	1.2689	0.2148	0.00692014	0.00866654
ENSDARG00000035184	ENSDARG00000068227	ENSDARP00000050968_ENSDARP00000089316	1.2693	0.0523	2.91925e-30	1.02359e-29
ENSDARG00000069467	ENSDARG00000033845	ENSDARP00000091910_ENSDARP00000117171	1.2694	0.1175	3.87891e-71	5.65603e-70
ENSDARG00000013755	ENSDARG00000089776	ENSDARP00000005224_ENSDARP00000105344	1.2706	0.0697	2.89296e-13	5.51279e-13
ENSDARG00000057687	ENSDARG00000058944	ENSDARP00000074864_ENSDARP00000076355	1.271	0.3678	0.170102	0.191705
ENSDARG00000025846	ENSDARG00000016866	ENSDARP00000114641_ENSDARP00000119611	1.2745	0.1311	2.19429e-15	4.48894e-15
ENSDARG00000037190	ENSDARG00000076019	ENSDARP00000071540_ENSDARP00000092503	1.2797	0.4027	0.221594	0.247099
ENSDARG00000021564	ENSDARG00000003695	ENSDARP00000032688_ENSDARP00000121437	1.2801	0.0473	1.8879e-34	7.76268e-34
ENSDARG00000003326	ENSDARG00000039240	ENSDARP00000126045_ENSDARP00000128562	1.2857	0.0304	2.03563e-41	1.07292e-40
ENSDARG00000009074	ENSDARG00000017781	ENSDARP00000010074_ENSDARP00000017597	1.2871	0.2283	0.0394942	0.0468888
ENSDARG00000061929	ENSDARG00000063564	ENSDARP00000083361_ENSDARP00000087429	1.2871	0.0497	2.04687e-16	4.39374e-16
ENSDARG00000074897	ENSDARG00000068168	ENSDARP00000102196_ENSDARP00000120678	1.2871	0.1884	1.29115e-05	1.83186e-05
ENSDARG00000096011	ENSDARG00000097125	ENSDARP00000125122_ENSDARP00000128922	1.2881	0.1648	0.124378	0.141669
ENSDARG00000057287	ENSDARG00000079990	ENSDARP00000074352_ENSDARP00000104084	1.2934	0.436	0.510765	0.543437
ENSDARG00000028848	ENSDARG00000045940	ENSDARP00000043189_ENSDARP00000067525	1.2937	0.0639	4.43519e-19	1.05024e-18
ENSDARG00000042010	ENSDARG00000003933	ENSDARP00000069759_ENSDARP00000110339	1.2939	0.1609	1.12729e-13	2.18461e-13
ENSDARG00000005627	ENSDARG00000067663	ENSDARP00000014294_ENSDARP00000088219	1.295	0.1347	4.81461e-16	1.01895e-15
ENSDARG00000097292	ENSDARG00000055835	ENSDARP00000112964_ENSDARP00000123668	1.2966	0.2027	8.42301e-10	1.40951e-09
ENSDARG00000090499	ENSDARG00000061562	ENSDARP00000108552_ENSDARP00000129063	1.299	0.024	7.08644e-49	4.79675e-48
ENSDARG00000061762	ENSDARG00000059905	ENSDARP00000082840_ENSDARP00000111209	1.2991	0.2527	0.000224717	0.000303226
ENSDARG00000028824	ENSDARG00000054658	ENSDARP00000123760_ENSDARP00000123811	1.3011	0.0753	4.91328e-32	1.86931e-31
ENSDARG00000077777	ENSDARG00000092970	ENSDARP00000095248_ENSDARP00000114378	1.3012	0.0566	9.80408e-05	0.000134375
ENSDARG00000008772	ENSDARG00000052360	ENSDARP00000028126_ENSDARP00000068688	1.3016	0.1059	4.69842e-14	9.21859e-14
ENSDARG00000041874	ENSDARG00000010816	ENSDARP00000034147_ENSDARP00000115765	1.3016	0.0084	3.83353e-16	8.16012e-16
ENSDARG00000031283	ENSDARG00000070161	ENSDARP00000045564_ENSDARP00000114025	1.3024	0.0895	2.69603e-07	4.09164e-07
ENSDARG00000061187	ENSDARG00000004189	ENSDARP00000115557_ENSDARP00000118656	1.304	0.0447	7.64867e-12	1.39411e-11
ENSDARG00000059054	ENSDARG00000054848	ENSDARP00000042188_ENSDARP00000071589	1.3051	0.1199	6.43893e-19	1.51048e-18
ENSDARG00000041735	ENSDARG00000074248	ENSDARP00000007797_ENSDARP00000010454	1.3052	0.1222	3.603e-17	7.91895e-17
ENSDARG00000062991	ENSDARG00000010155	ENSDARP00000086077_ENSDARP00000110248	1.3063	0.041	7.44053e-62	8.04842e-61
ENSDARG00000059466	ENSDARG00000062948	ENSDARP00000077123_ENSDARP00000085962	1.308	0.0434	1.82081e-25	5.46904e-25
ENSDARG00000021905	ENSDARG00000042401	ENSDARP00000036613_ENSDARP00000062174	1.3081	0.3373	0.126157	0.143647
ENSDARG00000022001	ENSDARG00000008255	ENSDARP00000030084_ENSDARP00000032583	1.3097	0.0591	2.6359e-54	2.22572e-53
ENSDARG00000010965	ENSDARG00000035679	ENSDARP00000006445_ENSDARP00000127697	1.3099	0.0112	2.09452e-05	2.94514e-05
ENSDARG00000003616	ENSDARG00000036870	ENSDARP00000006476_ENSDARP00000053534	1.3099	0.01	3.20818e-103	1.02106e-101
ENSDARG00000020574	ENSDARG00000035458	ENSDARP00000043931_ENSDARP00000096674	1.3109	0.0573	5.71266e-86	1.27763e-84
ENSDARG00000019902	ENSDARG00000045737	ENSDARP00000011506_ENSDARP00000067238	1.312	0.0141	0.00710975	0.00889727
ENSDARG00000053965	ENSDARG00000086821	ENSDARP00000070559_ENSDARP00000112306	1.314	0.0453	4.20179e-37	1.8974e-36
ENSDARG00000057691	ENSDARG00000017843	ENSDARP00000074862_ENSDARP00000102203	1.3144	0.012	1.94747e-43	1.09071e-42
ENSDARG00000090443	ENSDARG00000042409	ENSDARP00000108950_ENSDARP00000118941	1.3184	0.1079	1.15135e-10	1.99111e-10
ENSDARG00000020132	ENSDARG00000076256	ENSDARP00000022016_ENSDARP00000104196	1.319	0.0122	2.26413e-08	3.57722e-08
ENSDARG00000011201	ENSDARG00000022833	ENSDARP00000022552_ENSDARP00000025616	1.3197	0.1424	2.84921e-05	3.986e-05
ENSDARG00000029170	ENSDARG00000044591	ENSDARP00000036958_ENSDARP00000041938	1.3203	0.1299	6.40959e-25	1.89426e-24
ENSDARG00000019239	ENSDARG00000007691	ENSDARP00000109683_ENSDARP00000118996	1.3213	0.0114	4.37674e-150	3.08234e-148
ENSDARG00000017960	ENSDARG00000057374	ENSDARP00000036949_ENSDARP00000057866	1.3215	0.0431	3.61135e-11	6.37523e-11
ENSDARG00000045359	ENSDARG00000045355	ENSDARP00000118581_ENSDARP00000121970	1.3217	0.0134	4.02798e-20	9.91274e-20
ENSDARG00000015538	ENSDARG00000015572	ENSDARP00000044858_ENSDARP00000068230	1.3232	0.1089	5.07521e-23	1.38834e-22
ENSDARG00000013057	ENSDARG00000054030	ENSDARP00000004270_ENSDARP00000070639	1.3235	0.0891	5.09221e-20	1.25131e-19
ENSDARG00000045888	ENSDARG00000057147	ENSDARP00000067447_ENSDARP00000074190	1.3235	0.0113	4.10297e-06	5.94088e-06
ENSDARG00000040497	ENSDARG00000034946	ENSDARP00000059270_ENSDARP00000094729	1.3244	0.0099	2.84604e-08	4.47099e-08
ENSDARG00000036109	ENSDARG00000025500	ENSDARP00000052421_ENSDARP00000098692	1.3248	0.1302	1.7517e-14	3.48864e-14
ENSDARG00000002609	ENSDARG00000032373	ENSDARP00000002111_ENSDARP00000047514	1.3249	0.0442	2.91017e-71	4.3003e-70
ENSDARG00000028259	ENSDARG00000074791	ENSDARP00000037108_ENSDARP00000099498	1.325	0.1756	9.32793e-14	1.81513e-13
ENSDARG00000056554	ENSDARG00000053272	ENSDARP00000114327_ENSDARP00000129011	1.3253	0.0696	1.3016e-56	1.20344e-55
ENSDARG00000078882	ENSDARG00000088468	ENSDARP00000100795_ENSDARP00000111100	1.3267	0.1642	8.5389e-09	1.37203e-08
ENSDARG00000094465	ENSDARG00000096721	ENSDARP00000114306_ENSDARP00000127424	1.3272	0.661	0.540492	0.573591
ENSDARG00000004748	ENSDARG00000052905	ENSDARP00000021264_ENSDARP00000069334	1.3281	0.3286	0.00511947	0.00645049
ENSDARG00000056156	ENSDARG00000074697	ENSDARP00000073053_ENSDARP00000098274	1.3281	0.1849	5.33916e-07	8.02571e-07
ENSDARG00000028257	ENSDARG00000095577	ENSDARP00000033398_ENSDARP00000093650	1.3298	0.0154	7.32944e-07	1.09577e-06
ENSDARG00000070873	ENSDARG00000089534	ENSDARP00000095178_ENSDARP00000111107	1.3308	0.1794	0.0165927	0.0204095
ENSDARG00000004023	ENSDARG00000021055	ENSDARP00000012903_ENSDARP00000025628	1.3325	0.1231	1.39239e-12	2.59798e-12
ENSDARG00000007639	ENSDARG00000007045	ENSDARP00000016859_ENSDARP00000034129	1.333	0.0826	1.23105e-59	1.23854e-58
ENSDARG00000003920	ENSDARG00000031495	ENSDARP00000008085_ENSDARP00000049108	1.3343	0.0167	2.25517e-38	1.06333e-37
ENSDARG00000057731	ENSDARG00000062080	ENSDARP00000074928_ENSDARP00000083719	1.3349	0.1423	9.39682e-12	1.7043e-11
ENSDARG00000090072	ENSDARG00000059247	ENSDARP00000104514_ENSDARP00000128125	1.3384	0.01	3.3029e-07	4.98749e-07
ENSDARG00000001249	ENSDARG00000071007	ENSDARP00000001039_ENSDARP00000095486	1.3395	0.0757	5.69393e-06	8.19075e-06
ENSDARG00000075846	ENSDARG00000017880	ENSDARP00000099376_ENSDARP00000106407	1.3395	0.0281	6.30467e-11	1.10357e-10
ENSDARG00000036751	ENSDARG00000042968	ENSDARP00000053362_ENSDARP00000125468	1.3406	0.3302	0.0768965	0.0894019
ENSDARG00000026070	ENSDARG00000019098	ENSDARP00000116394_ENSDARP00000124595	1.3407	0.1311	1.06437e-10	1.84551e-10
ENSDARG00000045506	ENSDARG00000069171	ENSDARP00000047250_ENSDARP00000116431	1.3421	0.0709	4.09839e-51	3.02131e-50
ENSDARG00000018989	ENSDARG00000004754	ENSDARP00000020214_ENSDARP00000026086	1.3432	0.0611	1.27753e-67	1.63268e-66
ENSDARG00000058733	ENSDARG00000058815	ENSDARP00000076101_ENSDARP00000076199	1.3439	0.1474	5.10358e-16	1.07873e-15
ENSDARG00000044001	ENSDARG00000077850	ENSDARP00000064596_ENSDARP00000100661	1.345	0.111	0.00137125	0.00177437
ENSDARG00000044544	ENSDARG00000045598	ENSDARP00000065400_ENSDARP00000067039	1.346	0.022	3.9618e-11	6.97902e-11
ENSDARG00000011648	ENSDARG00000070867	ENSDARP00000027770_ENSDARP00000095167	1.3505	0.5519	0.777903	0.799894
ENSDARG00000061272	ENSDARG00000073881	ENSDARP00000081653_ENSDARP00000127955	1.353	0.021	4.7101e-22	1.23832e-21
ENSDARG00000069430	ENSDARG00000006025	ENSDARP00000091827_ENSDARP00000122927	1.3532	0.0561	4.23689e-17	9.28134e-17
ENSDARG00000075277	ENSDARG00000090830	ENSDARP00000101176_ENSDARP00000107971	1.3544	0.006	8.5047e-13	1.59584e-12
ENSDARG00000032618	ENSDARG00000022165	ENSDARP00000029039_ENSDARP00000115538	1.3547	0.0909	1.51174e-09	2.50318e-09
ENSDARG00000031649	ENSDARG00000093804	ENSDARP00000047377_ENSDARP00000117669	1.3556	0.0121	0.00539423	0.00678378
ENSDARG00000002792	ENSDARG00000031214	ENSDARP00000011311_ENSDARP00000047901	1.3567	0.0509	1.54784e-55	1.36623e-54
ENSDARG00000078251	ENSDARG00000079281	ENSDARP00000116504_ENSDARP00000117820	1.3576	0.1678	3.13437e-19	7.45313e-19
ENSDARG00000030967	ENSDARG00000060680	ENSDARP00000014204_ENSDARP00000080209	1.358	0.0922	7.43585e-55	6.45701e-54
ENSDARG00000055101	ENSDARG00000078452	ENSDARP00000072249_ENSDARP00000104304	1.3594	0.1576	5.38381e-10	9.08278e-10
ENSDARG00000036094	ENSDARG00000062445	ENSDARP00000052396_ENSDARP00000128322	1.3599	0.0747	2.19551e-57	2.10641e-56
ENSDARG00000013292	ENSDARG00000090064	ENSDARP00000022822_ENSDARP00000109406	1.3623	0.1055	9.49138e-15	1.90403e-14
ENSDARG00000034988	ENSDARG00000071419	ENSDARP00000048437_ENSDARP00000119345	1.3625	0.0499	5.74095e-06	8.25122e-06
ENSDARG00000096380	ENSDARG00000097181	ENSDARP00000125973_ENSDARP00000129545	1.3625	0.0262	6.44879e-05	8.90881e-05
ENSDARG00000013375	ENSDARG00000067966	ENSDARP00000007949_ENSDARP00000110111	1.363	0.0562	2.45679e-20	6.0868e-20
ENSDARG00000039997	ENSDARG00000054814	ENSDARP00000039012_ENSDARP00000118752	1.3653	0.0625	5.73828e-17	1.24876e-16
ENSDARG00000058424	ENSDARG00000055505	ENSDARP00000055992_ENSDARP00000095859	1.3659	0.104	3.27691e-11	5.80651e-11
ENSDARG00000031616	ENSDARG00000013721	ENSDARP00000030904_ENSDARP00000086301	1.3667	0.151	3.83485e-10	6.49941e-10
ENSDARG00000037589	ENSDARG00000022768	ENSDARP00000054737_ENSDARP00000109237	1.3673	0.0044	6.1043e-57	5.74012e-56
ENSDARG00000017329	ENSDARG00000094779	ENSDARP00000044356_ENSDARP00000114061	1.3715	0.3062	0.345786	0.376993
ENSDARG00000035852	ENSDARG00000095328	ENSDARP00000052028_ENSDARP00000114043	1.3715	0.3816	0.450506	0.484305
ENSDARG00000005625	ENSDARG00000012741	ENSDARP00000008156_ENSDARP00000069055	1.3732	0.0587	8.32552e-64	9.43749e-63
ENSDARG00000069336	ENSDARG00000069461	ENSDARP00000091585_ENSDARP00000091898	1.3732	0.0541	1.55022e-10	2.67252e-10
ENSDARG00000027355	ENSDARG00000092553	ENSDARP00000030881_ENSDARP00000096504	1.374	0.0424	2.40536e-33	9.52361e-33
ENSDARG00000056427	ENSDARG00000058232	ENSDARP00000073379_ENSDARP00000075507	1.3744	0.0121	2.9092e-33	1.1491e-32
ENSDARG00000079029	ENSDARG00000077461	ENSDARP00000098355_ENSDARP00000103200	1.3749	0.1118	1.57492e-34	6.49996e-34
ENSDARG00000037397	ENSDARG00000016994	ENSDARP00000114529_ENSDARP00000118787	1.3753	0.0441	7.51514e-76	1.23757e-74
ENSDARG00000037488	ENSDARG00000009315	ENSDARP00000083454_ENSDARP00000092445	1.3754	0.0041	8.28098e-32	3.11478e-31
ENSDARG00000056625	ENSDARG00000067730	ENSDARP00000100760_ENSDARP00000129653	1.3767	0.0526	4.07597e-85	8.76069e-84
ENSDARG00000061445	ENSDARG00000027797	ENSDARP00000082088_ENSDARP00000117967	1.3771	0.058	1.38817e-112	5.28141e-111
ENSDARG00000029761	ENSDARG00000056892	ENSDARP00000043923_ENSDARP00000123608	1.3772	0.002	1.17333e-61	1.25687e-60
ENSDARG00000017703	ENSDARG00000044253	ENSDARP00000018618_ENSDARP00000118078	1.3774	0.0676	2.19885e-24	6.33989e-24
ENSDARG00000040705	ENSDARG00000062812	ENSDARP00000016703_ENSDARP00000123510	1.3778	0.078	3.73167e-43	2.06898e-42
ENSDARG00000036107	ENSDARG00000070000	ENSDARP00000052420_ENSDARP00000128041	1.3793	0.0186	8.02062e-22	2.08549e-21
ENSDARG00000055115	ENSDARG00000055206	ENSDARP00000071887_ENSDARP00000094783	1.3793	0.1624	7.93916e-07	1.18426e-06
ENSDARG00000024548	ENSDARG00000041925	ENSDARP00000046171_ENSDARP00000111335	1.3805	0.0046	4.00195e-08	6.2395e-08
ENSDARG00000056108	ENSDARG00000092903	ENSDARP00000055018_ENSDARP00000112838	1.3823	0.4242	0.705362	0.732125
ENSDARG00000004843	ENSDARG00000014181	ENSDARP00000108774_ENSDARP00000109350	1.3832	0.1018	1.46626e-26	4.5443e-26
ENSDARG00000030465	ENSDARG00000086342	ENSDARP00000048205_ENSDARP00000110924	1.3845	0.0041	6.9973e-17	1.52075e-16
ENSDARG00000079074	ENSDARG00000087008	ENSDARP00000099487_ENSDARP00000099668	1.3846	0.0023	8.48572e-24	2.39044e-23
ENSDARG00000040485	ENSDARG00000086762	ENSDARP00000059251_ENSDARP00000125872	1.3848	0.3632	0.0674676	0.0787717
ENSDARG00000006568	ENSDARG00000001712	ENSDARP00000015616_ENSDARP00000052697	1.386	0.1753	3.13928e-07	4.74693e-07
ENSDARG00000053708	ENSDARG00000053724	ENSDARP00000070261_ENSDARP00000128526	1.3878	0.0068	6.6364e-19	1.5546e-18
ENSDARG00000025612	ENSDARG00000079308	ENSDARP00000050849_ENSDARP00000093332	1.3889	0.0935	8.0617e-07	1.20145e-06
ENSDARG00000018840	ENSDARG00000020647	ENSDARP00000012730_ENSDARP00000126189	1.39	0.0441	1.0281e-81	2.06244e-80
ENSDARG00000025237	ENSDARG00000071672	ENSDARP00000034291_ENSDARP00000096920	1.3913	0.0913	1.70557e-09	2.81288e-09
ENSDARG00000011196	ENSDARG00000088495	ENSDARP00000026754_ENSDARP00000108543	1.3929	0.042	2.37614e-70	3.36113e-69
ENSDARG00000070447	ENSDARG00000001637	ENSDARP00000094174_ENSDARP00000109660	1.3932	0.1439	4.11154e-09	6.681e-09
ENSDARG00000013946	ENSDARG00000031100	ENSDARP00000002476_ENSDARP00000061658	1.3935	0.0565	1.88974e-63	2.09901e-62
ENSDARG00000010207	ENSDARG00000036096	ENSDARP00000043454_ENSDARP00000045373	1.3941	0.0216	1.63201e-65	1.92927e-64
ENSDARG00000022560	ENSDARG00000062427	ENSDARP00000030506_ENSDARP00000084693	1.3968	0.01	1.75937e-09	2.89871e-09
ENSDARG00000097826	ENSDARG00000079628	ENSDARP00000128456_ENSDARP00000129005	1.3968	0.2899	5.37064e-07	8.06937e-07
ENSDARG00000003827	ENSDARG00000029569	ENSDARP00000023186_ENSDARP00000042375	1.3988	0.1926	4.3027e-05	5.96895e-05
ENSDARG00000040295	ENSDARG00000086370	ENSDARP00000058964_ENSDARP00000110656	1.3994	0.0247	4.71232e-12	8.67507e-12
ENSDARG00000033234	ENSDARG00000070537	ENSDARP00000094591_ENSDARP00000112978	1.4022	0.0547	3.85602e-18	8.73012e-18
ENSDARG00000060319	ENSDARG00000062416	ENSDARP00000079303_ENSDARP00000084700	1.404	0.0041	9.36169e-15	1.88029e-14
ENSDARG00000054501	ENSDARG00000086906	ENSDARP00000071164_ENSDARP00000110215	1.4043	0.1124	3.62447e-20	8.93299e-20
ENSDARG00000078790	ENSDARG00000076236	ENSDARP00000099731_ENSDARP00000126821	1.4064	0.1734	4.01916e-08	6.26338e-08
ENSDARG00000005485	ENSDARG00000027799	ENSDARP00000026630_ENSDARP00000030232	1.4069	0.0161	2.49687e-05	3.50048e-05
ENSDARG00000059770	ENSDARG00000062054	ENSDARP00000077866_ENSDARP00000126355	1.4069	0.0858	8.79626e-57	8.20158e-56
ENSDARG00000060860	ENSDARG00000053443	ENSDARP00000080625_ENSDARP00000121001	1.4107	0.007	4.86923e-11	8.54569e-11
ENSDARG00000007601	ENSDARG00000011932	ENSDARP00000040234_ENSDARP00000105974	1.4109	0.108	4.09567e-57	3.90683e-56
ENSDARG00000020048	ENSDARG00000044638	ENSDARP00000003432_ENSDARP00000065589	1.4119	0.1184	1.5417e-05	2.18172e-05
ENSDARG00000023373	ENSDARG00000057209	ENSDARP00000074267_ENSDARP00000104585	1.412	0.0369	6.61431e-31	2.39796e-30
ENSDARG00000090265	ENSDARG00000091334	ENSDARP00000104527_ENSDARP00000107124	1.4125	0.1034	3.71559e-10	6.30051e-10
ENSDARG00000044534	ENSDARG00000037603	ENSDARP00000065389_ENSDARP00000121538	1.4133	0.1305	8.77124e-07	1.30367e-06
ENSDARG00000003576	ENSDARG00000077554	ENSDARP00000023457_ENSDARP00000101698	1.4138	0.3345	0.0872334	0.100818
ENSDARG00000043976	ENSDARG00000076021	ENSDARP00000064557_ENSDARP00000072076	1.4138	0.0265	3.55649e-62	3.87236e-61
ENSDARG00000008859	ENSDARG00000055118	ENSDARP00000012386_ENSDARP00000071903	1.4139	0.105	6.64673e-25	1.9591e-24
ENSDARG00000042123	ENSDARG00000016256	ENSDARP00000061734_ENSDARP00000118379	1.4148	0.0396	2.7283e-23	7.54442e-23
ENSDARG00000030537	ENSDARG00000043561	ENSDARP00000030555_ENSDARP00000063949	1.4162	0.0052	8.9181e-97	2.43958e-95
ENSDARG00000001169	ENSDARG00000002523	ENSDARP00000001459_ENSDARP00000129592	1.4182	0.0162	0.00299256	0.00381416
ENSDARG00000079879	ENSDARG00000060073	ENSDARP00000118182_ENSDARP00000118392	1.4197	0.0892	2.73226e-125	1.37027e-123
ENSDARG00000023967	ENSDARG00000035880	ENSDARP00000029343_ENSDARP00000052090	1.4199	0.0371	1.08266e-46	6.81296e-46
ENSDARG00000045561	ENSDARG00000043569	ENSDARP00000066996_ENSDARP00000076022	1.4202	0.1759	0.000830613	0.00108798
ENSDARG00000070956	ENSDARG00000025904	ENSDARP00000095385_ENSDARP00000098524	1.4204	0.0416	6.01405e-36	2.60898e-35
ENSDARG00000002576	ENSDARG00000028485	ENSDARP00000009247_ENSDARP00000043800	1.4213	0.0394	2.07583e-20	5.15453e-20
ENSDARG00000007682	ENSDARG00000031317	ENSDARP00000031112_ENSDARP00000043075	1.4241	0.0743	4.03561e-10	6.82917e-10
ENSDARG00000069742	ENSDARG00000004260	ENSDARP00000100474_ENSDARP00000109586	1.4243	0.0096	1.22625e-160	9.89973e-159
ENSDARG00000088768	ENSDARG00000062964	ENSDARP00000105501_ENSDARP00000120046	1.4251	0.0074	2.29449e-10	3.92899e-10
ENSDARG00000011673	ENSDARG00000089574	ENSDARP00000033391_ENSDARP00000109112	1.4252	0.1572	0.00196369	0.00252126
ENSDARG00000017554	ENSDARG00000037059	ENSDARP00000023293_ENSDARP00000109007	1.4264	0.0032	1.58369e-42	8.69324e-42
ENSDARG00000014915	ENSDARG00000058463	ENSDARP00000012558_ENSDARP00000075780	1.4267	0.0829	3.91127e-08	6.10099e-08
ENSDARG00000031885	ENSDARG00000002240	ENSDARP00000001845_ENSDARP00000025226	1.4268	0.2041	0.000265119	0.000356871
ENSDARG00000019728	ENSDARG00000005600	ENSDARP00000015287_ENSDARP00000016669	1.4271	0.1267	5.38101e-24	1.5328e-23
ENSDARG00000057016	ENSDARG00000021483	ENSDARP00000096458_ENSDARP00000124791	1.4277	0.0041	3.79598e-27	1.20121e-26
ENSDARG00000026387	ENSDARG00000038615	ENSDARP00000029568_ENSDARP00000115253	1.4288	0.0875	8.24968e-22	2.14e-21
ENSDARG00000016773	ENSDARG00000060316	ENSDARP00000017764_ENSDARP00000079296	1.4291	0.0058	2.45515e-08	3.86611e-08
ENSDARG00000014587	ENSDARG00000009901	ENSDARP00000004787_ENSDARP00000062384	1.4293	0.1087	9.96899e-23	2.7047e-22
ENSDARG00000052851	ENSDARG00000044225	ENSDARP00000051069_ENSDARP00000075209	1.4296	0.036	1.02172e-40	5.22703e-40
ENSDARG00000018742	ENSDARG00000069346	ENSDARP00000127351_ENSDARP00000129143	1.4299	0.0631	1.60898e-162	1.36557e-160
ENSDARG00000060303	ENSDARG00000063133	ENSDARP00000079241_ENSDARP00000086356	1.4301	0.0569	1.34458e-89	3.2486e-88
ENSDARG00000028559	ENSDARG00000032552	ENSDARP00000037207_ENSDARP00000043068	1.4304	0.0941	1.02295e-17	2.28627e-17
ENSDARG00000060871	ENSDARG00000076404	ENSDARP00000080655_ENSDARP00000097628	1.4309	0.0551	9.72674e-52	7.3674e-51
ENSDARG00000013072	ENSDARG00000051962	ENSDARP00000004149_ENSDARP00000068174	1.4323	0.0813	3.13946e-35	1.32209e-34
ENSDARG00000054748	ENSDARG00000068716	ENSDARP00000115480_ENSDARP00000116146	1.4334	0.1076	2.03363e-21	5.19792e-21
ENSDARG00000011683	ENSDARG00000074528	ENSDARP00000008181_ENSDARP00000101177	1.4346	0.0724	5.05521e-16	1.06918e-15
ENSDARG00000043182	ENSDARG00000086254	ENSDARP00000112179_ENSDARP00000127472	1.4348	0.2882	0.0461378	0.0544637
ENSDARG00000045858	ENSDARG00000051749	ENSDARP00000067391_ENSDARP00000097862	1.4361	0.1705	1.03477e-07	1.59232e-07
ENSDARG00000005870	ENSDARG00000041602	ENSDARP00000018012_ENSDARP00000060978	1.4372	0.0743	1.41832e-12	2.64347e-12
ENSDARG00000058160	ENSDARG00000043416	ENSDARP00000075419_ENSDARP00000108265	1.4385	0.041	2.18444e-12	4.05069e-12
ENSDARG00000025012	ENSDARG00000040988	ENSDARP00000033907_ENSDARP00000060055	1.44	0.0017	8.55029e-32	3.21242e-31
ENSDARG00000036161	ENSDARG00000036162	ENSDARP00000052510_ENSDARP00000128327	1.4405	0.0226	1.51578e-28	5.01222e-28
ENSDARG00000005350	ENSDARG00000078058	ENSDARP00000019936_ENSDARP00000101175	1.4408	0.0979	6.47415e-94	1.70075e-92
ENSDARG00000088898	ENSDARG00000069766	ENSDARP00000106230_ENSDARP00000122615	1.4409	0.0295	2.91509e-30	1.02359e-29
ENSDARG00000036036	ENSDARG00000045798	ENSDARP00000052317_ENSDARP00000072431	1.4412	0.0056	2.33933e-06	3.41712e-06
ENSDARG00000071088	ENSDARG00000071085	ENSDARP00000083763_ENSDARP00000095656	1.4413	0.2243	4.66295e-07	7.01562e-07
ENSDARG00000093121	ENSDARG00000094303	ENSDARP00000112869_ENSDARP00000120364	1.4413	0.009	8.77081e-05	0.000120512
ENSDARG00000010630	ENSDARG00000026513	ENSDARP00000002263_ENSDARP00000010277	1.4415	0.1098	9.39291e-14	1.82671e-13
ENSDARG00000075100	ENSDARG00000088154	ENSDARP00000099985_ENSDARP00000111253	1.4418	0.2627	0.0700662	0.0817192
ENSDARG00000075295	ENSDARG00000078210	ENSDARP00000099556_ENSDARP00000124333	1.4423	0.0298	1.67643e-44	9.73505e-44
ENSDARG00000039051	ENSDARG00000005139	ENSDARP00000057020_ENSDARP00000117773	1.4424	0.064	3.46284e-39	1.68065e-38
ENSDARG00000011929	ENSDARG00000057770	ENSDARP00000051532_ENSDARP00000074971	1.4432	0.004	7.94587e-14	1.54973e-13
ENSDARG00000037748	ENSDARG00000037393	ENSDARP00000076274_ENSDARP00000096925	1.444	0.0668	3.16267e-36	1.38655e-35
ENSDARG00000011661	ENSDARG00000094792	ENSDARP00000011624_ENSDARP00000024168	1.4441	0.0046	8.29916e-19	1.93725e-18
ENSDARG00000001881	ENSDARG00000002167	ENSDARP00000081714_ENSDARP00000107021	1.4443	0.0034	4.39667e-36	1.91992e-35
ENSDARG00000013963	ENSDARG00000037285	ENSDARP00000005361_ENSDARP00000054237	1.4448	0.0536	5.86064e-29	1.95947e-28
ENSDARG00000039041	ENSDARG00000089210	ENSDARP00000056995_ENSDARP00000106921	1.4456	0.0133	1.77099e-05	2.49446e-05
ENSDARG00000057195	ENSDARG00000062432	ENSDARP00000063752_ENSDARP00000110434	1.446	0.025	1.59153e-09	2.63135e-09
ENSDARG00000014599	ENSDARG00000042859	ENSDARP00000110412_ENSDARP00000114963	1.4461	0.0925	3.38835e-38	1.58859e-37
ENSDARG00000060637	ENSDARG00000031720	ENSDARP00000080110_ENSDARP00000109493	1.4478	0.0217	2.60895e-41	1.36856e-40
ENSDARG00000052520	ENSDARG00000036897	ENSDARP00000118703_ENSDARP00000125103	1.4478	0.1005	6.03443e-14	1.18189e-13
ENSDARG00000059944	ENSDARG00000095627	ENSDARP00000078363_ENSDARP00000104915	1.4484	0.3174	0.0693168	0.0809021
ENSDARG00000078878	ENSDARG00000055437	ENSDARP00000102873_ENSDARP00000107813	1.4489	0.107	2.86354e-10	4.88574e-10
ENSDARG00000074604	ENSDARG00000056695	ENSDARP00000010335_ENSDARP00000117469	1.4491	0.3177	0.00156651	0.00202387
ENSDARG00000008243	ENSDARG00000021252	ENSDARP00000003468_ENSDARP00000118006	1.4492	0.2965	0.075134	0.0874757
ENSDARG00000006678	ENSDARG00000021186	ENSDARP00000009332_ENSDARP00000122213	1.4496	0.0024	1.69464e-49	1.17103e-48
ENSDARG00000002412	ENSDARG00000069279	ENSDARP00000004685_ENSDARP00000116745	1.4499	0.0057	1.78196e-17	3.95329e-17
ENSDARG00000079399	ENSDARG00000090524	ENSDARP00000098661_ENSDARP00000108581	1.4502	0.3883	0.338738	0.369919
ENSDARG00000077641	ENSDARG00000012060	ENSDARP00000057304_ENSDARP00000085258	1.4512	0.0699	9.64255e-74	1.56455e-72
ENSDARG00000025693	ENSDARG00000055757	ENSDARP00000036199_ENSDARP00000062402	1.4516	0.0296	2.61599e-09	4.29085e-09
ENSDARG00000054003	ENSDARG00000034117	ENSDARP00000052545_ENSDARP00000093932	1.4517	0.0373	3.47859e-64	3.99796e-63
ENSDARG00000056566	ENSDARG00000074794	ENSDARP00000097799_ENSDARP00000127670	1.4521	0.1743	3.40634e-08	5.33348e-08
ENSDARG00000028173	ENSDARG00000052330	ENSDARP00000041318_ENSDARP00000111832	1.4529	0.0742	4.57723e-90	1.13065e-88
ENSDARG00000051824	ENSDARG00000058699	ENSDARP00000114288_ENSDARP00000126040	1.453	0.0724	1.46092e-30	5.21643e-30
ENSDARG00000012219	ENSDARG00000037291	ENSDARP00000003264_ENSDARP00000054242	1.4538	0.055	8.19696e-42	4.37612e-41
ENSDARG00000076916	ENSDARG00000025974	ENSDARP00000099612_ENSDARP00000117089	1.4538	0.0757	1.90765e-78	3.35868e-77
ENSDARG00000045540	ENSDARG00000069654	ENSDARP00000066960_ENSDARP00000092287	1.4541	0.1674	7.68864e-22	2.0022e-21
ENSDARG00000011091	ENSDARG00000056926	ENSDARP00000003786_ENSDARP00000123971	1.4551	0.0149	8.37962e-38	3.86303e-37
ENSDARG00000022378	ENSDARG00000056690	ENSDARP00000037012_ENSDARP00000124812	1.4573	0.0917	5.7287e-45	3.39821e-44
ENSDARG00000033928	ENSDARG00000008057	ENSDARP00000094499_ENSDARP00000125987	1.458	0.0123	9.43551e-16	1.9692e-15
ENSDARG00000055652	ENSDARG00000017738	ENSDARP00000127003_ENSDARP00000128715	1.4583	0.0425	1.24038e-133	7.33153e-132
ENSDARG00000093203	ENSDARG00000095825	ENSDARP00000118622_ENSDARP00000125062	1.4594	0.257	0.000795602	0.00104377
ENSDARG00000015559	ENSDARG00000039576	ENSDARP00000007964_ENSDARP00000105068	1.4595	0.0574	3.6198e-28	1.18278e-27
ENSDARG00000059202	ENSDARG00000003754	ENSDARP00000007110_ENSDARP00000041941	1.4596	0.0672	6.99149e-11	1.22056e-10
ENSDARG00000035895	ENSDARG00000069739	ENSDARP00000052107_ENSDARP00000092492	1.4598	0.0977	4.67276e-13	8.85337e-13
ENSDARG00000060345	ENSDARG00000057437	ENSDARP00000079373_ENSDARP00000110384	1.4602	0.0332	2.10005e-08	3.32273e-08
ENSDARG00000035131	ENSDARG00000002702	ENSDARP00000050864_ENSDARP00000088722	1.461	0.0298	1.39226e-40	7.0357e-40
ENSDARG00000042133	ENSDARG00000045567	ENSDARP00000061755_ENSDARP00000122505	1.4624	0.208	0.00896467	0.0111637
ENSDARG00000036541	ENSDARG00000017367	ENSDARP00000053094_ENSDARP00000127302	1.4625	0.055	6.60586e-88	1.52905e-86
ENSDARG00000011049	ENSDARG00000042954	ENSDARP00000024649_ENSDARP00000034763	1.4634	0.1244	1.68933e-18	3.89122e-18
ENSDARG00000036869	ENSDARG00000045353	ENSDARP00000053538_ENSDARP00000066697	1.4637	0.0053	6.26288e-10	1.05283e-09
ENSDARG00000063376	ENSDARG00000077151	ENSDARP00000087010_ENSDARP00000117813	1.4638	0.0027	2.05774e-16	4.4142e-16
ENSDARG00000086739	ENSDARG00000016480	ENSDARP00000058503_ENSDARP00000095254	1.464	0.0097	9.39585e-11	1.63342e-10
ENSDARG00000024877	ENSDARG00000087017	ENSDARP00000038835_ENSDARP00000107877	1.4658	0.1413	3.43567e-12	6.32836e-12
ENSDARG00000057995	ENSDARG00000076040	ENSDARP00000075227_ENSDARP00000116455	1.4672	0.0933	1.12435e-15	2.33475e-15
ENSDARG00000062008	ENSDARG00000062078	ENSDARP00000083554_ENSDARP00000083760	1.4675	0.033	1.99172e-41	1.05145e-40
ENSDARG00000090361	ENSDARG00000090441	ENSDARP00000057580_ENSDARP00000110312	1.4676	0.3804	0.36767	0.399799
ENSDARG00000025718	ENSDARG00000016187	ENSDARP00000032784_ENSDARP00000077757	1.468	0.0273	1.10751e-64	1.28177e-63
ENSDARG00000040287	ENSDARG00000067626	ENSDARP00000058955_ENSDARP00000074935	1.4682	0.0019	2.91734e-30	1.02359e-29
ENSDARG00000045023	ENSDARG00000056458	ENSDARP00000066188_ENSDARP00000116649	1.4699	0.0737	1.16067e-18	2.69791e-18
ENSDARG00000040396	ENSDARG00000026709	ENSDARP00000059134_ENSDARP00000090592	1.47	0.1285	1.83128e-10	3.14886e-10
ENSDARG00000029671	ENSDARG00000062449	ENSDARP00000050596_ENSDARP00000084739	1.4706	0.061	1.07114e-65	1.27535e-64
ENSDARG00000001804	ENSDARG00000057060	ENSDARP00000009966_ENSDARP00000074109	1.4709	0.114	5.71307e-10	9.61376e-10
ENSDARG00000074182	ENSDARG00000090315	ENSDARP00000102310_ENSDARP00000109666	1.4731	0.0233	1.59787e-32	6.19315e-32
ENSDARG00000093754	ENSDARG00000094511	ENSDARP00000116901_ENSDARP00000122800	1.4737	0.0182	0.000730914	0.000960431
ENSDARG00000038709	ENSDARG00000053953	ENSDARP00000056532_ENSDARP00000070556	1.4738	0.1707	0.000658401	0.000867559
ENSDARG00000043864	ENSDARG00000059485	ENSDARP00000064402_ENSDARP00000117091	1.4738	0.0355	1.0018e-06	1.48631e-06
ENSDARG00000062450	ENSDARG00000062900	ENSDARP00000084762_ENSDARP00000085876	1.474	0.2	3.35873e-07	5.06949e-07
ENSDARG00000068883	ENSDARG00000070479	ENSDARP00000090549_ENSDARP00000120882	1.474	0.0263	6.04017e-14	1.18232e-13
ENSDARG00000089190	ENSDARG00000077073	ENSDARP00000101215_ENSDARP00000128684	1.4746	0.1248	4.20253e-73	6.71999e-72
ENSDARG00000015849	ENSDARG00000054749	ENSDARP00000007077_ENSDARP00000071465	1.475	0.136	3.08188e-08	4.83461e-08
ENSDARG00000001621	ENSDARG00000042004	ENSDARP00000015851_ENSDARP00000093838	1.4751	0.0327	8.40775e-38	3.87061e-37
ENSDARG00000020114	ENSDARG00000010641	ENSDARP00000005218_ENSDARP00000039968	1.4757	0.0581	7.47354e-44	4.26507e-43
ENSDARG00000056168	ENSDARG00000053344	ENSDARP00000073075_ENSDARP00000100364	1.4761	0.5261	0.889726	0.903095
ENSDARG00000060123	ENSDARG00000045006	ENSDARP00000002722_ENSDARP00000086984	1.4765	0.0795	3.64401e-93	9.35013e-92
ENSDARG00000020573	ENSDARG00000005774	ENSDARP00000002260_ENSDARP00000092924	1.4769	0.0316	2.39891e-97	6.67259e-96
ENSDARG00000078997	ENSDARG00000090179	ENSDARP00000115462_ENSDARP00000124396	1.4773	0.1722	0.0020426	0.00261953
ENSDARG00000045205	ENSDARG00000045811	ENSDARP00000066456_ENSDARP00000129244	1.4774	0.0098	1.27259e-08	2.03196e-08
ENSDARG00000003399	ENSDARG00000039615	ENSDARP00000018653_ENSDARP00000057884	1.4777	0.0684	8.26044e-19	1.92957e-18
ENSDARG00000044301	ENSDARG00000033660	ENSDARP00000065037_ENSDARP00000122458	1.4777	0.4939	0.958102	0.963633
ENSDARG00000059685	ENSDARG00000078136	ENSDARP00000109369_ENSDARP00000118278	1.4784	0.0782	1.43223e-63	1.61247e-62
ENSDARG00000007383	ENSDARG00000045067	ENSDARP00000025586_ENSDARP00000066258	1.4794	0.008	1.99568e-12	3.70691e-12
ENSDARG00000037121	ENSDARG00000039605	ENSDARP00000053962_ENSDARP00000057868	1.4795	0.0429	3.62435e-42	1.96344e-41
ENSDARG00000038439	ENSDARG00000044566	ENSDARP00000056094_ENSDARP00000065447	1.4795	0.006	2.56871e-06	3.74556e-06
ENSDARG00000031763	ENSDARG00000053209	ENSDARP00000091342_ENSDARP00000112408	1.4796	0.1528	8.0457e-17	1.74403e-16
ENSDARG00000011549	ENSDARG00000055317	ENSDARP00000016790_ENSDARP00000067062	1.4799	0.0509	3.04869e-27	9.67513e-27
ENSDARG00000034961	ENSDARG00000010481	ENSDARP00000002262_ENSDARP00000022789	1.48	0.0553	2.2596e-40	1.13151e-39
ENSDARG00000021787	ENSDARG00000010936	ENSDARP00000121883_ENSDARP00000123836	1.4801	0.1141	3.67132e-37	1.66012e-36
ENSDARG00000012066	ENSDARG00000002945	ENSDARP00000025940_ENSDARP00000049835	1.4823	0.006	7.27085e-12	1.32817e-11
ENSDARG00000031817	ENSDARG00000076174	ENSDARP00000050444_ENSDARP00000101218	1.4845	0.0932	3.45811e-40	1.72125e-39
ENSDARG00000075015	ENSDARG00000039499	ENSDARP00000098458_ENSDARP00000115896	1.4846	0.2884	0.141809	0.160639
ENSDARG00000039406	ENSDARG00000039966	ENSDARP00000092407_ENSDARP00000096190	1.4849	0.179	1.79393e-07	2.74142e-07
ENSDARG00000036616	ENSDARG00000062478	ENSDARP00000053188_ENSDARP00000084847	1.4852	0.058	0.000318595	0.00042729
ENSDARG00000056252	ENSDARG00000029402	ENSDARP00000119088_ENSDARP00000121875	1.4856	0.1166	4.14776e-41	2.15189e-40
ENSDARG00000036139	ENSDARG00000016337	ENSDARP00000052476_ENSDARP00000110875	1.4858	0.0749	3.55427e-45	2.12358e-44
ENSDARG00000087176	ENSDARG00000086169	ENSDARP00000112191_ENSDARP00000126254	1.4863	0.1071	6.53035e-20	1.5976e-19
ENSDARG00000017569	ENSDARG00000004160	ENSDARP00000019093_ENSDARP00000023124	1.4873	0.0966	3.15109e-15	6.41063e-15
ENSDARG00000088357	ENSDARG00000042853	ENSDARP00000108139_ENSDARP00000112435	1.4877	0.1323	0.000909237	0.00118674
ENSDARG00000079423	ENSDARG00000071209	ENSDARP00000034893_ENSDARP00000095906	1.4885	0.0147	8.63155e-37	3.86087e-36
ENSDARG00000056268	ENSDARG00000055300	ENSDARP00000117276_ENSDARP00000120087	1.4891	0.2335	8.76358e-08	1.3517e-07
ENSDARG00000007289	ENSDARG00000030367	ENSDARP00000021463_ENSDARP00000041804	1.4903	0.0187	3.29074e-08	5.15492e-08
ENSDARG00000051939	ENSDARG00000000972	ENSDARP00000068144_ENSDARP00000123556	1.491	0.0199	3.67144e-201	6.75138e-199
ENSDARG00000026595	ENSDARG00000032013	ENSDARP00000039257_ENSDARP00000042217	1.4917	0.0196	7.90756e-68	1.0145e-66
ENSDARG00000068638	ENSDARG00000077644	ENSDARP00000090132_ENSDARP00000098277	1.4918	0.3049	0.0858669	0.0993427
ENSDARG00000045414	ENSDARG00000057365	ENSDARP00000066780_ENSDARP00000074456	1.4938	0.1654	1.50685e-05	2.1333e-05
ENSDARG00000041689	ENSDARG00000014463	ENSDARP00000002107_ENSDARP00000009717	1.4942	0.0783	6.37648e-19	1.49795e-18
ENSDARG00000011023	ENSDARG00000068973	ENSDARP00000006482_ENSDARP00000090750	1.4949	0.0678	3.52034e-08	5.50417e-08
ENSDARG00000060991	ENSDARG00000002377	ENSDARP00000083758_ENSDARP00000094402	1.4956	0.0079	1.72378e-08	2.74312e-08
ENSDARG00000059154	ENSDARG00000069829	ENSDARP00000076624_ENSDARP00000092718	1.4959	0.0168	9.39728e-65	1.0914e-63
ENSDARG00000044203	ENSDARG00000069497	ENSDARP00000065090_ENSDARP00000091977	1.4962	0.2214	0.000204544	0.000276681
ENSDARG00000056833	ENSDARG00000014951	ENSDARP00000089497_ENSDARP00000127848	1.4962	0.135	1.56592e-19	3.76412e-19
ENSDARG00000075147	ENSDARG00000087745	ENSDARP00000103681_ENSDARP00000106520	1.4963	0.054	2.44815e-30	8.64821e-30
ENSDARG00000070351	ENSDARG00000079406	ENSDARP00000093920_ENSDARP00000101188	1.4965	0.1013	9.01597e-20	2.1815e-19
ENSDARG00000040321	ENSDARG00000071684	ENSDARP00000059002_ENSDARP00000096944	1.4966	0.0086	3.23741e-27	1.02544e-26
ENSDARG00000046043	ENSDARG00000070352	ENSDARP00000067695_ENSDARP00000093921	1.4973	0.1222	1.08572e-15	2.25737e-15
ENSDARG00000007265	ENSDARG00000070037	ENSDARP00000016941_ENSDARP00000093238	1.4975	0.0061	1.64939e-07	2.52286e-07
ENSDARG00000014947	ENSDARG00000014859	ENSDARP00000019674_ENSDARP00000027644	1.499	0.008	3.83756e-08	5.99167e-08
ENSDARG00000017803	ENSDARG00000052468	ENSDARP00000027785_ENSDARP00000068806	1.4991	0.0243	6.11317e-69	8.15911e-68
ENSDARG00000042677	ENSDARG00000031075	ENSDARP00000062602_ENSDARP00000116108	1.4991	0.0312	4.0303e-49	2.76769e-48
ENSDARG00000045294	ENSDARG00000010956	ENSDARP00000018632_ENSDARP00000045932	1.4996	0.0219	1.28087e-40	6.49262e-40
ENSDARG00000017086	ENSDARG00000037558	ENSDARP00000014061_ENSDARP00000054692	1.5004	0.0377	7.63275e-20	1.85495e-19
ENSDARG00000018966	ENSDARG00000051925	ENSDARP00000003519_ENSDARP00000084821	1.5019	0.1178	5.42601e-11	9.5178e-11
ENSDARG00000046045	ENSDARG00000070343	ENSDARP00000067697_ENSDARP00000093809	1.502	0.0846	4.34459e-16	9.22425e-16
ENSDARG00000006420	ENSDARG00000077188	ENSDARP00000042513_ENSDARP00000083966	1.5021	0.0846	3.21441e-101	1.00374e-99
ENSDARG00000016835	ENSDARG00000035538	ENSDARP00000114268_ENSDARP00000115900	1.5022	0.014	8.84778e-30	3.03169e-29
ENSDARG00000039351	ENSDARG00000093906	ENSDARP00000114954_ENSDARP00000118951	1.5027	0.4079	0.594684	0.62768
ENSDARG00000087082	ENSDARG00000042107	ENSDARP00000110674_ENSDARP00000128601	1.5029	0.0074	5.28744e-22	1.3879e-21
ENSDARG00000033971	ENSDARG00000042027	ENSDARP00000041364_ENSDARP00000061587	1.5036	0.0341	1.88282e-35	8.02076e-35
ENSDARG00000069056	ENSDARG00000008727	ENSDARP00000090946_ENSDARP00000123447	1.5037	0.1892	2.04546e-12	3.79724e-12
ENSDARG00000026582	ENSDARG00000035596	ENSDARP00000033254_ENSDARP00000051606	1.5043	0.034	2.88238e-20	7.12522e-20
ENSDARG00000059935	ENSDARG00000056502	ENSDARP00000078348_ENSDARP00000115666	1.5044	0.0096	8.69461e-12	1.57954e-11
ENSDARG00000028900	ENSDARG00000020702	ENSDARP00000075867_ENSDARP00000114810	1.5045	0.1318	1.71186e-23	4.74561e-23
ENSDARG00000002194	ENSDARG00000009018	ENSDARP00000020679_ENSDARP00000058869	1.5047	0.0081	3.35955e-11	5.94657e-11
ENSDARG00000007409	ENSDARG00000052842	ENSDARP00000003709_ENSDARP00000069254	1.5055	0.095	8.44912e-13	1.58631e-12
ENSDARG00000011219	ENSDARG00000026797	ENSDARP00000023119_ENSDARP00000031063	1.5057	0.0782	1.29544e-37	5.92252e-37
ENSDARG00000005333	ENSDARG00000017901	ENSDARP00000072597_ENSDARP00000113805	1.5059	0.0068	2.27926e-182	2.51478e-180
ENSDARG00000018025	ENSDARG00000006120	ENSDARP00000027905_ENSDARP00000107769	1.5062	0.0615	1.51339e-66	1.85531e-65
ENSDARG00000040069	ENSDARG00000062754	ENSDARP00000052852_ENSDARP00000121014	1.5068	0.0333	5.62668e-78	9.80226e-77
ENSDARG00000079626	ENSDARG00000020759	ENSDARP00000019238_ENSDARP00000107670	1.5071	0.3292	0.0125997	0.0155791
ENSDARG00000025147	ENSDARG00000038288	ENSDARP00000031764_ENSDARP00000055842	1.5082	0.062	6.31295e-05	8.72479e-05
ENSDARG00000035327	ENSDARG00000040565	ENSDARP00000037871_ENSDARP00000059365	1.5087	0.0645	1.19536e-28	3.96059e-28
ENSDARG00000009106	ENSDARG00000086133	ENSDARP00000027703_ENSDARP00000110892	1.5088	0.0313	2.41205e-26	7.41997e-26
ENSDARG00000063319	ENSDARG00000079946	ENSDARP00000086840_ENSDARP00000098511	1.5089	0.1277	7.36058e-22	1.91839e-21
ENSDARG00000012338	ENSDARG00000067813	ENSDARP00000054933_ENSDARP00000088449	1.5097	0.0025	4.34608e-22	1.14626e-21
ENSDARG00000077229	ENSDARG00000076265	ENSDARP00000099800_ENSDARP00000117153	1.5106	0.0761	6.99402e-65	8.15149e-64
ENSDARG00000053417	ENSDARG00000077959	ENSDARP00000011366_ENSDARP00000097674	1.5115	0.1542	7.20256e-08	1.11456e-07
ENSDARG00000012539	ENSDARG00000023861	ENSDARP00000020280_ENSDARP00000033750	1.5118	0.2217	0.000378275	0.000505283
ENSDARG00000031956	ENSDARG00000004158	ENSDARP00000104030_ENSDARP00000128675	1.5123	0.0072	8.78857e-26	2.66764e-25
ENSDARG00000040258	ENSDARG00000004378	ENSDARP00000058893_ENSDARP00000121344	1.5131	0.2108	1.3306e-05	1.88539e-05
ENSDARG00000003142	ENSDARG00000069440	ENSDARP00000008927_ENSDARP00000091844	1.5132	0.065	8.08655e-54	6.62537e-53
ENSDARG00000010294	ENSDARG00000070597	ENSDARP00000007698_ENSDARP00000129413	1.5138	0.0246	2.17821e-07	3.31641e-07
ENSDARG00000079076	ENSDARG00000092890	ENSDARP00000101310_ENSDARP00000112795	1.514	0.2931	0.339753	0.370783
ENSDARG00000061506	ENSDARG00000060025	ENSDARP00000108693_ENSDARP00000117074	1.514	0.1135	2.15873e-30	7.64214e-30
ENSDARG00000023299	ENSDARG00000069878	ENSDARP00000038446_ENSDARP00000087463	1.5141	0.0246	1.65246e-18	3.80894e-18
ENSDARG00000045628	ENSDARG00000010977	ENSDARP00000012152_ENSDARP00000023635	1.5149	0.1052	4.58558e-16	9.72342e-16
ENSDARG00000058574	ENSDARG00000079361	ENSDARP00000033222_ENSDARP00000126778	1.5153	0.0814	6.53415e-36	2.8309e-35
ENSDARG00000074401	ENSDARG00000078770	ENSDARP00000103920_ENSDARP00000118109	1.5155	0.0063	3.73318e-25	1.11023e-24
ENSDARG00000001463	ENSDARG00000002745	ENSDARP00000001363_ENSDARP00000114681	1.5164	0.0882	1.71254e-21	4.38738e-21
ENSDARG00000025033	ENSDARG00000003175	ENSDARP00000034979_ENSDARP00000114359	1.5164	0.0488	1.48706e-30	5.30408e-30
ENSDARG00000019692	ENSDARG00000074216	ENSDARP00000019894_ENSDARP00000100904	1.5169	0.0053	1.13219e-20	2.82406e-20
ENSDARG00000070746	ENSDARG00000071159	ENSDARP00000094935_ENSDARP00000126147	1.5172	0.0796	1.92658e-13	3.70755e-13
ENSDARG00000032430	ENSDARG00000007791	ENSDARP00000017693_ENSDARP00000117066	1.5173	0.0126	6.38205e-114	2.57617e-112
ENSDARG00000070787	ENSDARG00000059067	ENSDARP00000026915_ENSDARP00000076517	1.5176	0.0765	1.55101e-54	1.32658e-53
ENSDARG00000011740	ENSDARG00000012505	ENSDARP00000023679_ENSDARP00000108138	1.5186	0.0195	9.65028e-84	2.00896e-82
ENSDARG00000061421	ENSDARG00000077791	ENSDARP00000082004_ENSDARP00000103379	1.5187	0.0319	1.43958e-95	3.874e-94
ENSDARG00000032246	ENSDARG00000090629	ENSDARP00000037563_ENSDARP00000105609	1.5189	0.047	5.80438e-14	1.13751e-13
ENSDARG00000006862	ENSDARG00000008639	ENSDARP00000009364_ENSDARP00000009663	1.5191	0.045	5.44937e-80	1.01334e-78
ENSDARG00000041787	ENSDARG00000041792	ENSDARP00000061246_ENSDARP00000061250	1.5194	0.1253	6.74942e-09	1.08766e-08
ENSDARG00000053454	ENSDARG00000013647	ENSDARP00000055034_ENSDARP00000095724	1.5208	0.0743	3.39815e-71	4.97694e-70
ENSDARG00000069294	ENSDARG00000070966	ENSDARP00000091499_ENSDARP00000095399	1.521	0.2419	0.102641	0.117802
ENSDARG00000095543	ENSDARG00000035810	ENSDARP00000114302_ENSDARP00000118377	1.5214	0.2483	0.0932444	0.107615
ENSDARG00000013734	ENSDARG00000012044	ENSDARP00000010083_ENSDARP00000123396	1.5219	0.0417	1.78286e-15	3.67451e-15
ENSDARG00000016116	ENSDARG00000016300	ENSDARP00000028095_ENSDARP00000079816	1.5224	0.0327	1.25406e-78	2.23169e-77
ENSDARG00000041720	ENSDARG00000035433	ENSDARP00000061143_ENSDARP00000118393	1.5229	0.0369	6.05723e-22	1.58619e-21
ENSDARG00000013607	ENSDARG00000042545	ENSDARP00000022438_ENSDARP00000038865	1.524	0.0809	9.70153e-60	9.79026e-59
ENSDARG00000003829	ENSDARG00000012745	ENSDARP00000023613_ENSDARP00000121607	1.5246	0.0076	4.07638e-22	1.07684e-21
ENSDARG00000042106	ENSDARG00000030350	ENSDARP00000061715_ENSDARP00000100110	1.5246	0.1056	1.21954e-17	2.71648e-17
ENSDARG00000045824	ENSDARG00000056152	ENSDARP00000067353_ENSDARP00000091640	1.5253	0.1402	2.21716e-06	3.24295e-06
ENSDARG00000025299	ENSDARG00000070391	ENSDARP00000040499_ENSDARP00000094016	1.5259	0.031	1.12398e-08	1.80164e-08
ENSDARG00000036505	ENSDARG00000056105	ENSDARP00000045478_ENSDARP00000073004	1.5261	0.1524	5.70631e-10	9.60727e-10
ENSDARG00000018105	ENSDARG00000008982	ENSDARP00000011545_ENSDARP00000020399	1.5262	0.0046	6.87082e-20	1.6747e-19
ENSDARG00000070408	ENSDARG00000035750	ENSDARP00000108564_ENSDARP00000124974	1.5262	0.187	2.28011e-07	3.46836e-07
ENSDARG00000045911	ENSDARG00000063056	ENSDARP00000118167_ENSDARP00000129724	1.5263	0.0579	2.31344e-134	1.39227e-132
ENSDARG00000077399	ENSDARG00000061243	ENSDARP00000099005_ENSDARP00000117135	1.5265	0.0851	1.25703e-47	8.12649e-47
ENSDARG00000022895	ENSDARG00000056603	ENSDARP00000029313_ENSDARP00000083822	1.5266	0.0921	3.17058e-57	3.03313e-56
ENSDARG00000056656	ENSDARG00000015015	ENSDARP00000114616_ENSDARP00000122179	1.5268	0.0428	4.22197e-31	1.54759e-30
ENSDARG00000059116	ENSDARG00000023999	ENSDARP00000076564_ENSDARP00000107674	1.5279	0.0049	7.72176e-68	9.94514e-67
ENSDARG00000073756	ENSDARG00000078187	ENSDARP00000083667_ENSDARP00000119636	1.5291	0.0066	2.23667e-69	3.03417e-68
ENSDARG00000004697	ENSDARG00000078954	ENSDARP00000003080_ENSDARP00000125725	1.5292	0.0809	1.76989e-32	6.81996e-32
ENSDARG00000017251	ENSDARG00000038191	ENSDARP00000105359_ENSDARP00000109558	1.5293	0.1464	4.78415e-06	6.90905e-06
ENSDARG00000008407	ENSDARG00000015759	ENSDARP00000018179_ENSDARP00000018978	1.5297	0.0246	2.67466e-12	4.94313e-12
ENSDARG00000002937	ENSDARG00000012078	ENSDARP00000026780_ENSDARP00000093352	1.5301	0.062	7.39522e-38	3.41874e-37
ENSDARG00000053481	ENSDARG00000093659	ENSDARP00000069996_ENSDARP00000118651	1.5311	0.1278	1.85401e-17	4.11036e-17
ENSDARG00000055843	ENSDARG00000078226	ENSDARP00000072694_ENSDARP00000114471	1.5313	0.0053	1.52155e-34	6.29541e-34
ENSDARG00000060263	ENSDARG00000086918	ENSDARP00000079164_ENSDARP00000106010	1.5313	0.0452	9.35069e-09	1.50174e-08
ENSDARG00000030078	ENSDARG00000045224	ENSDARP00000041428_ENSDARP00000066490	1.532	0.0158	1.14908e-06	1.701e-06
ENSDARG00000045075	ENSDARG00000035949	ENSDARP00000114403_ENSDARP00000116643	1.5327	0.013	1.33115e-07	2.04175e-07
ENSDARG00000062315	ENSDARG00000079618	ENSDARP00000084386_ENSDARP00000117964	1.5333	0.0154	1.37391e-58	1.35347e-57
ENSDARG00000019842	ENSDARG00000007135	ENSDARP00000025243_ENSDARP00000118084	1.5334	0.1131	1.55287e-45	9.34543e-45
ENSDARG00000023886	ENSDARG00000045204	ENSDARP00000006267_ENSDARP00000066453	1.5335	0.0213	6.77072e-38	3.13442e-37
ENSDARG00000041873	ENSDARG00000012369	ENSDARP00000061357_ENSDARP00000104887	1.5337	0.009	3.90811e-08	6.09894e-08
ENSDARG00000012982	ENSDARG00000004184	ENSDARP00000074778_ENSDARP00000119608	1.5346	0.0332	0	0
ENSDARG00000030514	ENSDARG00000003854	ENSDARP00000039916_ENSDARP00000109890	1.5347	0.1151	1.30387e-37	5.95285e-37
ENSDARG00000093044	ENSDARG00000091879	ENSDARP00000114560_ENSDARP00000114600	1.5353	0.1222	6.9741e-10	1.1712e-09
ENSDARG00000078745	ENSDARG00000074093	ENSDARP00000100874_ENSDARP00000101043	1.5354	0.0452	6.01528e-16	1.26738e-15
ENSDARG00000044528	ENSDARG00000077192	ENSDARP00000047895_ENSDARP00000120021	1.5356	0.0884	4.40545e-38	2.05381e-37
ENSDARG00000058848	ENSDARG00000002285	ENSDARP00000076235_ENSDARP00000118341	1.5359	0.0768	9.90751e-39	4.73216e-38
ENSDARG00000002300	ENSDARG00000016695	ENSDARP00000003809_ENSDARP00000010563	1.5371	0.2666	0.00101438	0.0013219
ENSDARG00000055656	ENSDARG00000022261	ENSDARP00000072512_ENSDARP00000108396	1.5374	0.0109	1.1635e-09	1.93819e-09
ENSDARG00000017010	ENSDARG00000010279	ENSDARP00000010772_ENSDARP00000053404	1.5375	0.1018	7.1072e-17	1.54362e-16
ENSDARG00000025162	ENSDARG00000004243	ENSDARP00000035525_ENSDARP00000095487	1.5376	0.0618	3.35575e-43	1.86368e-42
ENSDARG00000042656	ENSDARG00000071860	ENSDARP00000062572_ENSDARP00000097397	1.5376	0.0969	2.53746e-09	4.16409e-09
ENSDARG00000051923	ENSDARG00000089062	ENSDARP00000063356_ENSDARP00000109380	1.538	0.1605	1.16904e-08	1.87204e-08
ENSDARG00000038052	ENSDARG00000070931	ENSDARP00000117424_ENSDARP00000117457	1.5381	0.0693	3.76483e-19	8.92663e-19
ENSDARG00000075834	ENSDARG00000096614	ENSDARP00000103962_ENSDARP00000126628	1.5383	0.372	0.0407301	0.0482868
ENSDARG00000015978	ENSDARG00000068738	ENSDARP00000016376_ENSDARP00000105206	1.5391	0.269	0.0522866	0.0614809
ENSDARG00000091433	ENSDARG00000043084	ENSDARP00000104767_ENSDARP00000116265	1.5404	0.0334	1.33837e-47	8.6355e-47
ENSDARG00000075393	ENSDARG00000070266	ENSDARP00000100863_ENSDARP00000123781	1.5407	0.159	2.28388e-07	3.4725e-07
ENSDARG00000068422	ENSDARG00000092652	ENSDARP00000089731_ENSDARP00000113533	1.5412	0.0054	9.8666e-18	2.20665e-17
ENSDARG00000010154	ENSDARG00000053186	ENSDARP00000057468_ENSDARP00000069664	1.5424	0.2229	2.38928e-05	3.35533e-05
ENSDARG00000007813	ENSDARG00000012506	ENSDARP00000002127_ENSDARP00000027655	1.5429	0.0221	2.83452e-18	6.47052e-18
ENSDARG00000025672	ENSDARG00000074075	ENSDARP00000036852_ENSDARP00000101200	1.5437	0.1022	5.0239e-39	2.42761e-38
ENSDARG00000023031	ENSDARG00000000175	ENSDARP00000023072_ENSDARP00000118498	1.5438	0.1661	2.91618e-08	4.57901e-08
ENSDARG00000012002	ENSDARG00000054196	ENSDARP00000068329_ENSDARP00000070819	1.5448	0.0086	3.50413e-15	7.10702e-15
ENSDARG00000074394	ENSDARG00000060017	ENSDARP00000046343_ENSDARP00000078553	1.5451	0.3203	0.123973	0.141256
ENSDARG00000091543	ENSDARG00000088556	ENSDARP00000112186_ENSDARP00000126845	1.5454	0.2443	0.0809003	0.0939579
ENSDARG00000018619	ENSDARG00000036337	ENSDARP00000033512_ENSDARP00000052791	1.5456	0.0572	1.40349e-14	2.80528e-14
ENSDARG00000041736	ENSDARG00000035872	ENSDARP00000061172_ENSDARP00000089612	1.5461	0.2594	0.0204247	0.0250021
ENSDARG00000005551	ENSDARG00000040881	ENSDARP00000027385_ENSDARP00000059917	1.5464	0.0399	2.23073e-50	1.61924e-49
ENSDARG00000012684	ENSDARG00000007788	ENSDARP00000072130_ENSDARP00000095128	1.5464	0.0398	3.09998e-151	2.23064e-149
ENSDARG00000011797	ENSDARG00000039943	ENSDARP00000009724_ENSDARP00000058423	1.5469	0.0285	4.17048e-57	3.96675e-56
ENSDARG00000074212	ENSDARG00000077812	ENSDARP00000103022_ENSDARP00000103465	1.5469	0.0076	3.44837e-21	8.73975e-21
ENSDARG00000003818	ENSDARG00000017537	ENSDARP00000016733_ENSDARP00000112412	1.547	0.0047	9.37345e-28	3.01224e-27
ENSDARG00000000002	ENSDARG00000030975	ENSDARP00000000005_ENSDARP00000040034	1.5473	0.1429	6.44588e-25	1.90329e-24
ENSDARG00000031875	ENSDARG00000016699	ENSDARP00000096775_ENSDARP00000119200	1.5476	0.0811	1.71002e-51	1.27769e-50
ENSDARG00000056600	ENSDARG00000057099	ENSDARP00000073570_ENSDARP00000108884	1.5477	0.0389	5.97688e-67	7.46546e-66
ENSDARG00000006266	ENSDARG00000022712	ENSDARP00000015753_ENSDARP00000095292	1.5485	0.0058	1.98208e-31	7.33036e-31
ENSDARG00000017338	ENSDARG00000031240	ENSDARP00000092376_ENSDARP00000116037	1.5487	0.0757	9.02725e-131	4.98003e-129
ENSDARG00000074731	ENSDARG00000087087	ENSDARP00000074127_ENSDARP00000106805	1.5492	0.0131	7.77228e-18	1.74179e-17
ENSDARG00000058259	ENSDARG00000069185	ENSDARP00000106129_ENSDARP00000111603	1.5492	0.0698	1.66576e-218	3.67577e-216
ENSDARG00000023279	ENSDARG00000036715	ENSDARP00000003398_ENSDARP00000094838	1.5494	0.0203	1.38672e-53	1.11902e-52
ENSDARG00000036272	ENSDARG00000070973	ENSDARP00000013211_ENSDARP00000129115	1.55	0.085	9.30173e-26	2.81948e-25
ENSDARG00000062823	ENSDARG00000076724	ENSDARP00000100103_ENSDARP00000100989	1.5502	0.0577	3.35234e-195	4.82446e-193
ENSDARG00000012458	ENSDARG00000055383	ENSDARP00000011098_ENSDARP00000072200	1.551	0.0394	2.48149e-35	1.05169e-34
ENSDARG00000051793	ENSDARG00000077248	ENSDARP00000067963_ENSDARP00000103275	1.5514	0.1359	5.65726e-06	8.14508e-06
ENSDARG00000060768	ENSDARG00000076829	ENSDARP00000080415_ENSDARP00000117914	1.5514	0.0711	6.22291e-87	1.4304e-85
ENSDARG00000018643	ENSDARG00000033307	ENSDARP00000016954_ENSDARP00000047568	1.5515	0.1622	5.5318e-07	8.30021e-07
ENSDARG00000045343	ENSDARG00000074367	ENSDARP00000066677_ENSDARP00000099592	1.553	0.0252	3.53664e-53	2.82079e-52
ENSDARG00000036190	ENSDARG00000058962	ENSDARP00000011451_ENSDARP00000076383	1.5531	0.0096	9.78812e-05	0.000134212
ENSDARG00000040822	ENSDARG00000086461	ENSDARP00000059836_ENSDARP00000086897	1.5536	0.0123	1.46086e-09	2.42379e-09
ENSDARG00000012499	ENSDARG00000056885	ENSDARP00000007258_ENSDARP00000091241	1.5537	0.1573	1.48133e-43	8.35299e-43
ENSDARG00000017659	ENSDARG00000058292	ENSDARP00000026731_ENSDARP00000075586	1.5539	0.0019	1.06282e-37	4.87926e-37
ENSDARG00000076650	ENSDARG00000074439	ENSDARP00000100206_ENSDARP00000102680	1.5546	0.0199	3.99086e-72	6.03184e-71
ENSDARG00000002082	ENSDARG00000014222	ENSDARP00000006001_ENSDARP00000024748	1.5549	0.0271	6.71217e-62	7.28435e-61
ENSDARG00000061520	ENSDARG00000077352	ENSDARP00000082248_ENSDARP00000099955	1.555	0.0157	5.59833e-30	1.93227e-29
ENSDARG00000078293	ENSDARG00000031809	ENSDARP00000100853_ENSDARP00000127596	1.555	0.0262	1.16883e-35	5.03753e-35
ENSDARG00000078448	ENSDARG00000045289	ENSDARP00000037177_ENSDARP00000066603	1.5555	0.0839	1.52873e-14	3.05193e-14
ENSDARG00000043746	ENSDARG00000062693	ENSDARP00000082612_ENSDARP00000107689	1.5569	0.0609	7.31799e-163	6.37435e-161
ENSDARG00000078817	ENSDARG00000077906	ENSDARP00000099798_ENSDARP00000128952	1.5569	0.0956	5.05221e-19	1.19278e-18
ENSDARG00000061585	ENSDARG00000062132	ENSDARP00000082409_ENSDARP00000083913	1.5571	0.0406	2.60629e-39	1.27052e-38
ENSDARG00000022438	ENSDARG00000054588	ENSDARP00000038172_ENSDARP00000113555	1.5582	0.0052	2.60877e-05	3.65581e-05
ENSDARG00000005254	ENSDARG00000040912	ENSDARP00000011420_ENSDARP00000059955	1.5585	0.0815	1.69185e-14	3.37147e-14
ENSDARG00000077749	ENSDARG00000077948	ENSDARP00000097903_ENSDARP00000102605	1.5586	0.1356	7.72634e-47	4.87128e-46
ENSDARG00000054879	ENSDARG00000058008	ENSDARP00000071625_ENSDARP00000075254	1.5587	0.0335	1.15985e-45	6.99291e-45
ENSDARG00000010745	ENSDARG00000023921	ENSDARP00000010419_ENSDARP00000028641	1.5589	0.0058	7.80006e-69	1.03688e-67
ENSDARG00000031413	ENSDARG00000002210	ENSDARP00000093770_ENSDARP00000110937	1.5589	0.0935	3.76321e-24	1.07753e-23
ENSDARG00000001686	ENSDARG00000078973	ENSDARP00000038740_ENSDARP00000090676	1.559	0.0528	1.09275e-55	9.74934e-55
ENSDARG00000026048	ENSDARG00000057918	ENSDARP00000035073_ENSDARP00000119507	1.5593	0.1411	1.20057e-33	4.811e-33
ENSDARG00000020891	ENSDARG00000039310	ENSDARP00000055977_ENSDARP00000057438	1.5595	0.117	4.54883e-17	9.94492e-17
ENSDARG00000029764	ENSDARG00000009418	ENSDARP00000015104_ENSDARP00000044082	1.5598	0.0746	5.30819e-39	2.55751e-38
ENSDARG00000039914	ENSDARG00000043457	ENSDARP00000058383_ENSDARP00000063799	1.5599	0.0744	2.02495e-24	5.84867e-24
ENSDARG00000070657	ENSDARG00000039578	ENSDARP00000016160_ENSDARP00000057822	1.56	0.026	2.28614e-61	2.43316e-60
ENSDARG00000053246	ENSDARG00000055043	ENSDARP00000067516_ENSDARP00000071808	1.5603	0.0651	7.20538e-22	1.87942e-21
ENSDARG00000015964	ENSDARG00000076137	ENSDARP00000024291_ENSDARP00000090522	1.5604	0.0113	0.000481348	0.000639607
ENSDARG00000052496	ENSDARG00000062049	ENSDARP00000083591_ENSDARP00000083604	1.5605	0.1208	3.11155e-46	1.9108e-45
ENSDARG00000017571	ENSDARG00000038910	ENSDARP00000023819_ENSDARP00000090113	1.5608	0.0114	5.18423e-06	7.47704e-06
ENSDARG00000002190	ENSDARG00000038064	ENSDARP00000008354_ENSDARP00000055486	1.5611	0.0119	2.6777e-05	3.75083e-05
ENSDARG00000069527	ENSDARG00000025754	ENSDARP00000092037_ENSDARP00000120196	1.5612	0.2356	0.116945	0.133525
ENSDARG00000075699	ENSDARG00000074887	ENSDARP00000100496_ENSDARP00000101258	1.5614	0.0808	8.41524e-13	1.58174e-12
ENSDARG00000030665	ENSDARG00000025314	ENSDARP00000046075_ENSDARP00000112584	1.5617	0.075	3.89258e-61	4.09029e-60
ENSDARG00000024874	ENSDARG00000076213	ENSDARP00000036828_ENSDARP00000082250	1.5618	0.0557	3.92619e-191	4.81322e-189
ENSDARG00000020764	ENSDARG00000054458	ENSDARP00000024693_ENSDARP00000095217	1.5619	0.0132	2.71795e-17	6.00561e-17
ENSDARG00000059781	ENSDARG00000060435	ENSDARP00000077905_ENSDARP00000079578	1.5619	0.047	1.27479e-13	2.46614e-13
ENSDARG00000044691	ENSDARG00000071005	ENSDARP00000065669_ENSDARP00000108067	1.562	0.0472	8.07684e-07	1.20317e-06
ENSDARG00000057665	ENSDARG00000026229	ENSDARP00000074841_ENSDARP00000122991	1.5638	0.011	7.11324e-05	9.81853e-05
ENSDARG00000074419	ENSDARG00000061685	ENSDARP00000082682_ENSDARP00000122248	1.5642	0.0961	5.27526e-69	7.06928e-68
ENSDARG00000010958	ENSDARG00000058267	ENSDARP00000005222_ENSDARP00000114877	1.5645	0.0774	3.84008e-24	1.09859e-23
ENSDARG00000053820	ENSDARG00000087644	ENSDARP00000070398_ENSDARP00000108323	1.5649	0.0576	1.62592e-31	6.04018e-31
ENSDARG00000028664	ENSDARG00000011127	ENSDARP00000032736_ENSDARP00000102339	1.565	0.0936	7.68887e-16	1.61383e-15
ENSDARG00000077915	ENSDARG00000019306	ENSDARP00000089596_ENSDARP00000112221	1.5656	0.2138	8.48366e-06	1.21143e-05
ENSDARG00000086960	ENSDARG00000090456	ENSDARP00000107768_ENSDARP00000109894	1.5659	0.1662	0.000426525	0.000568585
ENSDARG00000061497	ENSDARG00000095022	ENSDARP00000082124_ENSDARP00000122574	1.5663	0.1342	9.94594e-52	7.51622e-51
ENSDARG00000030980	ENSDARG00000069975	ENSDARP00000048886_ENSDARP00000053403	1.5664	0.1109	1.36399e-09	2.26874e-09
ENSDARG00000021372	ENSDARG00000032619	ENSDARP00000012382_ENSDARP00000049239	1.567	0.0255	1.57992e-46	9.86706e-46
ENSDARG00000004386	ENSDARG00000042213	ENSDARP00000025192_ENSDARP00000121162	1.5673	0.0889	9.58542e-62	1.03012e-60
ENSDARG00000061040	ENSDARG00000023145	ENSDARP00000081013_ENSDARP00000105558	1.5673	0.0912	1.39973e-61	1.49455e-60
ENSDARG00000022518	ENSDARG00000074403	ENSDARP00000095068_ENSDARP00000102408	1.5681	0.0982	2.26596e-34	9.30561e-34
ENSDARG00000006408	ENSDARG00000056725	ENSDARP00000007566_ENSDARP00000111817	1.5683	0.0611	1.24733e-16	2.69143e-16
ENSDARG00000014490	ENSDARG00000096234	ENSDARP00000006554_ENSDARP00000126245	1.5693	0.0124	0.0078881	0.00985269
ENSDARG00000012588	ENSDARG00000036114	ENSDARP00000026303_ENSDARP00000052429	1.5698	0.0602	2.12884e-43	1.18828e-42
ENSDARG00000008275	ENSDARG00000021739	ENSDARP00000022485_ENSDARP00000088904	1.5709	0.0508	1.36545e-68	1.77938e-67
ENSDARG00000035273	ENSDARG00000045753	ENSDARP00000051104_ENSDARP00000067260	1.5714	0.0842	6.70024e-61	6.95229e-60
ENSDARG00000010276	ENSDARG00000004539	ENSDARP00000003684_ENSDARP00000022450	1.5737	0.0699	3.50234e-50	2.50925e-49
ENSDARG00000060678	ENSDARG00000086269	ENSDARP00000080178_ENSDARP00000110811	1.5742	0.0554	5.15685e-90	1.25509e-88
ENSDARG00000021033	ENSDARG00000024314	ENSDARP00000038769_ENSDARP00000039362	1.5752	0.2257	1.54567e-05	2.18639e-05
ENSDARG00000060618	ENSDARG00000076996	ENSDARP00000080059_ENSDARP00000098387	1.5755	0.0965	2.79482e-52	2.14637e-51
ENSDARG00000058103	ENSDARG00000075012	ENSDARP00000026925_ENSDARP00000066191	1.5756	0.0024	2.81444e-38	1.32515e-37
ENSDARG00000000767	ENSDARG00000067797	ENSDARP00000029369_ENSDARP00000098095	1.576	0.1127	9.7039e-10	1.61976e-09
ENSDARG00000014488	ENSDARG00000039098	ENSDARP00000034327_ENSDARP00000116974	1.576	0.1848	0.000344272	0.000461166
ENSDARG00000013843	ENSDARG00000036031	ENSDARP00000023816_ENSDARP00000109559	1.5761	0.0196	9.53199e-56	8.55037e-55
ENSDARG00000070697	ENSDARG00000087782	ENSDARP00000094845_ENSDARP00000106876	1.5763	0.4697	0.824795	0.844439
ENSDARG00000058603	ENSDARG00000038826	ENSDARP00000075936_ENSDARP00000089852	1.5765	0.0796	1.72083e-48	1.14147e-47
ENSDARG00000030139	ENSDARG00000055712	ENSDARP00000039864_ENSDARP00000072578	1.5772	0.1138	6.47329e-08	1.00406e-07
ENSDARG00000035634	ENSDARG00000014274	ENSDARP00000051669_ENSDARP00000104753	1.5775	0.3118	0.0236418	0.0288124
ENSDARG00000014572	ENSDARG00000058716	ENSDARP00000003481_ENSDARP00000076042	1.5777	0.1146	6.20066e-18	1.39525e-17
ENSDARG00000029982	ENSDARG00000029057	ENSDARP00000050823_ENSDARP00000118571	1.5778	0.0657	2.21819e-14	4.4018e-14
ENSDARG00000004372	ENSDARG00000075519	ENSDARP00000099869_ENSDARP00000102181	1.5778	0.005	1.83911e-42	1.00619e-41
ENSDARG00000017354	ENSDARG00000020080	ENSDARP00000011069_ENSDARP00000096552	1.5779	0.0283	8.06418e-27	2.51815e-26
ENSDARG00000026444	ENSDARG00000046154	ENSDARP00000039266_ENSDARP00000112076	1.5779	0.0648	3.15458e-05	4.40576e-05
ENSDARG00000069388	ENSDARG00000056920	ENSDARP00000091709_ENSDARP00000117977	1.578	0.0037	2.71064e-17	5.99347e-17
ENSDARG00000009524	ENSDARG00000024827	ENSDARP00000013248_ENSDARP00000037516	1.5786	0.091	5.43011e-26	1.65656e-25
ENSDARG00000031651	ENSDARG00000054447	ENSDARP00000026810_ENSDARP00000027903	1.5797	0.0815	2.3111e-25	6.9354e-25
ENSDARG00000056620	ENSDARG00000089334	ENSDARP00000073606_ENSDARP00000111210	1.5801	0.0145	2.85289e-09	4.67479e-09
ENSDARG00000062518	ENSDARG00000074914	ENSDARP00000084967_ENSDARP00000100713	1.5807	0.2429	0.0387126	0.0460269
ENSDARG00000063068	ENSDARG00000009499	ENSDARP00000086261_ENSDARP00000118057	1.5808	0.0822	0	0
ENSDARG00000055177	ENSDARG00000040309	ENSDARP00000121642_ENSDARP00000123170	1.5823	0.0072	4.65818e-08	7.25579e-08
ENSDARG00000014907	ENSDARG00000005943	ENSDARP00000020528_ENSDARP00000050541	1.5826	0.0776	2.65701e-24	7.64093e-24
ENSDARG00000078691	ENSDARG00000075647	ENSDARP00000099356_ENSDARP00000100002	1.5847	0.1187	4.0873e-46	2.50073e-45
ENSDARG00000078022	ENSDARG00000056689	ENSDARP00000101724_ENSDARP00000102845	1.5849	0.1102	1.00645e-36	4.48969e-36
ENSDARG00000077403	ENSDARG00000003533	ENSDARP00000093755_ENSDARP00000129340	1.585	0.0419	5.34867e-53	4.22532e-52
ENSDARG00000006859	ENSDARG00000069427	ENSDARP00000003013_ENSDARP00000109085	1.5856	0.039	1.1971e-15	2.48114e-15
ENSDARG00000059699	ENSDARG00000060725	ENSDARP00000077702_ENSDARP00000080290	1.5862	0.0995	2.20456e-42	1.20216e-41
ENSDARG00000075251	ENSDARG00000074131	ENSDARP00000079237_ENSDARP00000104118	1.5862	0.0265	8.6034e-130	4.5202e-128
ENSDARG00000032849	ENSDARG00000013087	ENSDARP00000044837_ENSDARP00000105614	1.5863	0.0944	1.82928e-18	4.20773e-18
ENSDARG00000031383	ENSDARG00000040278	ENSDARP00000052077_ENSDARP00000058940	1.5868	0.0578	1.03583e-45	6.25654e-45
ENSDARG00000003022	ENSDARG00000063651	ENSDARP00000021697_ENSDARP00000087620	1.587	0.0746	5.38971e-32	2.04118e-31
ENSDARG00000060246	ENSDARG00000075318	ENSDARP00000079124_ENSDARP00000102511	1.587	0.1092	1.46525e-23	4.06877e-23
ENSDARG00000020224	ENSDARG00000051936	ENSDARP00000023122_ENSDARP00000068141	1.5872	0.014	8.35368e-20	2.02569e-19
ENSDARG00000077622	ENSDARG00000075909	ENSDARP00000097531_ENSDARP00000110228	1.5879	0.0452	2.65857e-10	4.54304e-10
ENSDARG00000056150	ENSDARG00000074023	ENSDARP00000060058_ENSDARP00000064859	1.5882	0.0029	7.11602e-30	2.44336e-29
ENSDARG00000077582	ENSDARG00000061736	ENSDARP00000082533_ENSDARP00000082539	1.5886	0.0936	3.57699e-195	4.93326e-193
ENSDARG00000000804	ENSDARG00000012460	ENSDARP00000002041_ENSDARP00000113433	1.5897	0.1125	2.95262e-09	4.83342e-09
ENSDARG00000003797	ENSDARG00000096748	ENSDARP00000117664_ENSDARP00000127227	1.5897	0.0719	3.74289e-21	9.46446e-21
ENSDARG00000018263	ENSDARG00000052589	ENSDARP00000012585_ENSDARP00000093898	1.59	0.0074	1.42819e-18	3.30582e-18
ENSDARG00000018000	ENSDARG00000029497	ENSDARP00000100868_ENSDARP00000101983	1.5901	0.1333	4.39795e-18	9.93668e-18
ENSDARG00000018750	ENSDARG00000031751	ENSDARP00000010052_ENSDARP00000116998	1.5902	0.0613	2.05178e-83	4.21825e-82
ENSDARG00000024229	ENSDARG00000040286	ENSDARP00000041739_ENSDARP00000089161	1.5902	0.0974	2.90258e-22	7.70451e-22
ENSDARG00000030020	ENSDARG00000069334	ENSDARP00000105335_ENSDARP00000113970	1.5905	0.0991	0.00102206	0.00133138
ENSDARG00000060682	ENSDARG00000070480	ENSDARP00000080198_ENSDARP00000094251	1.5908	0.0052	3.49248e-06	5.07023e-06
ENSDARG00000075261	ENSDARG00000090394	ENSDARP00000092838_ENSDARP00000105618	1.5908	0.2571	0.00804132	0.0100403
ENSDARG00000076438	ENSDARG00000086272	ENSDARP00000102766_ENSDARP00000104635	1.5912	0.1609	6.77307e-11	1.1843e-10
ENSDARG00000025375	ENSDARG00000003795	ENSDARP00000023774_ENSDARP00000027389	1.5913	0.0065	1.19492e-10	2.06536e-10
ENSDARG00000028118	ENSDARG00000024865	ENSDARP00000088811_ENSDARP00000108538	1.5915	0.0722	3.83527e-178	3.73375e-176
ENSDARG00000017658	ENSDARG00000023498	ENSDARP00000022618_ENSDARP00000032669	1.5917	0.0787	4.53832e-06	6.55689e-06
ENSDARG00000039963	ENSDARG00000091660	ENSDARP00000058464_ENSDARP00000105647	1.5921	0.0568	1.46695e-07	2.24901e-07
ENSDARG00000062168	ENSDARG00000068705	ENSDARP00000084029_ENSDARP00000125427	1.5924	0.044	2.43028e-47	1.55896e-46
ENSDARG00000035560	ENSDARG00000021318	ENSDARP00000051549_ENSDARP00000127355	1.5926	0.0026	2.22504e-30	7.86847e-30
ENSDARG00000033567	ENSDARG00000022684	ENSDARP00000046783_ENSDARP00000123671	1.5933	0.0161	5.92652e-23	1.61855e-22
ENSDARG00000055365	ENSDARG00000074286	ENSDARP00000072181_ENSDARP00000102849	1.5938	0.1669	0.000552505	0.000730931
ENSDARG00000063576	ENSDARG00000086326	ENSDARP00000087454_ENSDARP00000110715	1.5948	0.0375	9.44722e-16	1.9704e-15
ENSDARG00000053449	ENSDARG00000035832	ENSDARP00000108040_ENSDARP00000126906	1.5949	0.0158	2.41334e-08	3.80207e-08
ENSDARG00000028816	ENSDARG00000026908	ENSDARP00000046688_ENSDARP00000121973	1.595	0.2638	0.170176	0.191724
ENSDARG00000091140	ENSDARG00000088026	ENSDARP00000109865_ENSDARP00000111599	1.595	0.0447	1.90018e-22	5.07635e-22
ENSDARG00000055192	ENSDARG00000058462	ENSDARP00000076687_ENSDARP00000094849	1.5956	0.3736	0.265034	0.292616
ENSDARG00000067563	ENSDARG00000002728	ENSDARP00000088021_ENSDARP00000107676	1.5956	0.0046	1.59886e-21	4.10569e-21
ENSDARG00000039515	ENSDARG00000038141	ENSDARP00000042969_ENSDARP00000055608	1.5969	0.0632	2.24673e-09	3.69432e-09
ENSDARG00000054575	ENSDARG00000088833	ENSDARP00000071275_ENSDARP00000108364	1.5969	0.0131	5.6987e-06	8.19405e-06
ENSDARG00000014652	ENSDARG00000061901	ENSDARP00000022131_ENSDARP00000083252	1.5974	0.0056	6.69637e-20	1.63459e-19
ENSDARG00000028000	ENSDARG00000060504	ENSDARP00000029635_ENSDARP00000079719	1.5977	0.0032	1.86392e-52	1.44826e-51
ENSDARG00000059973	ENSDARG00000061631	ENSDARP00000082532_ENSDARP00000103303	1.5987	0.007	6.44106e-194	8.52796e-192
ENSDARG00000025350	ENSDARG00000058734	ENSDARP00000040396_ENSDARP00000076104	1.5988	0.0064	3.01885e-23	8.34091e-23
ENSDARG00000088225	ENSDARG00000037929	ENSDARP00000110113_ENSDARP00000115217	1.5989	0.0077	9.02625e-16	1.88855e-15
ENSDARG00000002148	ENSDARG00000015707	ENSDARP00000004047_ENSDARP00000088503	1.5994	0.0814	9.20351e-53	7.16791e-52
ENSDARG00000062328	ENSDARG00000077864	ENSDARP00000084413_ENSDARP00000101181	1.5994	0.1607	1.99133e-14	3.95874e-14
ENSDARG00000039064	ENSDARG00000015252	ENSDARP00000057045_ENSDARP00000110277	1.6004	0.0627	1.64636e-05	2.32188e-05
ENSDARG00000008785	ENSDARG00000019236	ENSDARP00000017217_ENSDARP00000108870	1.6005	0.2056	0.000901318	0.00117687
ENSDARG00000021366	ENSDARG00000020364	ENSDARP00000004866_ENSDARP00000051312	1.6014	0.0288	2.25741e-50	1.63502e-49
ENSDARG00000075375	ENSDARG00000088762	ENSDARP00000104265_ENSDARP00000110150	1.6032	0.114	3.72253e-21	9.42016e-21
ENSDARG00000043032	ENSDARG00000037758	ENSDARP00000063175_ENSDARP00000110559	1.6037	0.0117	1.76737e-07	2.70208e-07
ENSDARG00000076179	ENSDARG00000078081	ENSDARP00000098684_ENSDARP00000103363	1.6038	0.0174	1.13228e-05	1.61059e-05
ENSDARG00000013266	ENSDARG00000096945	ENSDARP00000016314_ENSDARP00000128615	1.604	0.069	1.22693e-06	1.81463e-06
ENSDARG00000070227	ENSDARG00000079977	ENSDARP00000103061_ENSDARP00000103566	1.6041	0.119	8.19918e-62	8.84016e-61
ENSDARG00000091514	ENSDARG00000088766	ENSDARP00000104605_ENSDARP00000105151	1.6042	0.1453	4.66966e-05	6.47532e-05
ENSDARG00000028354	ENSDARG00000088862	ENSDARP00000075137_ENSDARP00000108775	1.6052	0.0061	1.72956e-08	2.75101e-08
ENSDARG00000009023	ENSDARG00000036826	ENSDARP00000020838_ENSDARP00000030948	1.6053	0.0108	5.47708e-53	4.31646e-52
ENSDARG00000029524	ENSDARG00000042336	ENSDARP00000066972_ENSDARP00000091935	1.6058	0.0196	7.0915e-92	1.8056e-90
ENSDARG00000057448	ENSDARG00000059773	ENSDARP00000108586_ENSDARP00000118257	1.6058	0.1085	9.17992e-48	5.96965e-47
ENSDARG00000017928	ENSDARG00000068919	ENSDARP00000004619_ENSDARP00000122101	1.6074	0.2862	0.0347441	0.0415323
ENSDARG00000023546	ENSDARG00000086091	ENSDARP00000083021_ENSDARP00000127960	1.6075	0.1216	8.15956e-11	1.42223e-10
ENSDARG00000005699	ENSDARG00000044325	ENSDARP00000003250_ENSDARP00000122395	1.6077	0.0415	1.86209e-46	1.15638e-45
ENSDARG00000075152	ENSDARG00000076328	ENSDARP00000058551_ENSDARP00000098790	1.6079	0.0909	4.55059e-21	1.14805e-20
ENSDARG00000054955	ENSDARG00000070207	ENSDARP00000056751_ENSDARP00000093625	1.6084	0.2405	0.011733	0.0145399
ENSDARG00000008473	ENSDARG00000087741	ENSDARP00000006838_ENSDARP00000113944	1.6086	0.0186	1.44597e-27	4.61986e-27
ENSDARG00000029994	ENSDARG00000055577	ENSDARP00000043683_ENSDARP00000072421	1.6086	0.0039	5.57345e-26	1.69872e-25
ENSDARG00000042670	ENSDARG00000067989	ENSDARP00000074497_ENSDARP00000078299	1.6087	0.0985	1.07485e-21	2.78166e-21
ENSDARG00000071691	ENSDARG00000014794	ENSDARP00000005930_ENSDARP00000015132	1.6091	0.0532	6.71924e-28	2.18046e-27
ENSDARG00000058987	ENSDARG00000013479	ENSDARP00000076415_ENSDARP00000121593	1.6091	0.0446	3.06141e-25	9.14555e-25
ENSDARG00000007407	ENSDARG00000041098	ENSDARP00000014797_ENSDARP00000120269	1.6092	0.1453	1.72839e-05	2.43549e-05
ENSDARG00000007302	ENSDARG00000067958	ENSDARP00000007836_ENSDARP00000110333	1.6093	0.0287	3.42192e-13	6.51325e-13
ENSDARG00000021735	ENSDARG00000037905	ENSDARP00000047718_ENSDARP00000116045	1.6095	0.0717	1.18119e-121	5.74961e-120
ENSDARG00000025187	ENSDARG00000031316	ENSDARP00000098430_ENSDARP00000110487	1.6099	0.0111	9.44395e-55	8.09831e-54
ENSDARG00000015540	ENSDARG00000004870	ENSDARP00000011791_ENSDARP00000030180	1.61	0.1281	1.37992e-16	2.97172e-16
ENSDARG00000052789	ENSDARG00000035869	ENSDARP00000069192_ENSDARP00000122392	1.6102	0.161	1.89233e-13	3.64587e-13
ENSDARG00000035137	ENSDARG00000040362	ENSDARP00000050884_ENSDARP00000059062	1.6103	0.0085	4.51291e-57	4.28015e-56
ENSDARG00000076437	ENSDARG00000070458	ENSDARP00000098613_ENSDARP00000107849	1.6106	0.326	0.0531354	0.0624346
ENSDARG00000063040	ENSDARG00000063255	ENSDARP00000086175_ENSDARP00000086682	1.6108	0.0464	9.78498e-120	4.43675e-118
ENSDARG00000006074	ENSDARG00000022218	ENSDARP00000018636_ENSDARP00000065879	1.611	0.0469	1.11238e-23	3.10453e-23
ENSDARG00000006235	ENSDARG00000018047	ENSDARP00000008214_ENSDARP00000009633	1.6113	0.0278	1.85042e-46	1.15129e-45
ENSDARG00000063332	ENSDARG00000063054	ENSDARP00000086888_ENSDARP00000116758	1.6117	0.0548	2.15355e-88	5.09161e-87
ENSDARG00000077297	ENSDARG00000078772	ENSDARP00000103076_ENSDARP00000104318	1.612	0.0537	3.36154e-33	1.32461e-32
ENSDARG00000040625	ENSDARG00000043406	ENSDARP00000088472_ENSDARP00000109925	1.6123	0.0037	2.01547e-66	2.4617e-65
ENSDARG00000062019	ENSDARG00000029692	ENSDARP00000083566_ENSDARP00000107838	1.6129	0.0048	1.10629e-22	2.99168e-22
ENSDARG00000026682	ENSDARG00000055912	ENSDARP00000036106_ENSDARP00000072778	1.6138	0.0042	1.11281e-28	3.69448e-28
ENSDARG00000044422	ENSDARG00000041516	ENSDARP00000028046_ENSDARP00000060865	1.6155	0.0957	2.98584e-30	1.04583e-29
ENSDARG00000058256	ENSDARG00000087681	ENSDARP00000075541_ENSDARP00000116995	1.6155	0.041	1.21117e-05	1.72058e-05
ENSDARG00000026473	ENSDARG00000039304	ENSDARP00000028379_ENSDARP00000057431	1.6156	0.0305	1.61381e-44	9.40442e-44
ENSDARG00000053877	ENSDARG00000055648	ENSDARP00000070479_ENSDARP00000072498	1.6158	0.1407	1.00875e-31	3.7771e-31
ENSDARG00000043701	ENSDARG00000040024	ENSDARP00000064171_ENSDARP00000123149	1.6161	0.0628	5.10905e-27	1.60751e-26
ENSDARG00000089665	ENSDARG00000063511	ENSDARP00000105022_ENSDARP00000128169	1.6162	0.1656	4.18871e-05	5.81815e-05
ENSDARG00000070484	ENSDARG00000090549	ENSDARP00000094263_ENSDARP00000104803	1.6175	0.1513	6.72483e-08	1.04112e-07
ENSDARG00000074369	ENSDARG00000076856	ENSDARP00000102041_ENSDARP00000102786	1.6181	0.0241	4.91263829602872e-314	1.80675919553951e-311
ENSDARG00000074913	ENSDARG00000059774	ENSDARP00000077349_ENSDARP00000077884	1.6183	0.179	0.00161652	0.00208604
ENSDARG00000012426	ENSDARG00000057568	ENSDARP00000017029_ENSDARP00000114456	1.6188	0.0046	3.23975e-56	2.96231e-55
ENSDARG00000054746	ENSDARG00000062089	ENSDARP00000107250_ENSDARP00000108742	1.6192	0.0127	4.06467e-69	5.46913e-68
ENSDARG00000043154	ENSDARG00000080000	ENSDARP00000063358_ENSDARP00000123507	1.6194	0.2507	0.0382197	0.0455062
ENSDARG00000069012	ENSDARG00000070676	ENSDARP00000058506_ENSDARP00000094768	1.6203	0.168	0.000534301	0.000707415
ENSDARG00000060610	ENSDARG00000078898	ENSDARP00000080047_ENSDARP00000100086	1.6206	0.0034	1.20745e-108	4.25178e-107
ENSDARG00000067741	ENSDARG00000002994	ENSDARP00000088337_ENSDARP00000119462	1.6208	0.0345	9.95872e-29	3.3129e-28
ENSDARG00000012094	ENSDARG00000076128	ENSDARP00000095574_ENSDARP00000121293	1.6215	0.019	7.12267e-66	8.54204e-65
ENSDARG00000012125	ENSDARG00000070726	ENSDARP00000013158_ENSDARP00000125099	1.6226	0.0036	6.58952e-45	3.88102e-44
ENSDARG00000058676	ENSDARG00000082979	ENSDARP00000076212_ENSDARP00000087921	1.623	0.0082	2.18755e-10	3.75171e-10
ENSDARG00000018820	ENSDARG00000092281	ENSDARP00000024947_ENSDARP00000114366	1.6231	0.0305	1.37782e-38	6.55256e-38
ENSDARG00000078369	ENSDARG00000030867	ENSDARP00000099163_ENSDARP00000117743	1.6231	0.0667	7.45242e-24	2.10474e-23
ENSDARG00000000241	ENSDARG00000056750	ENSDARP00000000250_ENSDARP00000073754	1.6237	0.0055	2.29505e-28	7.54381e-28
ENSDARG00000000563	ENSDARG00000028213	ENSDARP00000019957_ENSDARP00000099532	1.6237	0.1043	0	0
ENSDARG00000006705	ENSDARG00000036707	ENSDARP00000083790_ENSDARP00000100346	1.6237	0.0577	7.56303e-98	2.13963e-96
ENSDARG00000058230	ENSDARG00000018399	ENSDARP00000075502_ENSDARP00000127629	1.6238	0.0575	3.84969e-54	3.20969e-53
ENSDARG00000021193	ENSDARG00000054610	ENSDARP00000039795_ENSDARP00000071301	1.6239	0.0216	2.30059e-36	1.00994e-35
ENSDARG00000035649	ENSDARG00000056648	ENSDARP00000051693_ENSDARP00000073621	1.6242	0.01	1.33044e-05	1.88539e-05
ENSDARG00000062974	ENSDARG00000007950	ENSDARP00000118073_ENSDARP00000127550	1.6242	0.2181	1.38046e-11	2.47929e-11
ENSDARG00000034667	ENSDARG00000053476	ENSDARP00000048762_ENSDARP00000069990	1.6244	0.0168	2.85775e-13	5.45196e-13
ENSDARG00000032272	ENSDARG00000035652	ENSDARP00000042494_ENSDARP00000051698	1.6251	0.0568	3.11331e-17	6.85632e-17
ENSDARG00000062129	ENSDARG00000062222	ENSDARP00000083898_ENSDARP00000084146	1.6258	0.0401	2.94125e-24	8.44365e-24
ENSDARG00000010231	ENSDARG00000057032	ENSDARP00000011222_ENSDARP00000074081	1.626	0.085	7.69427e-22	2.0022e-21
ENSDARG00000070950	ENSDARG00000041947	ENSDARP00000095367_ENSDARP00000112925	1.6261	0.139	4.32645e-13	8.20661e-13
ENSDARG00000053003	ENSDARG00000090686	ENSDARP00000069445_ENSDARP00000105869	1.6262	0.0366	2.33353e-22	6.21398e-22
ENSDARG00000075226	ENSDARG00000012649	ENSDARP00000097763_ENSDARP00000099850	1.6264	0.13	1.07764e-13	2.0933e-13
ENSDARG00000046085	ENSDARG00000052386	ENSDARP00000067754_ENSDARP00000068720	1.6269	0.0961	2.99722e-13	5.70818e-13
ENSDARG00000051935	ENSDARG00000078108	ENSDARP00000068140_ENSDARP00000113679	1.627	0.2053	1.66033e-06	2.44579e-06
ENSDARG00000077580	ENSDARG00000089235	ENSDARP00000098431_ENSDARP00000106732	1.6273	0.1179	2.00007e-32	7.68902e-32
ENSDARG00000018814	ENSDARG00000011245	ENSDARP00000015568_ENSDARP00000094207	1.6278	0.0829	1.63744e-31	6.07614e-31
ENSDARG00000027600	ENSDARG00000038267	ENSDARP00000035494_ENSDARP00000090718	1.6291	0.1309	1.00972e-24	2.94465e-24
ENSDARG00000052641	ENSDARG00000038066	ENSDARP00000069007_ENSDARP00000111483	1.6294	0.0067	1.82307e-21	4.66695e-21
ENSDARG00000033451	ENSDARG00000025914	ENSDARP00000111927_ENSDARP00000117825	1.6295	0.0098	3.34096e-10	5.67688e-10
ENSDARG00000020600	ENSDARG00000042557	ENSDARP00000017882_ENSDARP00000112931	1.6296	0.0565	5.14206e-31	1.87241e-30
ENSDARG00000077269	ENSDARG00000097897	ENSDARP00000129292_ENSDARP00000129552	1.6298	0.1444	3.27479e-24	9.39303e-24
ENSDARG00000055518	ENSDARG00000013317	ENSDARP00000072337_ENSDARP00000124162	1.63	0.0319	1.25431e-113	5.00212e-112
ENSDARG00000000935	ENSDARG00000037838	ENSDARP00000115842_ENSDARP00000128296	1.63	0.1438	6.40581e-19	1.50377e-18
ENSDARG00000055370	ENSDARG00000093411	ENSDARP00000103502_ENSDARP00000122377	1.6302	0.0039	2.78382e-30	9.81305e-30
ENSDARG00000007279	ENSDARG00000039726	ENSDARP00000009453_ENSDARP00000058063	1.6305	0.0044	2.88366e-19	6.88171e-19
ENSDARG00000044803	ENSDARG00000044982	ENSDARP00000065852_ENSDARP00000066124	1.6306	0.0514	1.74468e-34	7.19166e-34
ENSDARG00000051873	ENSDARG00000056331	ENSDARP00000068070_ENSDARP00000073256	1.6306	0.0499	4.91054e-50	3.49546e-49
ENSDARG00000078741	ENSDARG00000096757	ENSDARP00000098019_ENSDARP00000127270	1.6306	0.0082	1.9311e-17	4.2784e-17
ENSDARG00000005915	ENSDARG00000052383	ENSDARP00000010044_ENSDARP00000068717	1.631	0.1276	1.35222e-22	3.63889e-22
ENSDARG00000056757	ENSDARG00000090174	ENSDARP00000037866_ENSDARP00000106304	1.6311	0.1085	1.20191e-11	2.16802e-11
ENSDARG00000037995	ENSDARG00000042197	ENSDARP00000055378_ENSDARP00000061859	1.6318	0.0378	7.90839e-05	0.000108888
ENSDARG00000040674	ENSDARG00000036102	ENSDARP00000090999_ENSDARP00000094810	1.6318	0.086	3.59015e-14	7.09456e-14
ENSDARG00000032369	ENSDARG00000076440	ENSDARP00000039906_ENSDARP00000094404	1.632	0.0092	1.15565e-66	1.43266e-65
ENSDARG00000029722	ENSDARG00000030479	ENSDARP00000047158_ENSDARP00000129778	1.6325	0.0281	2.4203e-19	5.78844e-19
ENSDARG00000002898	ENSDARG00000059735	ENSDARP00000016117_ENSDARP00000077804	1.6341	0.0089	2.18478e-11	3.89425e-11
ENSDARG00000036237	ENSDARG00000067520	ENSDARP00000052637_ENSDARP00000087935	1.6347	0.1607	9.29974e-16	1.94209e-15
ENSDARG00000060130	ENSDARG00000061255	ENSDARP00000078867_ENSDARP00000081638	1.6351	0.1262	5.84783e-09	9.44211e-09
ENSDARG00000038787	ENSDARG00000056467	ENSDARP00000056641_ENSDARP00000073431	1.6353	0.0299	4.06042e-11	7.14893e-11
ENSDARG00000056742	ENSDARG00000057316	ENSDARP00000088868_ENSDARP00000124846	1.6357	0.0405	2.224e-36	9.78916e-36
ENSDARG00000020718	ENSDARG00000020893	ENSDARP00000056277_ENSDARP00000094162	1.6359	0.0031	2.15636e-28	7.09499e-28
ENSDARG00000025555	ENSDARG00000058022	ENSDARP00000032009_ENSDARP00000120650	1.636	0.0396	8.79195e-20	2.12885e-19
ENSDARG00000062780	ENSDARG00000075551	ENSDARP00000085557_ENSDARP00000099699	1.636	0.008	7.06157e-19	1.65303e-18
ENSDARG00000062059	ENSDARG00000074894	ENSDARP00000083711_ENSDARP00000116608	1.6364	0.0115	4.74369e-09	7.68932e-09
ENSDARG00000013005	ENSDARG00000021607	ENSDARP00000013509_ENSDARP00000038588	1.6365	0.0073	8.52717e-13	1.59915e-12
ENSDARG00000029051	ENSDARG00000074969	ENSDARP00000125088_ENSDARP00000125495	1.6366	0.0171	2.05349e-52	1.59181e-51
ENSDARG00000070172	ENSDARG00000029218	ENSDARP00000093555_ENSDARP00000104823	1.6372	0.0587	3.1104e-50	2.23328e-49
ENSDARG00000014792	ENSDARG00000004597	ENSDARP00000025492_ENSDARP00000126055	1.6375	0.0693	8.2248e-64	9.35535e-63
ENSDARG00000060912	ENSDARG00000074860	ENSDARP00000080739_ENSDARP00000100126	1.6383	0.0397	3.9706e-70	5.56894e-69
ENSDARG00000070590	ENSDARG00000018153	ENSDARP00000094606_ENSDARP00000115075	1.6385	0.0033	6.66444e-27	2.09093e-26
ENSDARG00000074244	ENSDARG00000088630	ENSDARP00000101793_ENSDARP00000110965	1.6385	0.092	3.69768e-73	5.94142e-72
ENSDARG00000054771	ENSDARG00000007671	ENSDARP00000014290_ENSDARP00000114485	1.6389	0.2464	3.71919e-06	5.39226e-06
ENSDARG00000037122	ENSDARG00000090676	ENSDARP00000043057_ENSDARP00000128021	1.6395	0.1005	8.6457e-12	1.57238e-11
ENSDARG00000030844	ENSDARG00000013794	ENSDARP00000112617_ENSDARP00000119308	1.6402	0.102	1.69219e-21	4.3386e-21
ENSDARG00000043806	ENSDARG00000061219	ENSDARP00000018627_ENSDARP00000081505	1.6407	0.0611	5.53044e-60	5.63254e-59
ENSDARG00000022970	ENSDARG00000034943	ENSDARP00000037712_ENSDARP00000039879	1.6409	0.0107	2.26822e-08	3.58105e-08
ENSDARG00000055570	ENSDARG00000003900	ENSDARP00000114759_ENSDARP00000129191	1.642	0.0073	9.71642e-19	2.26488e-18
ENSDARG00000013302	ENSDARG00000091511	ENSDARP00000011955_ENSDARP00000123903	1.6421	0.0075	5.78172e-08	8.98053e-08
ENSDARG00000056704	ENSDARG00000087020	ENSDARP00000060320_ENSDARP00000110442	1.6425	0.0433	0.000564953	0.000746803
ENSDARG00000014477	ENSDARG00000074958	ENSDARP00000097945_ENSDARP00000107317	1.6427	0.0148	4.74224e-32	1.80631e-31
ENSDARG00000040492	ENSDARG00000042221	ENSDARP00000020770_ENSDARP00000061913	1.6428	0.0051	4.15042e-66	5.0322e-65
ENSDARG00000061656	ENSDARG00000042387	ENSDARP00000082610_ENSDARP00000105914	1.6438	0.2607	8.46412e-06	1.20916e-05
ENSDARG00000019188	ENSDARG00000027141	ENSDARP00000035541_ENSDARP00000116310	1.6441	0.0324	2.04255e-20	5.0757e-20
ENSDARG00000019622	ENSDARG00000059523	ENSDARP00000073752_ENSDARP00000077256	1.6444	0.0076	1.03975e-20	2.59938e-20
ENSDARG00000026149	ENSDARG00000079933	ENSDARP00000032054_ENSDARP00000122679	1.6452	0.0123	6.54084e-08	1.01359e-07
ENSDARG00000012610	ENSDARG00000038378	ENSDARP00000117456_ENSDARP00000123973	1.6454	0.0115	8.6426e-32	3.24342e-31
ENSDARG00000090953	ENSDARG00000087983	ENSDARP00000111049_ENSDARP00000117822	1.6455	0.2719	0.0314376	0.0378257
ENSDARG00000074307	ENSDARG00000079872	ENSDARP00000100132_ENSDARP00000114027	1.6459	0.0611	1.63825e-18	3.77881e-18
ENSDARG00000070427	ENSDARG00000070702	ENSDARP00000094117_ENSDARP00000117991	1.6466	0.2498	0.0341084	0.0408019
ENSDARG00000002031	ENSDARG00000063420	ENSDARP00000056543_ENSDARP00000087133	1.6467	0.0881	8.79274e-26	2.66764e-25
ENSDARG00000051763	ENSDARG00000041729	ENSDARP00000067932_ENSDARP00000105583	1.6474	0.0057	4.98674e-18	1.12516e-17
ENSDARG00000019702	ENSDARG00000057661	ENSDARP00000024492_ENSDARP00000074827	1.6477	0.0827	3.82931e-31	1.40521e-30
ENSDARG00000002369	ENSDARG00000067755	ENSDARP00000030819_ENSDARP00000089879	1.6479	0.001	1.11955e-115	4.63214e-114
ENSDARG00000060900	ENSDARG00000062231	ENSDARP00000080722_ENSDARP00000084183	1.6479	0.0574	1.63358e-44	9.50289e-44
ENSDARG00000061544	ENSDARG00000036147	ENSDARP00000082268_ENSDARP00000118028	1.6488	0.0078	1.14896e-34	4.78372e-34
ENSDARG00000041884	ENSDARG00000071585	ENSDARP00000061375_ENSDARP00000096710	1.6504	0.0036	9.67615e-24	2.71424e-23
ENSDARG00000015033	ENSDARG00000052497	ENSDARP00000009802_ENSDARP00000068850	1.6505	0.007	4.62413e-23	1.26914e-22
ENSDARG00000075021	ENSDARG00000019205	ENSDARP00000019713_ENSDARP00000065880	1.6506	0.0389	6.13612e-45	3.62042e-44
ENSDARG00000004148	ENSDARG00000059036	ENSDARP00000028067_ENSDARP00000029449	1.6506	0.0081	3.05362e-18	6.94672e-18
ENSDARG00000040401	ENSDARG00000071052	ENSDARP00000059139_ENSDARP00000112717	1.6506	0.0044	9.44737e-27	2.94452e-26
ENSDARG00000006896	ENSDARG00000052165	ENSDARP00000017657_ENSDARP00000068452	1.6511	0.1062	2.58291e-13	4.93902e-13
ENSDARG00000074551	ENSDARG00000075812	ENSDARP00000102375_ENSDARP00000128564	1.6514	0.0167	2.38883e-64	2.75506e-63
ENSDARG00000062023	ENSDARG00000067569	ENSDARP00000082424_ENSDARP00000088032	1.6521	0.2392	5.05001e-10	8.53268e-10
ENSDARG00000045956	ENSDARG00000062849	ENSDARP00000067541_ENSDARP00000119931	1.6529	0.0673	5.78732e-45	3.42684e-44
ENSDARG00000024540	ENSDARG00000053559	ENSDARP00000032359_ENSDARP00000070082	1.6532	0.0078	1.36802e-09	2.27431e-09
ENSDARG00000089543	ENSDARG00000088247	ENSDARP00000106958_ENSDARP00000106989	1.6536	0.1571	0.000661617	0.000871449
ENSDARG00000070571	ENSDARG00000078155	ENSDARP00000082173_ENSDARP00000103134	1.6539	0.0864	8.2747e-17	1.79249e-16
ENSDARG00000008568	ENSDARG00000035468	ENSDARP00000033055_ENSDARP00000088935	1.654	0.0039	2.1356e-28	7.03368e-28
ENSDARG00000012972	ENSDARG00000014106	ENSDARP00000006420_ENSDARP00000006783	1.6545	0.0091	2.83643e-12	5.23917e-12
ENSDARG00000005026	ENSDARG00000087394	ENSDARP00000023365_ENSDARP00000112946	1.6547	0.029	4.29063e-30	1.48712e-29
ENSDARG00000020742	ENSDARG00000036155	ENSDARP00000110400_ENSDARP00000114835	1.6547	0.0052	2.99869e-21	7.61755e-21
ENSDARG00000071877	ENSDARG00000075726	ENSDARP00000097447_ENSDARP00000122514	1.6549	0.0103	7.37754e-09	1.18657e-08
ENSDARG00000059308	ENSDARG00000088933	ENSDARP00000076820_ENSDARP00000110882	1.655	0.0974	2.15281e-07	3.27925e-07
ENSDARG00000054203	ENSDARG00000060702	ENSDARP00000070833_ENSDARP00000080256	1.6551	0.0063	1.00621e-16	2.17399e-16
ENSDARG00000038113	ENSDARG00000060755	ENSDARP00000055563_ENSDARP00000080391	1.6554	0.027	1.43499e-16	3.0883e-16
ENSDARG00000012138	ENSDARG00000074156	ENSDARP00000093582_ENSDARP00000123911	1.656	0.2172	1.62651e-05	2.29682e-05
ENSDARG00000061586	ENSDARG00000089076	ENSDARP00000082385_ENSDARP00000112511	1.6577	0.0773	3.07419e-39	1.49421e-38
ENSDARG00000029045	ENSDARG00000044083	ENSDARP00000049502_ENSDARP00000087380	1.658	0.0604	1.35587e-38	6.45747e-38
ENSDARG00000070006	ENSDARG00000039378	ENSDARP00000093139_ENSDARP00000115356	1.658	0.0123	5.96127e-06	8.56416e-06
ENSDARG00000040197	ENSDARG00000022841	ENSDARP00000124315_ENSDARP00000126522	1.6581	0.2238	6.52452e-08	1.01153e-07
ENSDARG00000006838	ENSDARG00000071727	ENSDARP00000010921_ENSDARP00000097050	1.6583	0.035	1.70703e-35	7.29069e-35
ENSDARG00000063612	ENSDARG00000063011	ENSDARP00000087545_ENSDARP00000120305	1.6584	0.112	3.61355e-17	7.93159e-17
ENSDARG00000092154	ENSDARG00000087939	ENSDARP00000064968_ENSDARP00000107848	1.6586	0.1886	1.97e-06	2.89423e-06
ENSDARG00000036787	ENSDARG00000033446	ENSDARP00000028924_ENSDARP00000127120	1.6587	0.1403	6.53938e-20	1.59862e-19
ENSDARG00000040248	ENSDARG00000016545	ENSDARP00000047376_ENSDARP00000089338	1.6587	0.0625	2.01219e-57	1.93615e-56
ENSDARG00000055659	ENSDARG00000058903	ENSDARP00000118097_ENSDARP00000126068	1.6591	0.093	1.92998e-32	7.42817e-32
ENSDARG00000075648	ENSDARG00000061471	ENSDARP00000082095_ENSDARP00000082097	1.6595	0.1061	3.45345e-67	4.36294e-66
ENSDARG00000005776	ENSDARG00000030340	ENSDARP00000023640_ENSDARP00000096596	1.6599	0.0534	6.24876e-22	1.63376e-21
ENSDARG00000088532	ENSDARG00000094758	ENSDARP00000108537_ENSDARP00000115123	1.6605	0.0028	9.60554e-27	2.991e-26
ENSDARG00000006600	ENSDARG00000011408	ENSDARP00000009428_ENSDARP00000021199	1.6612	0.0811	3.05256e-30	1.06582e-29
ENSDARG00000052630	ENSDARG00000069767	ENSDARP00000078889_ENSDARP00000102277	1.6615	0.0959	1.81114e-15	3.7283e-15
ENSDARG00000016396	ENSDARG00000023657	ENSDARP00000002156_ENSDARP00000034489	1.6616	0.2299	0.00438595	0.00554102
ENSDARG00000014123	ENSDARG00000031048	ENSDARP00000027268_ENSDARP00000041710	1.662	0.0429	1.17373e-66	1.44964e-65
ENSDARG00000068264	ENSDARG00000019986	ENSDARP00000089411_ENSDARP00000117985	1.662	0.11	3.68966e-15	7.47416e-15
ENSDARG00000045360	ENSDARG00000044923	ENSDARP00000108136_ENSDARP00000108827	1.6621	0.0149	1.15677e-29	3.94734e-29
ENSDARG00000061622	ENSDARG00000076644	ENSDARP00000082439_ENSDARP00000115784	1.6622	0.0105	4.70126e-11	8.25964e-11
ENSDARG00000016405	ENSDARG00000038695	ENSDARP00000110047_ENSDARP00000120506	1.6624	0.058	1.26718e-35	5.4543e-35
ENSDARG00000018048	ENSDARG00000038112	ENSDARP00000014703_ENSDARP00000055562	1.6625	0.0148	2.14041e-15	4.38141e-15
ENSDARG00000061541	ENSDARG00000033327	ENSDARP00000082290_ENSDARP00000102269	1.6627	0.006	1.34022e-25	4.03653e-25
ENSDARG00000089965	ENSDARG00000075769	ENSDARP00000112385_ENSDARP00000125877	1.6638	0.2557	0.141632	0.160494
ENSDARG00000071640	ENSDARG00000077746	ENSDARP00000096874_ENSDARP00000099736	1.664	0.2242	0.0180908	0.0222191
ENSDARG00000017422	ENSDARG00000039356	ENSDARP00000004202_ENSDARP00000057518	1.6642	0.0103	7.02355e-09	1.13129e-08
ENSDARG00000037738	ENSDARG00000078003	ENSDARP00000054395_ENSDARP00000110146	1.6642	0.0595	1.73215e-40	8.72665e-40
ENSDARG00000077092	ENSDARG00000018688	ENSDARP00000093624_ENSDARP00000123783	1.6646	0.0057	1.2859e-18	2.98271e-18
ENSDARG00000069245	ENSDARG00000069265	ENSDARP00000091381_ENSDARP00000122906	1.6647	0.0239	1.53911e-18	3.5551e-18
ENSDARG00000018865	ENSDARG00000088663	ENSDARP00000004922_ENSDARP00000109699	1.6661	0.116	1.63445e-12	3.04276e-12
ENSDARG00000022525	ENSDARG00000037048	ENSDARP00000038781_ENSDARP00000053849	1.6666	0.0151	6.80064e-37	3.05015e-36
ENSDARG00000034534	ENSDARG00000076318	ENSDARP00000049002_ENSDARP00000128988	1.6666	0.0111	4.36731e-115	1.78467e-113
ENSDARG00000061205	ENSDARG00000011783	ENSDARP00000082543_ENSDARP00000112624	1.6668	0.0035	1.85124e-89	4.4403e-88
ENSDARG00000090332	ENSDARG00000097444	ENSDARP00000110744_ENSDARP00000129342	1.667	0.0192	7.40779e-07	1.10699e-06
ENSDARG00000052550	ENSDARG00000053298	ENSDARP00000068914_ENSDARP00000117693	1.6673	0.0563	1.91739e-14	3.81634e-14
ENSDARG00000062854	ENSDARG00000078866	ENSDARP00000085638_ENSDARP00000118011	1.6673	0.0727	1.22936e-154	9.46324e-153
ENSDARG00000074782	ENSDARG00000094386	ENSDARP00000101005_ENSDARP00000121957	1.6673	0.011	2.10356e-06	3.08224e-06
ENSDARG00000044436	ENSDARG00000060551	ENSDARP00000065261_ENSDARP00000079873	1.6674	0.0033	8.62246e-49	5.8127e-48
ENSDARG00000036626	ENSDARG00000061976	ENSDARP00000053203_ENSDARP00000083457	1.6678	0.0684	1.78935e-56	1.64065e-55
ENSDARG00000045760	ENSDARG00000040633	ENSDARP00000059488_ENSDARP00000107466	1.6681	0.0347	3.34449e-54	2.8026e-53
ENSDARG00000057128	ENSDARG00000070029	ENSDARP00000074186_ENSDARP00000093211	1.6683	0.1251	3.02194e-07	4.57158e-07
ENSDARG00000020581	ENSDARG00000030832	ENSDARP00000041684_ENSDARP00000118166	1.6687	0.0372	1.2097e-217	2.50257e-215
ENSDARG00000020982	ENSDARG00000037593	ENSDARP00000012600_ENSDARP00000054743	1.6688	0.1189	2.07136e-38	9.8086e-38
ENSDARG00000074351	ENSDARG00000073802	ENSDARP00000047613_ENSDARP00000098177	1.6694	0.1972	1.54763e-18	3.5723e-18
ENSDARG00000016293	ENSDARG00000076215	ENSDARP00000006801_ENSDARP00000104749	1.6698	0.076	1.93866e-27	6.1761e-27
ENSDARG00000079271	ENSDARG00000035129	ENSDARP00000019859_ENSDARP00000050862	1.6698	0.0112	0.000304342	0.000409003
ENSDARG00000070743	ENSDARG00000056239	ENSDARP00000094932_ENSDARP00000100942	1.6698	0.0067	7.90991e-12	1.44014e-11
ENSDARG00000038792	ENSDARG00000079922	ENSDARP00000056654_ENSDARP00000097662	1.6702	0.3313	0.110646	0.126595
ENSDARG00000077316	ENSDARG00000087162	ENSDARP00000101638_ENSDARP00000110868	1.6708	0.0048	3.00388e-30	1.05083e-29
ENSDARG00000020031	ENSDARG00000030723	ENSDARP00000027131_ENSDARP00000096562	1.6709	0.1788	2.84454e-07	4.31109e-07
ENSDARG00000061162	ENSDARG00000078364	ENSDARP00000081363_ENSDARP00000099924	1.6711	0.0407	3.66148e-11	6.46029e-11
ENSDARG00000019644	ENSDARG00000071076	ENSDARP00000013329_ENSDARP00000106067	1.6714	0.0369	3.86054e-42	2.08457e-41
ENSDARG00000013784	ENSDARG00000075975	ENSDARP00000013620_ENSDARP00000103000	1.6716	0.0064	4.03235e-18	9.12309e-18
ENSDARG00000068603	ENSDARG00000054690	ENSDARP00000090058_ENSDARP00000129090	1.6718	0.0138	1.6982e-09	2.80351e-09
ENSDARG00000007824	ENSDARG00000077428	ENSDARP00000046662_ENSDARP00000126517	1.6722	0.0918	2.45013e-100	7.44029e-99
ENSDARG00000063634	ENSDARG00000078163	ENSDARP00000087587_ENSDARP00000098975	1.6723	0.0085	8.57538e-10	1.43429e-09
ENSDARG00000032482	ENSDARG00000016016	ENSDARP00000088388_ENSDARP00000104897	1.6724	0.0432	2.64348e-10	4.51959e-10
ENSDARG00000056960	ENSDARG00000057743	ENSDARP00000073996_ENSDARP00000115826	1.6729	0.0989	1.22901e-15	2.54569e-15
ENSDARG00000017844	ENSDARG00000006786	ENSDARP00000015008_ENSDARP00000023681	1.6732	0.0791	8.11841e-13	1.52768e-12
ENSDARG00000003994	ENSDARG00000029239	ENSDARP00000003622_ENSDARP00000049991	1.6734	0.054	4.79909e-54	3.9812e-53
ENSDARG00000074073	ENSDARG00000074521	ENSDARP00000097751_ENSDARP00000100394	1.6735	0.1731	1.13792e-10	1.96891e-10
ENSDARG00000079330	ENSDARG00000076119	ENSDARP00000073490_ENSDARP00000122495	1.6738	0.0218	1.9413e-13	3.7337e-13
ENSDARG00000059536	ENSDARG00000088222	ENSDARP00000077282_ENSDARP00000108315	1.6738	0.0859	3.00673e-18	6.84947e-18
ENSDARG00000033993	ENSDARG00000059712	ENSDARP00000049464_ENSDARP00000077740	1.674	0.2191	3.61588e-05	5.0394e-05
ENSDARG00000000151	ENSDARG00000021163	ENSDARP00000000160_ENSDARP00000126275	1.6741	0.0513	1.66283e-35	7.11107e-35
ENSDARG00000013561	ENSDARG00000060745	ENSDARP00000006510_ENSDARP00000080329	1.6747	0.0299	1.81845e-39	8.89078e-39
ENSDARG00000038981	ENSDARG00000035175	ENSDARP00000056900_ENSDARP00000126728	1.6748	0.026	7.83884e-27	2.45241e-26
ENSDARG00000041301	ENSDARG00000068507	ENSDARP00000060534_ENSDARP00000122750	1.6748	0.0385	1.61228e-11	2.8878e-11
ENSDARG00000074480	ENSDARG00000073707	ENSDARP00000097836_ENSDARP00000103132	1.6748	0.0666	8.55333e-86	1.87494e-84
ENSDARG00000036008	ENSDARG00000053663	ENSDARP00000113342_ENSDARP00000125749	1.6749	0.0453	3.04686e-10	5.19048e-10
ENSDARG00000076824	ENSDARG00000074117	ENSDARP00000098818_ENSDARP00000102366	1.6753	0.0607	3.22437e-36	1.41173e-35
ENSDARG00000073891	ENSDARG00000095378	ENSDARP00000098571_ENSDARP00000117036	1.6754	0.0549	4.32527e-14	8.50157e-14
ENSDARG00000090895	ENSDARG00000088238	ENSDARP00000112084_ENSDARP00000129106	1.6762	0.1668	5.31973e-20	1.30625e-19
ENSDARG00000037357	ENSDARG00000040657	ENSDARP00000054352_ENSDARP00000059532	1.6767	0.0871	3.2266e-27	1.02299e-26
ENSDARG00000079199	ENSDARG00000074808	ENSDARP00000100705_ENSDARP00000101342	1.6768	0.084	3.72478e-67	4.68785e-66
ENSDARG00000044532	ENSDARG00000017007	ENSDARP00000065384_ENSDARP00000100256	1.6774	0.0792	1.62393e-49	1.12452e-48
ENSDARG00000018687	ENSDARG00000078717	ENSDARP00000013339_ENSDARP00000059037	1.6775	0.0236	4.69432e-22	1.23515e-21
ENSDARG00000079327	ENSDARG00000089672	ENSDARP00000102597_ENSDARP00000104656	1.6777	0.0083	5.67268e-06	8.16373e-06
ENSDARG00000005216	ENSDARG00000039652	ENSDARP00000066736_ENSDARP00000120737	1.6778	0.2162	0.000200986	0.000272092
ENSDARG00000013655	ENSDARG00000027154	ENSDARP00000115511_ENSDARP00000119359	1.6778	0.1178	8.3675e-10	1.40164e-09
ENSDARG00000062487	ENSDARG00000071549	ENSDARP00000084860_ENSDARP00000116963	1.6781	0.0083	1.34321e-18	3.11127e-18
ENSDARG00000059134	ENSDARG00000058558	ENSDARP00000076599_ENSDARP00000124924	1.6782	0.0077	1.96371e-36	8.71296e-36
ENSDARG00000075819	ENSDARG00000040380	ENSDARP00000072768_ENSDARP00000098827	1.6787	0.1014	4.01975e-50	2.87373e-49
ENSDARG00000062251	ENSDARG00000077878	ENSDARP00000084255_ENSDARP00000097999	1.6792	0.0585	2.24603e-39	1.09651e-38
ENSDARG00000079414	ENSDARG00000076220	ENSDARP00000099634_ENSDARP00000102572	1.6792	0.1427	6.84671e-32	2.5841e-31
ENSDARG00000003944	ENSDARG00000060884	ENSDARP00000015466_ENSDARP00000116244	1.6793	0.0037	2.08522e-36	9.21506e-36
ENSDARG00000058984	ENSDARG00000021550	ENSDARP00000076407_ENSDARP00000107646	1.6801	0.004	1.44629e-26	4.48662e-26
ENSDARG00000006719	ENSDARG00000042232	ENSDARP00000010292_ENSDARP00000122137	1.6804	0.0544	2.96408e-86	6.71994e-85
ENSDARG00000062171	ENSDARG00000062494	ENSDARP00000084034_ENSDARP00000084869	1.6804	0.0085	5.08991e-08	7.9171e-08
ENSDARG00000055183	ENSDARG00000018303	ENSDARP00000005313_ENSDARP00000016969	1.6811	0.0099	5.76527e-20	1.41461e-19
ENSDARG00000004377	ENSDARG00000009142	ENSDARP00000028707_ENSDARP00000047661	1.6829	0.0581	3.41601e-80	6.46114e-79
ENSDARG00000032808	ENSDARG00000077523	ENSDARP00000040306_ENSDARP00000101927	1.683	0.0055	2.59374e-33	1.02572e-32
ENSDARG00000055078	ENSDARG00000070426	ENSDARP00000050830_ENSDARP00000094107	1.6831	0.0063	3.85601e-10	6.53193e-10
ENSDARG00000054543	ENSDARG00000078647	ENSDARP00000071220_ENSDARP00000103705	1.6831	0.2063	1.42836e-09	2.37106e-09
ENSDARG00000013907	ENSDARG00000061045	ENSDARP00000015783_ENSDARP00000108668	1.6842	0.0396	8.93321e-25	2.60979e-24
ENSDARG00000077573	ENSDARG00000057040	ENSDARP00000079274_ENSDARP00000092106	1.6847	0.007	1.93985e-11	3.46701e-11
ENSDARG00000006019	ENSDARG00000029689	ENSDARP00000017569_ENSDARP00000045887	1.6851	0.0144	6.83401e-37	3.06097e-36
ENSDARG00000076959	ENSDARG00000087525	ENSDARP00000097908_ENSDARP00000106046	1.6851	0.0242	1.55017e-43	8.71151e-43
ENSDARG00000038199	ENSDARG00000091294	ENSDARP00000055693_ENSDARP00000110498	1.6853	0.044	1.73056e-12	3.21987e-12
ENSDARG00000042308	ENSDARG00000011157	ENSDARP00000010740_ENSDARP00000016874	1.6855	0.124	7.05602e-24	1.99619e-23
ENSDARG00000052232	ENSDARG00000008127	ENSDARP00000067057_ENSDARP00000097169	1.6856	0.0741	4.89138e-108	1.65209e-106
ENSDARG00000063604	ENSDARG00000095969	ENSDARP00000087525_ENSDARP00000124280	1.6865	0.1252	1.48155e-11	2.65796e-11
ENSDARG00000015312	ENSDARG00000032197	ENSDARP00000019229_ENSDARP00000118429	1.6866	0.0971	2.38747e-22	6.34742e-22
ENSDARG00000055786	ENSDARG00000059081	ENSDARP00000072648_ENSDARP00000076534	1.6873	0.0064	6.14356e-18	1.38335e-17
ENSDARG00000031983	ENSDARG00000004695	ENSDARP00000048109_ENSDARP00000126491	1.6878	0.1593	7.02138e-13	1.32502e-12
ENSDARG00000070431	ENSDARG00000043328	ENSDARP00000094123_ENSDARP00000118281	1.6886	0.0045	4.52335e-31	1.6544e-30
ENSDARG00000017143	ENSDARG00000008380	ENSDARP00000023970_ENSDARP00000112550	1.6889	0.0099	1.3464e-10	2.32599e-10
ENSDARG00000014626	ENSDARG00000042296	ENSDARP00000022291_ENSDARP00000100492	1.6893	0.1138	6.86198e-11	1.19922e-10
ENSDARG00000069928	ENSDARG00000003008	ENSDARP00000045085_ENSDARP00000096385	1.6895	0.0191	7.29017e-125	3.60156e-123
ENSDARG00000036383	ENSDARG00000006760	ENSDARP00000102446_ENSDARP00000114793	1.6899	0.0857	4.6408e-29	1.55634e-28
ENSDARG00000005414	ENSDARG00000022668	ENSDARP00000055170_ENSDARP00000122058	1.6904	0.0098	7.98043e-25	2.3397e-24
ENSDARG00000019137	ENSDARG00000037813	ENSDARP00000022511_ENSDARP00000026457	1.6908	0.0632	7.46017e-28	2.4138e-27
ENSDARG00000077382	ENSDARG00000093267	ENSDARP00000117555_ENSDARP00000122477	1.6913	0.1082	3.90429e-05	5.4322e-05
ENSDARG00000076320	ENSDARG00000079324	ENSDARP00000098054_ENSDARP00000102413	1.6915	0.0124	5.3935e-43	2.98038e-42
ENSDARG00000035808	ENSDARG00000022466	ENSDARP00000047125_ENSDARP00000124186	1.6918	0.0025	1.02741e-71	1.53879e-70
ENSDARG00000020497	ENSDARG00000005049	ENSDARP00000022120_ENSDARP00000122604	1.6922	0.3412	0.140177	0.158954
ENSDARG00000061021	ENSDARG00000090760	ENSDARP00000080991_ENSDARP00000110489	1.6922	0.0956	1.06798e-40	5.45525e-40
ENSDARG00000075617	ENSDARG00000088623	ENSDARP00000100554_ENSDARP00000107690	1.6923	0.2707	0.0628597	0.0734954
ENSDARG00000078149	ENSDARG00000077560	ENSDARP00000113160_ENSDARP00000127286	1.6926	0.0589	1.56443e-108	5.45081e-107
ENSDARG00000053857	ENSDARG00000090973	ENSDARP00000109718_ENSDARP00000111892	1.6928	0.0463	5.60616e-15	1.13011e-14
ENSDARG00000037159	ENSDARG00000041660	ENSDARP00000054036_ENSDARP00000122239	1.6947	0.0132	2.45367e-51	1.821e-50
ENSDARG00000034555	ENSDARG00000067785	ENSDARP00000061061_ENSDARP00000088402	1.6949	0.113	1.52912e-37	6.94291e-37
ENSDARG00000038300	ENSDARG00000056244	ENSDARP00000055860_ENSDARP00000065131	1.6952	0.0162	6.344e-10	1.06592e-09
ENSDARG00000056998	ENSDARG00000001634	ENSDARP00000074034_ENSDARP00000103952	1.6954	0.0549	6.33534e-70	8.81091e-69
ENSDARG00000056591	ENSDARG00000086790	ENSDARP00000073517_ENSDARP00000105472	1.6956	0.0341	2.0368e-11	3.63635e-11
ENSDARG00000079578	ENSDARG00000045930	ENSDARP00000026087_ENSDARP00000067513	1.6957	0.017	6.3753e-39	3.06274e-38
ENSDARG00000027986	ENSDARG00000011973	ENSDARP00000035355_ENSDARP00000068446	1.6957	0.0031	1.52847e-35	6.54493e-35
ENSDARG00000010905	ENSDARG00000068021	ENSDARP00000026819_ENSDARP00000088895	1.6958	0.0095	2.02119e-06	2.96681e-06
ENSDARG00000088837	ENSDARG00000062357	ENSDARP00000084550_ENSDARP00000104039	1.6958	0.0514	3.73323e-15	7.55779e-15
ENSDARG00000057241	ENSDARG00000032746	ENSDARP00000074299_ENSDARP00000112169	1.696	0.0121	0.000364522	0.00048731
ENSDARG00000007149	ENSDARG00000077881	ENSDARP00000094506_ENSDARP00000116141	1.6962	0.0088	5.14162e-15	1.03773e-14
ENSDARG00000056144	ENSDARG00000069590	ENSDARP00000073041_ENSDARP00000092177	1.697	0.0111	6.88282e-06	9.87521e-06
ENSDARG00000010181	ENSDARG00000019564	ENSDARP00000024796_ENSDARP00000092330	1.6973	0.088	2.96127e-58	2.87443e-57
ENSDARG00000005364	ENSDARG00000074647	ENSDARP00000058110_ENSDARP00000129291	1.6974	0.0644	2.52424e-77	4.28474e-76
ENSDARG00000062590	ENSDARG00000021987	ENSDARP00000085102_ENSDARP00000112940	1.6976	0.0585	0	0
ENSDARG00000057408	ENSDARG00000058960	ENSDARP00000074522_ENSDARP00000076378	1.6987	0.1946	0.000214126	0.00028917
ENSDARG00000011696	ENSDARG00000015064	ENSDARP00000091109_ENSDARP00000106954	1.6988	0.2078	9.85165e-09	1.58066e-08
ENSDARG00000023302	ENSDARG00000092148	ENSDARP00000060589_ENSDARP00000115676	1.6989	0.0742	2.86471e-16	6.1215e-16
ENSDARG00000003635	ENSDARG00000018846	ENSDARP00000019176_ENSDARP00000116381	1.699	0.1085	5.6662e-12	1.04195e-11
ENSDARG00000040816	ENSDARG00000009624	ENSDARP00000059827_ENSDARP00000066289	1.699	0.0788	9.38554e-08	1.44561e-07
ENSDARG00000061419	ENSDARG00000092987	ENSDARP00000089371_ENSDARP00000113655	1.699	0.0726	5.94578e-20	1.45674e-19
ENSDARG00000033376	ENSDARG00000040707	ENSDARP00000039846_ENSDARP00000128972	1.6992	0.1997	0.00084365	0.00110418
ENSDARG00000058892	ENSDARG00000006128	ENSDARP00000076280_ENSDARP00000115940	1.6995	0.0102	5.80108e-57	5.47054e-56
ENSDARG00000039381	ENSDARG00000093818	ENSDARP00000057552_ENSDARP00000114597	1.7002	0.009	2.01171e-08	3.18602e-08
ENSDARG00000056697	ENSDARG00000006982	ENSDARP00000073690_ENSDARP00000110660	1.7002	0.0704	3.9954e-10	6.76459e-10
ENSDARG00000056633	ENSDARG00000035056	ENSDARP00000003654_ENSDARP00000008134	1.7003	0.0261	5.20424e-31	1.89297e-30
ENSDARG00000087916	ENSDARG00000090145	ENSDARP00000105180_ENSDARP00000110290	1.7004	0.0635	7.94995e-14	1.54973e-13
ENSDARG00000006944	ENSDARG00000017261	ENSDARP00000041081_ENSDARP00000049195	1.7015	0.0071	7.57436e-13	1.42774e-12
ENSDARG00000034670	ENSDARG00000089002	ENSDARP00000049374_ENSDARP00000105375	1.7027	0.0864	2.04469e-14	4.06238e-14
ENSDARG00000070028	ENSDARG00000080006	ENSDARP00000093207_ENSDARP00000102085	1.7031	0.1952	0.00531075	0.00668387
ENSDARG00000014015	ENSDARG00000007354	ENSDARP00000023877_ENSDARP00000129394	1.7036	0.004	2.2427e-29	7.57485e-29
ENSDARG00000042848	ENSDARG00000015201	ENSDARP00000118411_ENSDARP00000119861	1.7036	0.0045	8.11102e-22	2.10734e-21
ENSDARG00000074638	ENSDARG00000094738	ENSDARP00000119539_ENSDARP00000122460	1.7037	0.0535	1.16036e-151	8.53506e-150
ENSDARG00000052997	ENSDARG00000076104	ENSDARP00000101012_ENSDARP00000101863	1.7048	0.0099	1.66225e-09	2.74552e-09
ENSDARG00000032578	ENSDARG00000028148	ENSDARP00000043209_ENSDARP00000071460	1.7054	0.0257	5.25572e-64	5.99877e-63
ENSDARG00000056001	ENSDARG00000013921	ENSDARP00000115151_ENSDARP00000128455	1.7054	0.0618	8.53638e-276	2.56867e-273
ENSDARG00000058255	ENSDARG00000045893	ENSDARP00000045413_ENSDARP00000122355	1.706	0.0649	1.77609e-22	4.75252e-22
ENSDARG00000036445	ENSDARG00000075954	ENSDARP00000052941_ENSDARP00000099727	1.7061	0.0439	2.44231e-05	3.4269e-05
ENSDARG00000034473	ENSDARG00000007678	ENSDARP00000077546_ENSDARP00000108518	1.7061	0.0984	9.6328e-36	4.16248e-35
ENSDARG00000032535	ENSDARG00000077044	ENSDARP00000040803_ENSDARP00000098330	1.7063	0.0313	9.98879e-12	1.80968e-11
ENSDARG00000010727	ENSDARG00000016934	ENSDARP00000018866_ENSDARP00000019488	1.7069	0.0885	2.11321e-38	9.99244e-38
ENSDARG00000070940	ENSDARG00000057029	ENSDARP00000095341_ENSDARP00000112740	1.7072	0.0062	6.5047e-18	1.46168e-17
ENSDARG00000042124	ENSDARG00000056203	ENSDARP00000061735_ENSDARP00000073108	1.7073	0.007	1.47484e-15	3.04346e-15
ENSDARG00000054026	ENSDARG00000089086	ENSDARP00000070638_ENSDARP00000109538	1.7076	0.0575	1.37234e-05	1.94371e-05
ENSDARG00000067727	ENSDARG00000062510	ENSDARP00000088314_ENSDARP00000127735	1.7076	0.074	1.16627e-50	8.50301e-50
ENSDARG00000020131	ENSDARG00000038219	ENSDARP00000045037_ENSDARP00000065861	1.7081	0.0045	1.169e-30	4.18764e-30
ENSDARG00000038283	ENSDARG00000071107	ENSDARP00000055832_ENSDARP00000128646	1.7096	0.0068	3.03116e-14	6.00427e-14
ENSDARG00000056347	ENSDARG00000018107	ENSDARP00000073298_ENSDARP00000113777	1.7097	0.0545	9.91679e-22	2.56843e-21
ENSDARG00000057736	ENSDARG00000018159	ENSDARP00000112117_ENSDARP00000122262	1.7098	0.008	3.77519e-18	8.55296e-18
ENSDARG00000068782	ENSDARG00000061211	ENSDARP00000090378_ENSDARP00000107567	1.71	0.0065	1.54992e-24	4.48446e-24
ENSDARG00000070511	ENSDARG00000007275	ENSDARP00000094342_ENSDARP00000123565	1.7103	0.0833	3.93106e-23	1.08072e-22
ENSDARG00000009693	ENSDARG00000023920	ENSDARP00000024810_ENSDARP00000035593	1.7111	0.0951	5.88216e-40	2.91466e-39
ENSDARG00000074531	ENSDARG00000062531	ENSDARP00000098142_ENSDARP00000120365	1.7111	0.0075	4.46553e-48	2.93272e-47
ENSDARG00000004877	ENSDARG00000017500	ENSDARP00000008454_ENSDARP00000122621	1.7142	0.0569	4.87292e-90	1.19477e-88
ENSDARG00000033231	ENSDARG00000057683	ENSDARP00000000042_ENSDARP00000022256	1.7144	0.0469	1.32676e-71	1.97819e-70
ENSDARG00000033516	ENSDARG00000069318	ENSDARP00000040345_ENSDARP00000112891	1.7145	0.0405	7.10228e-97	1.95905e-95
ENSDARG00000075597	ENSDARG00000079355	ENSDARP00000098497_ENSDARP00000126632	1.7148	0.0184	7.93155e-16	1.66372e-15
ENSDARG00000007628	ENSDARG00000036572	ENSDARP00000024037_ENSDARP00000053130	1.7149	0.0059	8.68442e-12	1.57855e-11
ENSDARG00000024443	ENSDARG00000037307	ENSDARP00000114418_ENSDARP00000116667	1.7151	0.043	1.06095e-32	4.13147e-32
ENSDARG00000025859	ENSDARG00000078094	ENSDARP00000039188_ENSDARP00000103079	1.7155	0.1844	1.35282e-11	2.43361e-11
ENSDARG00000063050	ENSDARG00000063182	ENSDARP00000086213_ENSDARP00000120777	1.7155	0.0061	1.221e-21	3.15251e-21
ENSDARG00000058696	ENSDARG00000008966	ENSDARP00000076048_ENSDARP00000079567	1.717	0.023	1.72717e-77	2.97758e-76
ENSDARG00000007108	ENSDARG00000005332	ENSDARP00000014304_ENSDARP00000014985	1.7178	0.2137	5.18494e-09	8.38814e-09
ENSDARG00000004307	ENSDARG00000077643	ENSDARP00000013064_ENSDARP00000116435	1.7181	0.0091	6.39179e-06	9.17867e-06
ENSDARG00000078328	ENSDARG00000063387	ENSDARP00000076602_ENSDARP00000087023	1.7187	0.0423	4.47627e-09	7.26297e-09
ENSDARG00000073768	ENSDARG00000075980	ENSDARP00000102497_ENSDARP00000127758	1.7187	0.0184	1.16665e-11	2.10786e-11
ENSDARG00000014180	ENSDARG00000096600	ENSDARP00000106640_ENSDARP00000127004	1.7188	0.0969	1.84103e-08	2.92269e-08
ENSDARG00000035028	ENSDARG00000011506	ENSDARP00000050686_ENSDARP00000094631	1.7193	0.0337	1.32438e-09	2.20398e-09
ENSDARG00000069450	ENSDARG00000040065	ENSDARP00000091879_ENSDARP00000104936	1.7198	0.0368	3.7078e-25	1.10367e-24
ENSDARG00000010008	ENSDARG00000044501	ENSDARP00000016261_ENSDARP00000088880	1.7199	0.0812	1.66065e-32	6.42146e-32
ENSDARG00000045560	ENSDARG00000021265	ENSDARP00000009148_ENSDARP00000096449	1.7203	0.0057	4.81731e-48	3.15748e-47
ENSDARG00000061725	ENSDARG00000086505	ENSDARP00000082779_ENSDARP00000111316	1.7203	0.0242	3.41157e-100	1.02657e-98
ENSDARG00000013477	ENSDARG00000059130	ENSDARP00000002330_ENSDARP00000076594	1.7206	0.1903	7.45017e-10	1.25051e-09
ENSDARG00000059425	ENSDARG00000061832	ENSDARP00000077021_ENSDARP00000083042	1.7206	0.0651	4.01996e-21	1.01496e-20
ENSDARG00000062040	ENSDARG00000077492	ENSDARP00000115577_ENSDARP00000127990	1.7207	0.0126	9.34781e-24	2.62436e-23
ENSDARG00000040277	ENSDARG00000075172	ENSDARP00000058937_ENSDARP00000102730	1.7208	0.0332	1.37065e-28	4.53684e-28
ENSDARG00000058842	ENSDARG00000075823	ENSDARP00000076229_ENSDARP00000101283	1.7209	0.0107	1.05327e-17	2.35086e-17
ENSDARG00000076719	ENSDARG00000093286	ENSDARP00000101974_ENSDARP00000120378	1.7211	0.0199	5.51738e-32	2.08715e-31
ENSDARG00000016160	ENSDARG00000061301	ENSDARP00000050129_ENSDARP00000081732	1.7215	0.0549	4.37576e-33	1.72016e-32
ENSDARG00000087813	ENSDARG00000054137	ENSDARP00000106655_ENSDARP00000109070	1.7218	0.0104	1.2168e-14	2.43507e-14
ENSDARG00000045568	ENSDARG00000054849	ENSDARP00000067004_ENSDARP00000071587	1.7221	0.0048	2.53312e-18	5.79449e-18
ENSDARG00000035563	ENSDARG00000067720	ENSDARP00000051552_ENSDARP00000088306	1.7223	0.0809	5.66066e-10	9.53526e-10
ENSDARG00000013860	ENSDARG00000089245	ENSDARP00000068947_ENSDARP00000111211	1.7229	0.4183	0.704536	0.731727
ENSDARG00000008697	ENSDARG00000057671	ENSDARP00000021260_ENSDARP00000074832	1.7231	0.0991	5.86361e-41	3.01844e-40
ENSDARG00000059651	ENSDARG00000061267	ENSDARP00000077561_ENSDARP00000081635	1.7231	0.2445	0.0018816	0.00241868
ENSDARG00000062667	ENSDARG00000015184	ENSDARP00000126679_ENSDARP00000129002	1.7236	0.0227	2.85241e-73	4.60559e-72
ENSDARG00000042350	ENSDARG00000037941	ENSDARP00000092016_ENSDARP00000122114	1.7244	0.0841	3.78782e-15	7.66362e-15
ENSDARG00000061651	ENSDARG00000025076	ENSDARP00000122328_ENSDARP00000123346	1.7245	0.0834	3.00591e-34	1.23138e-33
ENSDARG00000086072	ENSDARG00000056099	ENSDARP00000107846_ENSDARP00000119850	1.7246	0.0336	0.0303776	0.0366444
ENSDARG00000039960	ENSDARG00000032603	ENSDARP00000058456_ENSDARP00000094201	1.7252	0.0562	7.12678e-39	3.41384e-38
ENSDARG00000037392	ENSDARG00000009472	ENSDARP00000054409_ENSDARP00000116331	1.7254	0.0225	5.67074e-29	1.89981e-28
ENSDARG00000003811	ENSDARG00000077437	ENSDARP00000048820_ENSDARP00000103692	1.7262	0.0077	2.89659e-25	8.66882e-25
ENSDARG00000045137	ENSDARG00000060458	ENSDARP00000066377_ENSDARP00000079631	1.7267	0.0032	1.03189e-33	4.15014e-33
ENSDARG00000077968	ENSDARG00000079783	ENSDARP00000107614_ENSDARP00000128266	1.7269	0.0084	2.97848e-05	4.16157e-05
ENSDARG00000056949	ENSDARG00000089287	ENSDARP00000073989_ENSDARP00000104607	1.7289	0.0014	5.46458e-61	5.70592e-60
ENSDARG00000014582	ENSDARG00000051899	ENSDARP00000011292_ENSDARP00000094733	1.7294	0.0912	4.55989e-16	9.67516e-16
ENSDARG00000022807	ENSDARG00000036005	ENSDARP00000103640_ENSDARP00000111558	1.7297	0.0074	3.15826e-08	4.95208e-08
ENSDARG00000037913	ENSDARG00000067848	ENSDARP00000055258_ENSDARP00000088524	1.7301	0.199	0.00112094	0.00145617
ENSDARG00000045045	ENSDARG00000045936	ENSDARP00000106729_ENSDARP00000115545	1.7301	0.0152	1.15211e-83	2.38344e-82
ENSDARG00000012390	ENSDARG00000023587	ENSDARP00000015031_ENSDARP00000035431	1.7315	0.0178	1.37654e-19	3.31611e-19
ENSDARG00000076874	ENSDARG00000025122	ENSDARP00000100205_ENSDARP00000113963	1.7319	0.1131	1.09645e-10	1.89913e-10
ENSDARG00000090804	ENSDARG00000071086	ENSDARP00000112722_ENSDARP00000125851	1.7329	0.0882	1.65523e-33	6.58512e-33
ENSDARG00000053884	ENSDARG00000003910	ENSDARP00000119911_ENSDARP00000126727	1.733	0.0853	1.75143e-152	1.31755e-150
ENSDARG00000036510	ENSDARG00000036685	ENSDARP00000053044_ENSDARP00000053281	1.7331	0.1195	7.30115e-21	1.82805e-20
ENSDARG00000063371	ENSDARG00000078775	ENSDARP00000086956_ENSDARP00000098243	1.7334	0.0045	1.20082e-43	6.806e-43
ENSDARG00000036658	ENSDARG00000043451	ENSDARP00000053239_ENSDARP00000063785	1.7336	0.0405	4.6953e-38	2.18279e-37
ENSDARG00000053484	ENSDARG00000030107	ENSDARP00000070004_ENSDARP00000126725	1.7341	0.1571	4.68919e-73	7.42641e-72
ENSDARG00000079031	ENSDARG00000074087	ENSDARP00000097778_ENSDARP00000103503	1.7348	0.0086	3.20747e-28	1.05116e-27
ENSDARG00000042974	ENSDARG00000044278	ENSDARP00000063095_ENSDARP00000065012	1.7355	0.0248	1.79349e-10	3.08707e-10
ENSDARG00000013653	ENSDARG00000026313	ENSDARP00000014501_ENSDARP00000036302	1.7358	0.0107	3.60918e-09	5.87046e-09
ENSDARG00000056133	ENSDARG00000043317	ENSDARP00000044029_ENSDARP00000099069	1.7358	0.125	5.94319e-36	2.58162e-35
ENSDARG00000078052	ENSDARG00000076299	ENSDARP00000098415_ENSDARP00000103682	1.736	0.0592	4.63084e-30	1.60168e-29
ENSDARG00000037150	ENSDARG00000019341	ENSDARP00000105944_ENSDARP00000106138	1.7364	0.0081	1.23541e-11	2.22724e-11
ENSDARG00000018206	ENSDARG00000074262	ENSDARP00000093447_ENSDARP00000102138	1.7372	0.1319	9.27765e-13	1.73693e-12
ENSDARG00000040874	ENSDARG00000022682	ENSDARP00000040537_ENSDARP00000108050	1.7375	0.005	1.58297e-21	4.06804e-21
ENSDARG00000055132	ENSDARG00000078078	ENSDARP00000091458_ENSDARP00000123031	1.738	0.0038	2.75505e-52	2.12075e-51
ENSDARG00000041391	ENSDARG00000024954	ENSDARP00000060684_ENSDARP00000119402	1.7382	0.0089	0.000828994	0.00108629
ENSDARG00000073784	ENSDARG00000022260	ENSDARP00000086731_ENSDARP00000120504	1.7383	0.077	7.23014e-16	1.52044e-15
ENSDARG00000026799	ENSDARG00000055753	ENSDARP00000034818_ENSDARP00000072614	1.7389	0.0945	1.54905e-20	3.85807e-20
ENSDARG00000035227	ENSDARG00000086103	ENSDARP00000087964_ENSDARP00000105876	1.7389	0.0729	7.1717e-09	1.15459e-08
ENSDARG00000062469	ENSDARG00000062082	ENSDARP00000117279_ENSDARP00000119096	1.7389	0.0962	5.94755e-73	9.37447e-72
ENSDARG00000016868	ENSDARG00000089340	ENSDARP00000103939_ENSDARP00000108618	1.7395	0.0088	5.28795e-56	4.75628e-55
ENSDARG00000075641	ENSDARG00000062887	ENSDARP00000122155_ENSDARP00000127717	1.7396	0.0063	1.5409e-24	4.46228e-24
ENSDARG00000057833	ENSDARG00000001733	ENSDARP00000075036_ENSDARP00000114797	1.74	0.043	1.16778e-32	4.54212e-32
ENSDARG00000022550	ENSDARG00000044191	ENSDARP00000030796_ENSDARP00000064877	1.7402	0.032	2.53533e-18	5.79553e-18
ENSDARG00000074389	ENSDARG00000077645	ENSDARP00000097890_ENSDARP00000101249	1.7404	0.0234	3.80048e-21	9.60275e-21
ENSDARG00000037917	ENSDARG00000012824	ENSDARP00000055262_ENSDARP00000096662	1.7406	0.1309	1.00365e-30	3.61095e-30
ENSDARG00000026840	ENSDARG00000052950	ENSDARP00000121964_ENSDARP00000128728	1.7406	0.034	1.02296e-49	7.14346e-49
ENSDARG00000034588	ENSDARG00000008797	ENSDARP00000044156_ENSDARP00000097312	1.7415	0.0613	2.45161e-127	1.24844e-125
ENSDARG00000007449	ENSDARG00000015856	ENSDARP00000005911_ENSDARP00000011600	1.7416	0.12	1.09342e-15	2.27195e-15
ENSDARG00000052155	ENSDARG00000017720	ENSDARP00000113341_ENSDARP00000117010	1.7418	0.0114	1.18874e-26	3.6946e-26
ENSDARG00000079850	ENSDARG00000070025	ENSDARP00000109139_ENSDARP00000128412	1.7419	0.0171	6.47913735431044e-318	2.68074308034594e-315
ENSDARG00000020237	ENSDARG00000054949	ENSDARP00000008075_ENSDARP00000071699	1.7426	0.1137	1.46972e-09	2.43726e-09
ENSDARG00000013153	ENSDARG00000078797	ENSDARP00000034617_ENSDARP00000100292	1.7433	0.1022	9.42981e-50	6.61285e-49
ENSDARG00000043002	ENSDARG00000045299	ENSDARP00000063137_ENSDARP00000066620	1.7438	0.3406	0.0820045	0.0951401
ENSDARG00000009738	ENSDARG00000062174	ENSDARP00000022331_ENSDARP00000083997	1.7439	0.0385	1.5333e-69	2.0972e-68
ENSDARG00000040547	ENSDARG00000055279	ENSDARP00000059343_ENSDARP00000072085	1.7442	0.0707	1.74841e-26	5.39853e-26
ENSDARG00000069028	ENSDARG00000062111	ENSDARP00000090874_ENSDARP00000098976	1.7442	0.0352	3.01804e-35	1.2742e-34
ENSDARG00000075048	ENSDARG00000078567	ENSDARP00000098117_ENSDARP00000123656	1.7443	0.1667	6.42704e-11	1.12439e-10
ENSDARG00000057121	ENSDARG00000042172	ENSDARP00000114284_ENSDARP00000118698	1.7448	0.1861	3.77534e-16	8.04142e-16
ENSDARG00000025920	ENSDARG00000078430	ENSDARP00000084127_ENSDARP00000101604	1.7449	0.0769	8.95751e-106	2.96494e-104
ENSDARG00000016630	ENSDARG00000052914	ENSDARP00000019846_ENSDARP00000069336	1.745	0.0914	2.47785e-82	5.00104e-81
ENSDARG00000016717	ENSDARG00000042096	ENSDARP00000004307_ENSDARP00000061697	1.7451	0.017	4.67245e-16	9.89882e-16
ENSDARG00000076351	ENSDARG00000061051	ENSDARP00000103654_ENSDARP00000129708	1.7455	0.0977	4.13672e-47	2.63318e-46
ENSDARG00000063270	ENSDARG00000079059	ENSDARP00000086709_ENSDARP00000099481	1.7459	0.0107	4.90032e-10	8.28399e-10
ENSDARG00000058874	ENSDARG00000052288	ENSDARP00000065567_ENSDARP00000093476	1.7467	0.0102	1.37553e-09	2.28564e-09
ENSDARG00000021398	ENSDARG00000052527	ENSDARP00000018598_ENSDARP00000077716	1.7471	0.0306	1.38361e-12	2.58305e-12
ENSDARG00000058695	ENSDARG00000051913	ENSDARP00000123523_ENSDARP00000124159	1.7476	0.0684	4.19085e-64	4.7999e-63
ENSDARG00000052734	ENSDARG00000059301	ENSDARP00000088231_ENSDARP00000113031	1.7485	0.0867	1.02486e-56	9.52891e-56
ENSDARG00000062797	ENSDARG00000090690	ENSDARP00000085584_ENSDARP00000111598	1.7487	0.0355	7.81545e-34	3.16636e-33
ENSDARG00000008322	ENSDARG00000039878	ENSDARP00000088806_ENSDARP00000129851	1.749	0.0449	5.60911e-76	9.28307e-75
ENSDARG00000042551	ENSDARG00000031845	ENSDARP00000113191_ENSDARP00000115425	1.749	0.0521	2.13288e-43	1.18853e-42
ENSDARG00000019293	ENSDARG00000042835	ENSDARP00000072266_ENSDARP00000129833	1.75	0.1012	2.25507e-16	4.83439e-16
ENSDARG00000038703	ENSDARG00000026964	ENSDARP00000056522_ENSDARP00000111926	1.7507	0.005	3.51517e-72	5.36185e-71
ENSDARG00000054666	ENSDARG00000041092	ENSDARP00000071365_ENSDARP00000115856	1.7512	0.24	0.0108464	0.0134817
ENSDARG00000077419	ENSDARG00000075406	ENSDARP00000098890_ENSDARP00000099836	1.7515	0.2152	2.53576e-07	3.85017e-07
ENSDARG00000010658	ENSDARG00000037203	ENSDARP00000018378_ENSDARP00000027619	1.7517	0.0028	8.87009e-25	2.59364e-24
ENSDARG00000027611	ENSDARG00000071196	ENSDARP00000030479_ENSDARP00000121255	1.7517	0.1354	1.82689e-08	2.90302e-08
ENSDARG00000011941	ENSDARG00000020057	ENSDARP00000056763_ENSDARP00000106831	1.7525	0.0842	1.50356e-42	8.2671e-42
ENSDARG00000055123	ENSDARG00000007151	ENSDARP00000071906_ENSDARP00000107573	1.7531	0.0529	2.84475e-41	1.48519e-40
ENSDARG00000010654	ENSDARG00000056619	ENSDARP00000009077_ENSDARP00000126225	1.7543	0.091	3.68057e-61	3.87984e-60
ENSDARG00000088709	ENSDARG00000046148	ENSDARP00000112471_ENSDARP00000125388	1.7545	0.0044	7.97892e-14	1.55446e-13
ENSDARG00000053709	ENSDARG00000058492	ENSDARP00000070269_ENSDARP00000123395	1.7546	0.0039	2.01551e-36	8.93083e-36
ENSDARG00000040002	ENSDARG00000062986	ENSDARP00000112616_ENSDARP00000125891	1.7549	0.0849	8.08159e-94	2.1063e-92
ENSDARG00000077201	ENSDARG00000044441	ENSDARP00000113698_ENSDARP00000115391	1.7549	0.0843	3.50575e-113	1.3493e-111
ENSDARG00000058225	ENSDARG00000054063	ENSDARP00000105296_ENSDARP00000115888	1.7568	0.001	3.35747e-54	2.80637e-53
ENSDARG00000014190	ENSDARG00000040799	ENSDARP00000017950_ENSDARP00000059790	1.7569	0.2716	0.159384	0.180055
ENSDARG00000040503	ENSDARG00000040725	ENSDARP00000089190_ENSDARP00000122199	1.7573	0.0078	2.28876e-10	3.92121e-10
ENSDARG00000005423	ENSDARG00000057571	ENSDARP00000006201_ENSDARP00000074719	1.7583	0.0016	2.2632e-31	8.33279e-31
ENSDARG00000019525	ENSDARG00000002682	ENSDARP00000112929_ENSDARP00000116686	1.7583	0.0032	3.76887e-45	2.24774e-44
ENSDARG00000015860	ENSDARG00000070412	ENSDARP00000038320_ENSDARP00000108523	1.7586	0.0101	3.3728e-09	5.5022e-09
ENSDARG00000011870	ENSDARG00000056666	ENSDARP00000008476_ENSDARP00000073657	1.7598	0.0595	3.77216e-40	1.87475e-39
ENSDARG00000076321	ENSDARG00000077084	ENSDARP00000100078_ENSDARP00000102543	1.7604	0.007	6.84104e-49	4.64966e-48
ENSDARG00000091498	ENSDARG00000041250	ENSDARP00000104865_ENSDARP00000129131	1.7605	0.0712	1.3431e-19	3.23791e-19
ENSDARG00000069251	ENSDARG00000017188	ENSDARP00000091393_ENSDARP00000094807	1.7606	0.0088	6.14039e-19	1.44352e-18
ENSDARG00000018699	ENSDARG00000018788	ENSDARP00000011180_ENSDARP00000022709	1.7612	0.0385	4.38857e-17	9.60725e-17
ENSDARG00000035340	ENSDARG00000054744	ENSDARP00000040536_ENSDARP00000071464	1.7614	0.1365	3.07574e-06	4.47307e-06
ENSDARG00000073757	ENSDARG00000073869	ENSDARP00000100414_ENSDARP00000101938	1.7625	0.0589	4.03978e-49	2.76846e-48
ENSDARG00000075054	ENSDARG00000002816	ENSDARP00000076233_ENSDARP00000077785	1.7628	0.0432	3.94606e-129	2.04085e-127
ENSDARG00000036952	ENSDARG00000026333	ENSDARP00000053660_ENSDARP00000107947	1.7629	0.0566	1.32598e-43	7.50253e-43
ENSDARG00000034710	ENSDARG00000017312	ENSDARP00000104880_ENSDARP00000122007	1.7629	0.0551	1.25892e-68	1.65358e-67
ENSDARG00000061970	ENSDARG00000034165	ENSDARP00000083466_ENSDARP00000124225	1.7632	0.0066	6.93704e-34	2.81392e-33
ENSDARG00000032577	ENSDARG00000019556	ENSDARP00000047133_ENSDARP00000094436	1.7634	0.0493	2.28703e-21	5.83661e-21
ENSDARG00000056191	ENSDARG00000057125	ENSDARP00000073092_ENSDARP00000074178	1.7635	0.005	4.46757e-49	3.04273e-48
ENSDARG00000018524	ENSDARG00000087923	ENSDARP00000022102_ENSDARP00000106637	1.7636	0.2109	5.75139e-07	8.62578e-07
ENSDARG00000004988	ENSDARG00000025106	ENSDARP00000024334_ENSDARP00000032726	1.7636	0.0166	4.2767e-79	7.73545e-78
ENSDARG00000054864	ENSDARG00000055543	ENSDARP00000071593_ENSDARP00000072374	1.7637	0.0051	4.18131e-34	1.70655e-33
ENSDARG00000025285	ENSDARG00000014910	ENSDARP00000034149_ENSDARP00000088509	1.7641	0.0161	5.13614e-26	1.56832e-25
ENSDARG00000021082	ENSDARG00000002916	ENSDARP00000104171_ENSDARP00000127134	1.7644	0.0056	2.45701e-46	1.51729e-45
ENSDARG00000030638	ENSDARG00000056322	ENSDARP00000044908_ENSDARP00000115285	1.7645	0.0063	5.66347e-15	1.14097e-14
ENSDARG00000043341	ENSDARG00000037411	ENSDARP00000063623_ENSDARP00000115808	1.765	0.0064	1.37214e-17	3.05021e-17
ENSDARG00000042151	ENSDARG00000008034	ENSDARP00000091440_ENSDARP00000094325	1.7657	0.0919	8.25116e-38	3.80911e-37
ENSDARG00000071465	ENSDARG00000087624	ENSDARP00000096455_ENSDARP00000106491	1.7657	0.0104	6.22061e-11	1.08943e-10
ENSDARG00000056836	ENSDARG00000062913	ENSDARP00000073857_ENSDARP00000085809	1.7659	0.0098	1.28723e-41	6.81718e-41
ENSDARG00000077219	ENSDARG00000078417	ENSDARP00000104146_ENSDARP00000118141	1.766	0.0082	4.06345e-13	7.72102e-13
ENSDARG00000032326	ENSDARG00000033587	ENSDARP00000038801_ENSDARP00000043156	1.7674	0.0063	1.65023e-14	3.29251e-14
ENSDARG00000010662	ENSDARG00000039152	ENSDARP00000028616_ENSDARP00000116692	1.7676	0.0432	2.40447e-07	3.65418e-07
ENSDARG00000068076	ENSDARG00000077533	ENSDARP00000089001_ENSDARP00000127037	1.7688	0.0399	2.09903e-06	3.07697e-06
ENSDARG00000044161	ENSDARG00000074583	ENSDARP00000126591_ENSDARP00000129516	1.7693	0.0694	3.65104e-86	8.22104e-85
ENSDARG00000018260	ENSDARG00000063230	ENSDARP00000017352_ENSDARP00000119798	1.7696	0.0188	3.51771e-38	1.64458e-37
ENSDARG00000013598	ENSDARG00000009511	ENSDARP00000010728_ENSDARP00000025726	1.7697	0.065	9.53456e-07	1.41586e-06
ENSDARG00000045447	ENSDARG00000056262	ENSDARP00000066838_ENSDARP00000118119	1.7699	0.0434	6.94716e-52	5.29841e-51
ENSDARG00000075962	ENSDARG00000088536	ENSDARP00000099666_ENSDARP00000111011	1.7701	0.0078	2.73652e-07	4.15118e-07
ENSDARG00000088995	ENSDARG00000095272	ENSDARP00000109815_ENSDARP00000116795	1.7701	0.4191	0.705289	0.732125
ENSDARG00000042988	ENSDARG00000041431	ENSDARP00000074550_ENSDARP00000114470	1.7706	0.0042	1.11546e-41	5.92646e-41
ENSDARG00000056840	ENSDARG00000059006	ENSDARP00000105205_ENSDARP00000114334	1.7707	0.0683	9.61239e-48	6.23863e-47
ENSDARG00000005648	ENSDARG00000021480	ENSDARP00000078874_ENSDARP00000113441	1.771	0.0205	5.47219e-21	1.37428e-20
ENSDARG00000059060	ENSDARG00000055525	ENSDARP00000071857_ENSDARP00000072362	1.7712	0.0133	2.28219e-13	4.37156e-13
ENSDARG00000012816	ENSDARG00000055629	ENSDARP00000015923_ENSDARP00000118138	1.7713	0.0238	7.47659e-73	1.17287e-71
ENSDARG00000043403	ENSDARG00000030478	ENSDARP00000113745_ENSDARP00000115345	1.7714	0.0111	3.28003e-06	4.76389e-06
ENSDARG00000036865	ENSDARG00000090820	ENSDARP00000053530_ENSDARP00000104821	1.7715	0.0119	4.28592e-13	8.13907e-13
ENSDARG00000041006	ENSDARG00000041260	ENSDARP00000088030_ENSDARP00000104478	1.7723	0.0147	1.03355e-05	1.47205e-05
ENSDARG00000075970	ENSDARG00000002773	ENSDARP00000101014_ENSDARP00000129642	1.7724	0.2375	0.0111831	0.0138845
ENSDARG00000012764	ENSDARG00000021494	ENSDARP00000026313_ENSDARP00000112924	1.7726	0.0083	9.99855e-11	1.73546e-10
ENSDARG00000067996	ENSDARG00000069744	ENSDARP00000088849_ENSDARP00000092499	1.7732	0.0114	0.000175895	0.000238808
ENSDARG00000017023	ENSDARG00000019001	ENSDARP00000074479_ENSDARP00000117954	1.774	0.0272	2.19176e-32	8.39669e-32
ENSDARG00000004692	ENSDARG00000090976	ENSDARP00000005126_ENSDARP00000105492	1.7741	0.0052	3.26076e-12	6.01287e-12
ENSDARG00000019260	ENSDARG00000038969	ENSDARP00000027139_ENSDARP00000056885	1.7742	0.1723	0.00057217	0.000755438
ENSDARG00000042723	ENSDARG00000087704	ENSDARP00000062696_ENSDARP00000107305	1.7742	0.3072	0.00500182	0.00630706
ENSDARG00000020771	ENSDARG00000087980	ENSDARP00000010406_ENSDARP00000107324	1.7744	0.0918	0.00713634	0.00892717
ENSDARG00000086585	ENSDARG00000068458	ENSDARP00000108874_ENSDARP00000111479	1.7748	0.2211	1.25979e-08	2.01347e-08
ENSDARG00000020544	ENSDARG00000052011	ENSDARP00000005231_ENSDARP00000068225	1.7753	0.0184	4.07377e-18	9.2105e-18
ENSDARG00000009209	ENSDARG00000075382	ENSDARP00000014665_ENSDARP00000099786	1.7754	0.0641	6.27477e-61	6.53128e-60
ENSDARG00000079092	ENSDARG00000077080	ENSDARP00000097593_ENSDARP00000097710	1.7754	0.0106	2.46281e-11	4.38275e-11
ENSDARG00000060627	ENSDARG00000059484	ENSDARP00000079991_ENSDARP00000105864	1.7768	0.0249	5.71755e-45	3.39768e-44
ENSDARG00000089608	ENSDARG00000044153	ENSDARP00000109278_ENSDARP00000109442	1.777	0.0017	1.67915e-57	1.6204e-56
ENSDARG00000038878	ENSDARG00000067814	ENSDARP00000056760_ENSDARP00000088453	1.7773	0.2563	0.131618	0.149607
ENSDARG00000041959	ENSDARG00000052088	ENSDARP00000061498_ENSDARP00000068360	1.7784	0.013	1.72571e-09	2.84467e-09
ENSDARG00000034080	ENSDARG00000040684	ENSDARP00000046097_ENSDARP00000122636	1.7794	0.0064	1.63233e-28	5.39224e-28
ENSDARG00000022456	ENSDARG00000014287	ENSDARP00000003738_ENSDARP00000032456	1.7795	0.002	2.7293e-54	2.29289e-53
ENSDARG00000004305	ENSDARG00000027397	ENSDARP00000028523_ENSDARP00000031546	1.7796	0.0036	8.76386e-33	3.42484e-32
ENSDARG00000028387	ENSDARG00000061697	ENSDARP00000037588_ENSDARP00000123924	1.7797	0.0103	2.82076e-11	5.01166e-11
ENSDARG00000030311	ENSDARG00000056386	ENSDARP00000044470_ENSDARP00000121310	1.78	0.0234	1.07806e-47	6.98314e-47
ENSDARG00000078123	ENSDARG00000074739	ENSDARP00000104112_ENSDARP00000113605	1.7801	0.044	2.54261e-89	6.0547e-88
ENSDARG00000006397	ENSDARG00000035870	ENSDARP00000006123_ENSDARP00000052079	1.7805	0.1008	2.22915e-08	3.52364e-08
ENSDARG00000078504	ENSDARG00000005372	ENSDARP00000099138_ENSDARP00000108452	1.7807	0.0029	1.44546e-33	5.77138e-33
ENSDARG00000012367	ENSDARG00000058649	ENSDARP00000045890_ENSDARP00000075987	1.7814	0.0981	6.98385e-51	5.11428e-50
ENSDARG00000008278	ENSDARG00000031434	ENSDARP00000026854_ENSDARP00000094994	1.7815	0.0048	1.23615e-26	3.83832e-26
ENSDARG00000018109	ENSDARG00000033709	ENSDARP00000111473_ENSDARP00000118205	1.7815	0.0415	3.19143e-15	6.48872e-15
ENSDARG00000074851	ENSDARG00000042470	ENSDARP00000112534_ENSDARP00000113862	1.7823	0.0091	3.0411e-11	5.39734e-11
ENSDARG00000010255	ENSDARG00000003219	ENSDARP00000015168_ENSDARP00000019400	1.7836	0.0919	3.55612e-11	6.28109e-11
ENSDARG00000070995	ENSDARG00000063352	ENSDARP00000091535_ENSDARP00000116716	1.7842	0.0437	1.02743e-108	3.65677e-107
ENSDARG00000025921	ENSDARG00000059233	ENSDARP00000055967_ENSDARP00000110510	1.785	0.0878	1.18081e-11	2.13113e-11
ENSDARG00000075007	ENSDARG00000058585	ENSDARP00000118233_ENSDARP00000126440	1.7856	0.0675	1.49167e-43	8.39701e-43
ENSDARG00000071560	ENSDARG00000011956	ENSDARP00000096665_ENSDARP00000122639	1.786	0.1012	2.04085e-15	4.18799e-15
ENSDARG00000007396	ENSDARG00000030547	ENSDARP00000018251_ENSDARP00000044985	1.7866	0.0131	4.36671e-13	8.27823e-13
ENSDARG00000062962	ENSDARG00000060697	ENSDARP00000086021_ENSDARP00000123759	1.7867	0.1703	1.96763e-54	1.66996e-53
ENSDARG00000062237	ENSDARG00000073813	ENSDARP00000084180_ENSDARP00000099679	1.787	0.0108	4.16548e-07	6.27572e-07
ENSDARG00000079251	ENSDARG00000079455	ENSDARP00000101979_ENSDARP00000110247	1.787	0.0041	6.76618e-57	6.32657e-56
ENSDARG00000092931	ENSDARG00000096739	ENSDARP00000116272_ENSDARP00000127414	1.7873	0.0048	1.20006e-22	3.23732e-22
ENSDARG00000013491	ENSDARG00000055672	ENSDARP00000057184_ENSDARP00000082742	1.7874	0.005	7.22328e-44	4.12937e-43
ENSDARG00000092892	ENSDARG00000095193	ENSDARP00000116174_ENSDARP00000118173	1.7874	0.2043	0.000363551	0.0004864
ENSDARG00000060103	ENSDARG00000052604	ENSDARP00000078789_ENSDARP00000097114	1.7875	0.0773	2.0819e-36	9.21268e-36
ENSDARG00000009081	ENSDARG00000028099	ENSDARP00000006017_ENSDARP00000038222	1.7879	0.0593	7.66861e-29	2.55363e-28
ENSDARG00000007959	ENSDARG00000036236	ENSDARP00000003030_ENSDARP00000052638	1.7881	0.0364	1.89809e-44	1.10029e-43
ENSDARG00000006609	ENSDARG00000011851	ENSDARP00000014914_ENSDARP00000052403	1.7902	0.1036	2.87032e-10	4.89477e-10
ENSDARG00000068894	ENSDARG00000068965	ENSDARP00000090572_ENSDARP00000114091	1.7902	0.1498	6.09265e-21	1.52662e-20
ENSDARG00000017591	ENSDARG00000033840	ENSDARP00000112805_ENSDARP00000128081	1.7902	0.0071	3.19627e-180	3.4128e-178
ENSDARG00000042621	ENSDARG00000052447	ENSDARP00000062522_ENSDARP00000124531	1.7913	0.1145	3.41093e-08	5.33814e-08
ENSDARG00000015611	ENSDARG00000002701	ENSDARP00000003188_ENSDARP00000103153	1.7915	0.0113	2.30808e-06	3.37295e-06
ENSDARG00000051970	ENSDARG00000002538	ENSDARP00000068184_ENSDARP00000089117	1.7924	0.0672	9.22244e-49	6.19194e-48
ENSDARG00000015003	ENSDARG00000039265	ENSDARP00000120164_ENSDARP00000121347	1.7927	0.112	1.4196e-40	7.16293e-40
ENSDARG00000042707	ENSDARG00000058064	ENSDARP00000062668_ENSDARP00000124413	1.7937	0.0062	7.48369e-10	1.25486e-09
ENSDARG00000015524	ENSDARG00000036524	ENSDARP00000008663_ENSDARP00000053075	1.7938	0.0203	1.47751e-09	2.44896e-09
ENSDARG00000031819	ENSDARG00000054916	ENSDARP00000040925_ENSDARP00000119808	1.7939	0.0389	0.00044262	0.000588855
ENSDARG00000063544	ENSDARG00000091637	ENSDARP00000102384_ENSDARP00000110833	1.794	0.0112	4.30451e-31	1.5761e-30
ENSDARG00000040535	ENSDARG00000061400	ENSDARP00000059321_ENSDARP00000081967	1.7942	0.0073	1.24959e-31	4.65783e-31
ENSDARG00000025566	ENSDARG00000027424	ENSDARP00000033622_ENSDARP00000111699	1.7944	0.0491	5.25796e-40	2.60927e-39
ENSDARG00000022569	ENSDARG00000059073	ENSDARP00000035373_ENSDARP00000076522	1.7951	0.014	0.0158666	0.0195381
ENSDARG00000027687	ENSDARG00000069674	ENSDARP00000035681_ENSDARP00000092349	1.7953	0.0681	2.69388e-13	5.1423e-13
ENSDARG00000057399	ENSDARG00000006604	ENSDARP00000074512_ENSDARP00000121706	1.7953	0.0485	9.7896e-23	2.65821e-22
ENSDARG00000053929	ENSDARG00000022098	ENSDARP00000070530_ENSDARP00000109133	1.7955	0.0539	1.62057e-46	1.01019e-45
ENSDARG00000053020	ENSDARG00000053404	ENSDARP00000062145_ENSDARP00000125818	1.7956	0.0071	1.30411e-68	1.70616e-67
ENSDARG00000037195	ENSDARG00000071494	ENSDARP00000054085_ENSDARP00000096529	1.7957	0.0066	3.13341e-29	1.0551e-28
ENSDARG00000054755	ENSDARG00000071345	ENSDARP00000071476_ENSDARP00000114342	1.7958	0.0122	1.91892e-07	2.92567e-07
ENSDARG00000011373	ENSDARG00000015164	ENSDARP00000008879_ENSDARP00000019044	1.7959	0.0634	4.24841e-47	2.69909e-46
ENSDARG00000035686	ENSDARG00000077434	ENSDARP00000051755_ENSDARP00000098438	1.7968	0.0208	2.28893e-36	1.00616e-35
ENSDARG00000039850	ENSDARG00000056396	ENSDARP00000058288_ENSDARP00000073347	1.7981	0.1193	1.00872e-06	1.4959e-06
ENSDARG00000076186	ENSDARG00000079371	ENSDARP00000102231_ENSDARP00000126719	1.7982	0.125	3.45329e-09	5.62243e-09
ENSDARG00000070794	ENSDARG00000039196	ENSDARP00000115127_ENSDARP00000122959	1.7982	0.0064	2.71922e-65	3.20306e-64
ENSDARG00000041858	ENSDARG00000057698	ENSDARP00000061335_ENSDARP00000074872	1.7984	0.1229	6.51848e-12	1.19337e-11
ENSDARG00000052315	ENSDARG00000063062	ENSDARP00000068636_ENSDARP00000125770	1.7993	0.1264	1.27842e-40	6.49016e-40
ENSDARG00000068275	ENSDARG00000079515	ENSDARP00000089444_ENSDARP00000100459	1.7993	0.0467	7.54355e-12	1.37647e-11
ENSDARG00000020086	ENSDARG00000028676	ENSDARP00000025528_ENSDARP00000029561	1.8001	0.0729	1.2321e-51	9.24774e-51
ENSDARG00000040523	ENSDARG00000052701	ENSDARP00000059306_ENSDARP00000069090	1.8005	0.0295	5.0698e-17	1.1062e-16
ENSDARG00000005134	ENSDARG00000060150	ENSDARP00000020942_ENSDARP00000078883	1.8006	0.0199	9.64701e-71	1.37636e-69
ENSDARG00000056181	ENSDARG00000055669	ENSDARP00000017613_ENSDARP00000072521	1.8008	0.0073	1.03997e-23	2.90981e-23
ENSDARG00000074633	ENSDARG00000086776	ENSDARP00000103106_ENSDARP00000111768	1.801	0.0276	2.94532e-21	7.49348e-21
ENSDARG00000055066	ENSDARG00000058178	ENSDARP00000071840_ENSDARP00000075441	1.8015	0.0739	9.98027e-29	3.31674e-28
ENSDARG00000002510	ENSDARG00000009922	ENSDARP00000027542_ENSDARP00000027577	1.8016	0.0744	3.00646e-30	1.05083e-29
ENSDARG00000031836	ENSDARG00000039319	ENSDARP00000067620_ENSDARP00000073103	1.8018	0.012	1.83048e-08	2.90734e-08
ENSDARG00000026482	ENSDARG00000008548	ENSDARP00000046958_ENSDARP00000122140	1.8019	0.0915	4.28665e-47	2.71816e-46
ENSDARG00000045608	ENSDARG00000068100	ENSDARP00000067058_ENSDARP00000089063	1.8019	0.0214	2.68057e-13	5.11985e-13
ENSDARG00000026137	ENSDARG00000093515	ENSDARP00000037339_ENSDARP00000116721	1.8026	0.0795	8.16292e-27	2.54659e-26
ENSDARG00000031138	ENSDARG00000052947	ENSDARP00000042270_ENSDARP00000069381	1.8037	0.0032	6.26105e-24	1.77584e-23
ENSDARG00000038784	ENSDARG00000090534	ENSDARP00000056638_ENSDARP00000106814	1.8038	0.1561	7.22478e-05	9.96833e-05
ENSDARG00000059400	ENSDARG00000035914	ENSDARP00000076947_ENSDARP00000118932	1.8038	0.6164	0.732072	0.757473
ENSDARG00000020054	ENSDARG00000055240	ENSDARP00000043710_ENSDARP00000072020	1.8044	0.0458	1.78812e-49	1.23306e-48
ENSDARG00000041951	ENSDARG00000014395	ENSDARP00000090475_ENSDARP00000093995	1.8047	0.067	1.55575e-34	6.42887e-34
ENSDARG00000029230	ENSDARG00000040942	ENSDARP00000041992_ENSDARP00000060000	1.805	0.0118	3.58512e-17	7.88626e-17
ENSDARG00000029290	ENSDARG00000042231	ENSDARP00000045396_ENSDARP00000061925	1.8059	0.1372	1.92921e-11	3.44985e-11
ENSDARG00000011190	ENSDARG00000069105	ENSDARP00000067688_ENSDARP00000091059	1.8063	0.0228	1.73183e-43	9.71585e-43
ENSDARG00000092768	ENSDARG00000069261	ENSDARP00000003646_ENSDARP00000109712	1.8064	0.0552	2.7019e-47	1.72984e-46
ENSDARG00000059052	ENSDARG00000059923	ENSDARP00000076498_ENSDARP00000078311	1.8064	0.0095	4.28156e-05	5.94462e-05
ENSDARG00000014340	ENSDARG00000041450	ENSDARP00000016540_ENSDARP00000060765	1.8066	0.0328	5.78871e-29	1.93737e-28
ENSDARG00000023840	ENSDARG00000037140	ENSDARP00000093104_ENSDARP00000113716	1.8069	0.003	9.12138e-31	3.28529e-30
ENSDARG00000044417	ENSDARG00000042846	ENSDARP00000065230_ENSDARP00000105116	1.8072	0.0606	1.24286e-22	3.34734e-22
ENSDARG00000037091	ENSDARG00000034817	ENSDARP00000007893_ENSDARP00000040433	1.8075	0.0647	6.12339e-34	2.48692e-33
ENSDARG00000007654	ENSDARG00000038991	ENSDARP00000093817_ENSDARP00000127392	1.8078	0.0476	4.05866e-80	7.63305e-79
ENSDARG00000061101	ENSDARG00000079931	ENSDARP00000118052_ENSDARP00000129776	1.8078	0.1994	5.09324e-17	1.11058e-16
ENSDARG00000060437	ENSDARG00000053517	ENSDARP00000079585_ENSDARP00000127915	1.809	0.0029	4.94779e-161	4.0943e-159
ENSDARG00000030307	ENSDARG00000070603	ENSDARP00000081527_ENSDARP00000106960	1.8099	0.04	6.95878e-43	3.83893e-42
ENSDARG00000004492	ENSDARG00000011233	ENSDARP00000015799_ENSDARP00000026096	1.8102	0.0468	5.86083e-37	2.63578e-36
ENSDARG00000070698	ENSDARG00000078001	ENSDARP00000094847_ENSDARP00000103717	1.8105	0.0103	4.09827e-09	6.66272e-09
ENSDARG00000076610	ENSDARG00000088906	ENSDARP00000057862_ENSDARP00000109444	1.8107	0.2694	0.000851662	0.00111379
ENSDARG00000061810	ENSDARG00000074622	ENSDARP00000082975_ENSDARP00000083467	1.8107	0.0065	1.53382e-16	3.29885e-16
ENSDARG00000042872	ENSDARG00000018508	ENSDARP00000062926_ENSDARP00000108476	1.8113	0.1111	0.140536	0.159306
ENSDARG00000057949	ENSDARG00000059682	ENSDARP00000075158_ENSDARP00000077648	1.8113	0.0055	1.2369e-38	5.89932e-38
ENSDARG00000037835	ENSDARG00000040443	ENSDARP00000055128_ENSDARP00000059195	1.8116	0.4236	0.616311	0.648852
ENSDARG00000056411	ENSDARG00000062228	ENSDARP00000073360_ENSDARP00000110428	1.8121	0.0061	6.52849e-09	1.05257e-08
ENSDARG00000052787	ENSDARG00000076632	ENSDARP00000099963_ENSDARP00000101673	1.8123	0.0321	2.09957e-17	4.64854e-17
ENSDARG00000026630	ENSDARG00000019345	ENSDARP00000008926_ENSDARP00000041292	1.8129	0.0664	2.22438e-66	2.70687e-65
ENSDARG00000089512	ENSDARG00000077513	ENSDARP00000110712_ENSDARP00000118761	1.8131	0.0568	8.89329e-06	1.26773e-05
ENSDARG00000007195	ENSDARG00000031712	ENSDARP00000011112_ENSDARP00000117786	1.8135	0.0032	8.206e-70	1.13648e-68
ENSDARG00000007943	ENSDARG00000089786	ENSDARP00000027821_ENSDARP00000104945	1.8141	0.1394	2.6202e-06	3.8156e-06
ENSDARG00000035706	ENSDARG00000088472	ENSDARP00000077379_ENSDARP00000115946	1.8144	0.0105	3.35418e-05	4.67861e-05
ENSDARG00000005901	ENSDARG00000031782	ENSDARP00000022315_ENSDARP00000115118	1.8155	0.0141	8.42317e-13	1.58233e-12
ENSDARG00000021149	ENSDARG00000036587	ENSDARP00000024104_ENSDARP00000053151	1.8163	0.0979	2.88721e-15	5.88102e-15
ENSDARG00000079561	ENSDARG00000074655	ENSDARP00000098078_ENSDARP00000117819	1.8167	0.0043	7.15482e-28	2.31727e-27
ENSDARG00000061691	ENSDARG00000062293	ENSDARP00000082680_ENSDARP00000084331	1.817	0.1025	3.46334e-18	7.8572e-18
[truncated: 442 more rows]
