# Supplementary material for: Divergent DNA Methylation Provides Insights into the Evolution of Duplicate Genes in Zebrafish
Source: G3 (Bethesda). 2016 Sep 19;6(11):3581–91. doi: 10.1534/g3.116.032243 (PMC5100857; doi:10.1534/g3.116.032243)
Supplement: Supplemental Material [file supp_g3.116.032243_TableS2.xls]

## Sheet: Sheet1
Table S2. Correlation between methylation and Ks
	Pearson’s correlation coefficient between promoter methylation and Ks	Adjusted p value	Pearson’s correlation coefficient between gene body methylation and Ks	Adjusted p value
16cell	-0.72334	0.000313153	0.57852	0.00753
32cell	-0.77737	5.50342e-05	0.5983	0.00533
64cell	-0.703	0.000545655	0.60084	0.00508
128cell	-0.72849	0.000269997	0.58181	0.00712
1k cell	-0.758	0.000107935	0.63862	0.00244
egg	-0.71074	0.000444072	0.60926	0.00435
germing	-0.75965	0.000102153	0.66933	0.00125
sperm	-0.75566	0.000116618	0.57264	0.00832
testis	-0.76441	8.69784e-05	0.50508	0.02312
