# Supplementary material for: Divergent DNA Methylation Provides Insights into the Evolution of Duplicate Genes in Zebrafish
Source: G3 (Bethesda). 2016 Sep 19;6(11):3581–91. doi: 10.1534/g3.116.032243 (PMC5100857; doi:10.1534/g3.116.032243)
Supplement: Supplemental Material [file supp_g3.116.032243_TableS3.xls]

## Sheet: Sheet1
Table S3 .Information of Recent duplicate genes
Gene ID	Gene ID	Pairwised protein ID
ENSDARG00000002509	ENSDARG00000079155	ENSDARP00000069783_ENSDARP00000098461
ENSDARG00000004541	ENSDARG00000074081	ENSDARP00000006117_ENSDARP00000021430
ENSDARG00000009017	ENSDARG00000079854	ENSDARP00000007198_ENSDARP00000068527
ENSDARG00000010690	ENSDARG00000087994	ENSDARP00000010851_ENSDARP00000112454
ENSDARG00000015880	ENSDARG00000067964	ENSDARP00000047256_ENSDARP00000088755
ENSDARG00000020711	ENSDARG00000078069	ENSDARP00000008907_ENSDARP00000103553
ENSDARG00000021924	ENSDARG00000092362	ENSDARP00000010413_ENSDARP00000103854
ENSDARG00000022370	ENSDARG00000086998	ENSDARP00000036667_ENSDARP00000108344
ENSDARG00000024212	ENSDARG00000088828	ENSDARP00000029727_ENSDARP00000115268
ENSDARG00000026359	ENSDARG00000016704	ENSDARP00000113539_ENSDARP00000115236
ENSDARG00000028333	ENSDARG00000057845	ENSDARP00000053356_ENSDARP00000119571
ENSDARG00000029822	ENSDARG00000017490	ENSDARP00000040597_ENSDARP00000116496
ENSDARG00000033227	ENSDARG00000090889	ENSDARP00000038063_ENSDARP00000109049
ENSDARG00000033355	ENSDARG00000042090	ENSDARP00000050657_ENSDARP00000061692
ENSDARG00000033949	ENSDARG00000068884	ENSDARP00000045134_ENSDARP00000090548
ENSDARG00000036749	ENSDARG00000036752	ENSDARP00000053360_ENSDARP00000063078
ENSDARG00000037005	ENSDARG00000077221	ENSDARP00000053787_ENSDARP00000100765
ENSDARG00000039666	ENSDARG00000039669	ENSDARP00000057979_ENSDARP00000057985
ENSDARG00000042510	ENSDARG00000042513	ENSDARP00000062337_ENSDARP00000062341
ENSDARG00000043584	ENSDARG00000071012	ENSDARP00000064002_ENSDARP00000095500
ENSDARG00000044009	ENSDARG00000090788	ENSDARP00000056626_ENSDARP00000110939
ENSDARG00000044415	ENSDARG00000052322	ENSDARP00000124209_ENSDARP00000124387
ENSDARG00000044755	ENSDARG00000077550	ENSDARP00000065780_ENSDARP00000128765
ENSDARG00000052039	ENSDARG00000075270	ENSDARP00000068268_ENSDARP00000101049
ENSDARG00000052594	ENSDARG00000089585	ENSDARP00000068967_ENSDARP00000119373
ENSDARG00000053135	ENSDARG00000059397	ENSDARP00000069610_ENSDARP00000127766
ENSDARG00000055385	ENSDARG00000071511	ENSDARP00000072194_ENSDARP00000096574
ENSDARG00000058021	ENSDARG00000089456	ENSDARP00000075249_ENSDARP00000110853
ENSDARG00000058140	ENSDARG00000090531	ENSDARP00000075390_ENSDARP00000106827
ENSDARG00000058863	ENSDARG00000075533	ENSDARP00000076252_ENSDARP00000099482
ENSDARG00000059447	ENSDARG00000097803	ENSDARP00000077059_ENSDARP00000129767
ENSDARG00000059507	ENSDARG00000090041	ENSDARP00000077225_ENSDARP00000109403
ENSDARG00000059931	ENSDARG00000077421	ENSDARP00000078315_ENSDARP00000100732
ENSDARG00000061432	ENSDARG00000061496	ENSDARP00000082057_ENSDARP00000127698
ENSDARG00000061920	ENSDARG00000087753	ENSDARP00000083340_ENSDARP00000105317
ENSDARG00000062508	ENSDARG00000091510	ENSDARP00000084916_ENSDARP00000107287
ENSDARG00000067986	ENSDARG00000052955	ENSDARP00000088825_ENSDARP00000088827
ENSDARG00000068740	ENSDARG00000096038	ENSDARP00000090314_ENSDARP00000125558
ENSDARG00000068850	ENSDARG00000078195	ENSDARP00000090488_ENSDARP00000098769
ENSDARG00000069710	ENSDARG00000077874	ENSDARP00000115101_ENSDARP00000123673
ENSDARG00000070584	ENSDARG00000077625	ENSDARP00000029090_ENSDARP00000100229
ENSDARG00000070724	ENSDARG00000058393	ENSDARP00000022694_ENSDARP00000094890
ENSDARG00000070822	ENSDARG00000091351	ENSDARP00000095074_ENSDARP00000117370
ENSDARG00000071779	ENSDARG00000071780	ENSDARP00000074541_ENSDARP00000097182
ENSDARG00000074301	ENSDARG00000032206	ENSDARP00000117293_ENSDARP00000119651
ENSDARG00000074361	ENSDARG00000078196	ENSDARP00000100316_ENSDARP00000101778
ENSDARG00000074612	ENSDARG00000088989	ENSDARP00000043687_ENSDARP00000107173
ENSDARG00000074846	ENSDARG00000088344	ENSDARP00000099476_ENSDARP00000101384
ENSDARG00000075019	ENSDARG00000079269	ENSDARP00000095757_ENSDARP00000103732
ENSDARG00000075089	ENSDARG00000096531	ENSDARP00000102142_ENSDARP00000126639
ENSDARG00000075257	ENSDARG00000089581	ENSDARP00000100684_ENSDARP00000111365
ENSDARG00000076023	ENSDARG00000088111	ENSDARP00000100714_ENSDARP00000107129
ENSDARG00000076317	ENSDARG00000060715	ENSDARP00000080199_ENSDARP00000080246
ENSDARG00000076483	ENSDARG00000097019	ENSDARP00000098185_ENSDARP00000107484
ENSDARG00000076557	ENSDARG00000075157	ENSDARP00000029283_ENSDARP00000098252
ENSDARG00000076601	ENSDARG00000078624	ENSDARP00000104054_ENSDARP00000115968
ENSDARG00000076607	ENSDARG00000079150	ENSDARP00000092275_ENSDARP00000102029
ENSDARG00000078057	ENSDARG00000077708	ENSDARP00000098918_ENSDARP00000126908
ENSDARG00000078233	ENSDARG00000075845	ENSDARP00000096826_ENSDARP00000109429
ENSDARG00000079019	ENSDARG00000091881	ENSDARP00000098921_ENSDARP00000112880
ENSDARG00000079661	ENSDARG00000097901	ENSDARP00000100306_ENSDARP00000129470
ENSDARG00000086368	ENSDARG00000087387	ENSDARP00000106100_ENSDARP00000111739
ENSDARG00000086529	ENSDARG00000092057	ENSDARP00000095894_ENSDARP00000118276
ENSDARG00000088262	ENSDARG00000088685	ENSDARP00000104935_ENSDARP00000109632
ENSDARG00000088366	ENSDARG00000087262	ENSDARP00000096381_ENSDARP00000117359
ENSDARG00000088769	ENSDARG00000089822	ENSDARP00000064012_ENSDARP00000107748
ENSDARG00000089020	ENSDARG00000067694	ENSDARP00000088270_ENSDARP00000097543
ENSDARG00000089278	ENSDARG00000091672	ENSDARP00000045113_ENSDARP00000123686
ENSDARG00000089695	ENSDARG00000090183	ENSDARP00000079535_ENSDARP00000102755
ENSDARG00000089883	ENSDARG00000090871	ENSDARP00000104735_ENSDARP00000105855
ENSDARG00000090169	ENSDARG00000097569	ENSDARP00000110391_ENSDARP00000128126
ENSDARG00000090537	ENSDARG00000090977	ENSDARP00000110148_ENSDARP00000126972
ENSDARG00000091388	ENSDARG00000097802	ENSDARP00000105790_ENSDARP00000128641
ENSDARG00000091397	ENSDARG00000077967	ENSDARP00000103595_ENSDARP00000104105
ENSDARG00000091402	ENSDARG00000088185	ENSDARP00000003875_ENSDARP00000107973
ENSDARG00000091516	ENSDARG00000087972	ENSDARP00000106017_ENSDARP00000108242
ENSDARG00000092466	ENSDARG00000060410	ENSDARP00000115131_ENSDARP00000124920
ENSDARG00000092680	ENSDARG00000095026	ENSDARP00000114280_ENSDARP00000118720
ENSDARG00000093375	ENSDARG00000092270	ENSDARP00000118999_ENSDARP00000120625
ENSDARG00000093405	ENSDARG00000025608	ENSDARP00000050929_ENSDARP00000107816
ENSDARG00000093857	ENSDARG00000095673	ENSDARP00000117665_ENSDARP00000121495
ENSDARG00000094392	ENSDARG00000093353	ENSDARP00000113994_ENSDARP00000117397
ENSDARG00000094492	ENSDARG00000091997	ENSDARP00000115320_ENSDARP00000119847
ENSDARG00000096366	ENSDARG00000096254	ENSDARP00000125905_ENSDARP00000126210
ENSDARG00000096491	ENSDARG00000096444	ENSDARP00000126367_ENSDARP00000126453
ENSDARG00000096979	ENSDARG00000090912	ENSDARP00000014574_ENSDARP00000050398
