# Supplementary material for: Divergent DNA Methylation Provides Insights into the Evolution of Duplicate Genes in Zebrafish
Source: G3 (Bethesda). 2016 Sep 19;6(11):3581–91. doi: 10.1534/g3.116.032243 (PMC5100857; doi:10.1534/g3.116.032243)
Supplement: Supplemental Material [file supp_g3.116.032243_TableS4.xls]

## Sheet: Sheet1
Table S4.Comparsion of Ks between methylated and unmethylated genes
	Average ks of promoter unmethylated gene	Average ks of promoter methylated gene	Adjusted p value	Average ks of gene body unmethylated	Average ks of gene body methylated gene	Adjusted p value
16cell	1.28833	1.04355	9.47864e-13	0.884161	1.21441	4.935e-06
32cell	1.29545	1.01849	8.40256e-15	0.895328	1.20921	1.221e-05
64cell	1.2665	1.05817	4.404e-10	0.88277	1.21576	1.658e-06
128cell	1.27754	1.03605	2.852e-12	0.891544	1.21758	6.808e-06
1k cell	1.2866	1.03514	6.654e-13	0.890588	1.22071	5.413e-06
egg	1.27212	1.05455	1.719e-10	0.8775	1.21857	1.976e-06
germing	1.29963	1.01343	4.941e-14	0.885475	1.21801	4.211e-06
sperm	1.27819	1.03912	8.597e-12	0.915152	1.22032	3.05e-05
testis	1.29273	1.03113	1.052e-13	0.918271	1.21446	4.513e-05
