# Supplementary material for: Divergent DNA Methylation Provides Insights into the Evolution of Duplicate Genes in Zebrafish
Source: G3 (Bethesda). 2016 Sep 19;6(11):3581–91. doi: 10.1534/g3.116.032243 (PMC5100857; doi:10.1534/g3.116.032243)
Supplement: Supplemental Material [file supp_g3.116.032243_TableS5.xls]

## Sheet: Sheet1
TableS5. Average FPKM of genes
	Average FPKM of genes with unmethylated promoter	Average FPKM of genes with methylated promoter	Adjusted P value
16-cell	20.4358	11.0264	0.00323
32-cell	25.0435	11.433	0.00632
128-cell	30.4742	10.1271	0.00643
1k-Cell	29.7543	9.76671	0.00498
Egg	29.8635	9.73278	6e-05
Germ ring	25.0016	11.3069	0.00413
Sperm	27.9953	14.8602	0.0143
testis	20.5408	10.6305	0.00121
