# Supplementary material for: Divergent DNA Methylation Provides Insights into the Evolution of Duplicate Genes in Zebrafish
Source: G3 (Bethesda). 2016 Sep 19;6(11):3581–91. doi: 10.1534/g3.116.032243 (PMC5100857; doi:10.1534/g3.116.032243)
Supplement: Supplemental Material [file supp_g3.116.032243_TableS6.xls]

## Sheet: Sheet1
TableS6.Duplicate genes with promoter methylation divergence
Gene ID	Gene ID	Ks
ENSDARG00000038404	ENSDARG00000091443	0.1618
ENSDARG00000079199	ENSDARG00000074808	1.6768
ENSDARG00000044459	ENSDARG00000040095	0.0252
ENSDARG00000078354	ENSDARG00000045469	0.0925
ENSDARG00000077159	ENSDARG00000089925	0.0271
ENSDARG00000070417	ENSDARG00000088799	0.0299
ENSDARG00000071779	ENSDARG00000071780	0.0141
ENSDARG00000058270	ENSDARG00000078276	0.0555
ENSDARG00000076951	ENSDARG00000075288	0.0361
ENSDARG00000077189	ENSDARG00000077943	0.0223
ENSDARG00000090389	ENSDARG00000069942	0.0105
ENSDARG00000014915	ENSDARG00000058463	1.4267
ENSDARG00000045359	ENSDARG00000045355	1.3217
ENSDARG00000075947	ENSDARG00000075456	0.0216
ENSDARG00000045540	ENSDARG00000069654	1.4541
ENSDARG00000089774	ENSDARG00000077998	0.0402
ENSDARG00000076178	ENSDARG00000074102	0.1291
ENSDARG00000088074	ENSDARG00000096067	0.0618
ENSDARG00000091721	ENSDARG00000091695	0.2085
ENSDARG00000090390	ENSDARG00000086784	0.6204
ENSDARG00000055974	ENSDARG00000028012	0.0538
ENSDARG00000052582	ENSDARG00000078832	0.0971
ENSDARG00000054337	ENSDARG00000012294	1.8429
ENSDARG00000088262	ENSDARG00000088685	0.0162
ENSDARG00000093008	ENSDARG00000087870	1.9077
ENSDARG00000058845	ENSDARG00000090488	0.0965
ENSDARG00000057736	ENSDARG00000018159	1.7098
ENSDARG00000074361	ENSDARG00000078196	0.0111
ENSDARG00000068740	ENSDARG00000096038	0.0159
ENSDARG00000031651	ENSDARG00000054447	1.5797
ENSDARG00000042652	ENSDARG00000063701	1.9083
ENSDARG00000053058	ENSDARG00000093606	0.2283
ENSDARG00000033954	ENSDARG00000086187	1.9253
ENSDARG00000045875	ENSDARG00000020812	0.1832
ENSDARG00000089695	ENSDARG00000090183	0.0128
ENSDARG00000016415	ENSDARG00000079249	1.8742
ENSDARG00000088995	ENSDARG00000095272	1.7701
ENSDARG00000037845	ENSDARG00000031483	0.9313
ENSDARG00000078362	ENSDARG00000021948	1.9192
ENSDARG00000003835	ENSDARG00000057035	1.1784
ENSDARG00000045561	ENSDARG00000043569	1.4202
ENSDARG00000096585	ENSDARG00000096634	0.0858
ENSDARG00000094228	ENSDARG00000078519	0.0392
ENSDARG00000040601	ENSDARG00000078774	0.0352
ENSDARG00000055101	ENSDARG00000078452	1.3594
ENSDARG00000075277	ENSDARG00000090830	1.3544
ENSDARG00000093811	ENSDARG00000095137	0.0344
ENSDARG00000030254	ENSDARG00000053845	0.4225
ENSDARG00000086384	ENSDARG00000023318	1.9797
ENSDARG00000075962	ENSDARG00000088536	1.7701
ENSDARG00000043280	ENSDARG00000013423	0.0372
ENSDARG00000089151	ENSDARG00000090119	0.0432
ENSDARG00000036869	ENSDARG00000045353	1.4637
ENSDARG00000087272	ENSDARG00000039181	1.8977
ENSDARG00000006497	ENSDARG00000016088	1.0291
ENSDARG00000059308	ENSDARG00000088933	1.655
ENSDARG00000022456	ENSDARG00000014287	1.7795
ENSDARG00000089020	ENSDARG00000067694	0.0111
ENSDARG00000096156	ENSDARG00000095981	0.1774
ENSDARG00000012499	ENSDARG00000056885	1.5537
ENSDARG00000078927	ENSDARG00000090688	0.0345
ENSDARG00000089023	ENSDARG00000078994	1.0592
ENSDARG00000091667	ENSDARG00000076852	2.0039
ENSDARG00000088837	ENSDARG00000062357	1.6958
ENSDARG00000074319	ENSDARG00000079613	1.91
ENSDARG00000038472	ENSDARG00000058305	1.9622
ENSDARG00000007195	ENSDARG00000031712	1.8135
ENSDARG00000074181	ENSDARG00000078350	0.0212
ENSDARG00000020781	ENSDARG00000089640	0.9068
ENSDARG00000053828	ENSDARG00000075779	1.8197
ENSDARG00000022970	ENSDARG00000034943	1.6409
ENSDARG00000025566	ENSDARG00000027424	1.7944
ENSDARG00000094465	ENSDARG00000096721	1.3272
ENSDARG00000001169	ENSDARG00000002523	1.4182
ENSDARG00000060127	ENSDARG00000075188	1.9411
ENSDARG00000019692	ENSDARG00000074216	1.5169
ENSDARG00000087314	ENSDARG00000089934	0.0534
ENSDARG00000017329	ENSDARG00000094779	1.3715
ENSDARG00000058574	ENSDARG00000079361	1.5153
ENSDARG00000024877	ENSDARG00000087017	1.4658
ENSDARG00000052289	ENSDARG00000070148	0.1835
ENSDARG00000029848	ENSDARG00000016897	1.8405
ENSDARG00000019622	ENSDARG00000059523	1.6444
ENSDARG00000091077	ENSDARG00000097954	1.8273
ENSDARG00000076610	ENSDARG00000088906	1.8107
ENSDARG00000063544	ENSDARG00000091637	1.794
ENSDARG00000004843	ENSDARG00000014181	1.3832
ENSDARG00000069560	ENSDARG00000062565	1.9463
ENSDARG00000022817	ENSDARG00000024433	0.8868
ENSDARG00000014599	ENSDARG00000042859	1.4461
ENSDARG00000040295	ENSDARG00000086370	1.3994
ENSDARG00000071640	ENSDARG00000077746	1.664
ENSDARG00000023840	ENSDARG00000037140	1.8069
ENSDARG00000069927	ENSDARG00000067977	0.0333
ENSDARG00000078022	ENSDARG00000056689	1.5849
ENSDARG00000051935	ENSDARG00000078108	1.627
ENSDARG00000037995	ENSDARG00000042197	1.6318
ENSDARG00000004148	ENSDARG00000059036	1.6506
ENSDARG00000018820	ENSDARG00000092281	1.6231
ENSDARG00000059061	ENSDARG00000089599	0.1026
ENSDARG00000074301	ENSDARG00000032206	0.2762
ENSDARG00000036944	ENSDARG00000039880	1.0762
ENSDARG00000054323	ENSDARG00000091024	0.0147
ENSDARG00000062019	ENSDARG00000029692	1.6129
ENSDARG00000077382	ENSDARG00000093267	1.6913
ENSDARG00000041145	ENSDARG00000052688	1.9681
ENSDARG00000093512	ENSDARG00000092593	0.6269
ENSDARG00000031817	ENSDARG00000076174	1.4845
ENSDARG00000078138	ENSDARG00000087093	1.0186
ENSDARG00000010255	ENSDARG00000003219	1.7836
ENSDARG00000036427	ENSDARG00000055791	0.5683
ENSDARG00000034555	ENSDARG00000067785	1.6949
ENSDARG00000093579	ENSDARG00000094381	1.9205
ENSDARG00000059685	ENSDARG00000078136	1.4784
ENSDARG00000005085	ENSDARG00000076406	1.8892
ENSDARG00000086030	ENSDARG00000054378	0.9356
ENSDARG00000062909	ENSDARG00000070971	1.9633
ENSDARG00000008278	ENSDARG00000031434	1.7815
ENSDARG00000042707	ENSDARG00000058064	1.7937
ENSDARG00000014488	ENSDARG00000039098	1.576
ENSDARG00000077777	ENSDARG00000092970	1.3012
ENSDARG00000033993	ENSDARG00000059712	1.674
ENSDARG00000075019	ENSDARG00000079269	0.3124
ENSDARG00000071458	ENSDARG00000093342	1.9072
ENSDARG00000057121	ENSDARG00000042172	1.7448
ENSDARG00000052734	ENSDARG00000059301	1.7485
ENSDARG00000076916	ENSDARG00000025974	1.4538
ENSDARG00000055115	ENSDARG00000055206	1.3793
ENSDARG00000018478	ENSDARG00000052099	1.9646
ENSDARG00000092052	ENSDARG00000093119	0.1759
ENSDARG00000014947	ENSDARG00000014859	1.499
ENSDARG00000006235	ENSDARG00000018047	1.6113
ENSDARG00000090265	ENSDARG00000091334	1.4125
ENSDARG00000087718	ENSDARG00000096152	0.022
ENSDARG00000053884	ENSDARG00000003910	1.733
ENSDARG00000036630	ENSDARG00000042972	1.0638
ENSDARG00000052232	ENSDARG00000008127	1.6856
ENSDARG00000075261	ENSDARG00000090394	1.5908
ENSDARG00000004541	ENSDARG00000074081	0.7515
ENSDARG00000013153	ENSDARG00000078797	1.7433
ENSDARG00000060222	ENSDARG00000071252	1.1799
ENSDARG00000034667	ENSDARG00000053476	1.6244
ENSDARG00000078741	ENSDARG00000096757	1.6306
ENSDARG00000041959	ENSDARG00000052088	1.7784
ENSDARG00000079399	ENSDARG00000090524	1.4502
ENSDARG00000024443	ENSDARG00000037307	1.7151
ENSDARG00000018206	ENSDARG00000074262	1.7372
ENSDARG00000037195	ENSDARG00000071494	1.7957
ENSDARG00000070227	ENSDARG00000079977	1.6041
ENSDARG00000012367	ENSDARG00000058649	1.7814
ENSDARG00000006712	ENSDARG00000045298	0.8258
ENSDARG00000020086	ENSDARG00000028676	1.8001
ENSDARG00000062173	ENSDARG00000091359	1.8273
ENSDARG00000071044	ENSDARG00000012035	0.0705
ENSDARG00000039926	ENSDARG00000071509	0.0103
ENSDARG00000053480	ENSDARG00000069518	1.2519
ENSDARG00000031420	ENSDARG00000007990	1.8349
ENSDARG00000004587	ENSDARG00000045951	0.6418
ENSDARG00000060319	ENSDARG00000062416	1.404
ENSDARG00000077909	ENSDARG00000088207	1.1259
ENSDARG00000071024	ENSDARG00000092252	0.0518
ENSDARG00000003576	ENSDARG00000077554	1.4138
ENSDARG00000077219	ENSDARG00000078417	1.766
ENSDARG00000071465	ENSDARG00000087624	1.7657
ENSDARG00000096491	ENSDARG00000096444	0.0111
ENSDARG00000074542	ENSDARG00000090132	0.1064
ENSDARG00000003920	ENSDARG00000031495	1.3343
ENSDARG00000032959	ENSDARG00000055855	1.9823
ENSDARG00000078882	ENSDARG00000088468	1.3267
ENSDARG00000017928	ENSDARG00000068919	1.6074
ENSDARG00000090443	ENSDARG00000042409	1.3184
ENSDARG00000056833	ENSDARG00000014951	1.4962
ENSDARG00000003303	ENSDARG00000058476	1.8568
ENSDARG00000020344	ENSDARG00000058731	1.8745
ENSDARG00000051970	ENSDARG00000002538	1.7924
ENSDARG00000044755	ENSDARG00000077550	0.2856
ENSDARG00000077470	ENSDARG00000093021	0.8457
ENSDARG00000026359	ENSDARG00000016704	0.3628
ENSDARG00000092814	ENSDARG00000092877	0.0818
ENSDARG00000060707	ENSDARG00000069147	1.9168
ENSDARG00000032246	ENSDARG00000090629	1.5189
ENSDARG00000037748	ENSDARG00000037393	1.444
ENSDARG00000057399	ENSDARG00000006604	1.7953
ENSDARG00000045352	ENSDARG00000028164	0.0655
ENSDARG00000058874	ENSDARG00000052288	1.7467
ENSDARG00000040816	ENSDARG00000009624	1.699
ENSDARG00000069936	ENSDARG00000093349	0.2415
ENSDARG00000061508	ENSDARG00000075905	1.8249
ENSDARG00000011219	ENSDARG00000026797	1.5057
ENSDARG00000033956	ENSDARG00000044175	1.8276
ENSDARG00000020143	ENSDARG00000029432	1.896
ENSDARG00000068221	ENSDARG00000094681	0.1566
ENSDARG00000040860	ENSDARG00000093340	0.0648
ENSDARG00000093437	ENSDARG00000017386	0.0381
ENSDARG00000034534	ENSDARG00000076318	1.6666
ENSDARG00000089194	ENSDARG00000062943	0.0227
ENSDARG00000020054	ENSDARG00000055240	1.8044
ENSDARG00000052537	ENSDARG00000067889	1.1698
ENSDARG00000018966	ENSDARG00000051925	1.5019
ENSDARG00000014727	ENSDARG00000038865	1.8376
ENSDARG00000038788	ENSDARG00000079002	0.6928
ENSDARG00000089159	ENSDARG00000088524	0.1386
ENSDARG00000078745	ENSDARG00000074093	1.5354
ENSDARG00000076734	ENSDARG00000092162	0.0829
ENSDARG00000059116	ENSDARG00000023999	1.5279
ENSDARG00000070142	ENSDARG00000070930	1.2683
ENSDARG00000088013	ENSDARG00000069186	0.0401
ENSDARG00000070172	ENSDARG00000029218	1.6372
ENSDARG00000040069	ENSDARG00000062754	1.5068
ENSDARG00000028824	ENSDARG00000054658	1.3011
ENSDARG00000056742	ENSDARG00000057316	1.6357
ENSDARG00000053449	ENSDARG00000035832	1.5949
ENSDARG00000069264	ENSDARG00000094782	0.0268
ENSDARG00000041592	ENSDARG00000037371	1.8418
ENSDARG00000070839	ENSDARG00000077666	1.978
ENSDARG00000007245	ENSDARG00000002546	1.949
ENSDARG00000056874	ENSDARG00000071701	0.5501
ENSDARG00000058848	ENSDARG00000002285	1.5359
ENSDARG00000013804	ENSDARG00000035329	1.9955
ENSDARG00000014572	ENSDARG00000058716	1.5777
ENSDARG00000056722	ENSDARG00000051975	1.9434
ENSDARG00000005039	ENSDARG00000057338	0.239
ENSDARG00000005364	ENSDARG00000074647	1.6974
ENSDARG00000054203	ENSDARG00000060702	1.6551
ENSDARG00000020008	ENSDARG00000011983	1.9261
ENSDARG00000056704	ENSDARG00000087020	1.6425
ENSDARG00000073756	ENSDARG00000078187	1.5291
ENSDARG00000091433	ENSDARG00000043084	1.5404
ENSDARG00000076179	ENSDARG00000078081	1.6038
ENSDARG00000004311	ENSDARG00000039750	1.1003
ENSDARG00000079847	ENSDARG00000008377	0.9637
ENSDARG00000079938	ENSDARG00000079846	0.0338
ENSDARG00000052520	ENSDARG00000036897	1.4478
ENSDARG00000062450	ENSDARG00000062900	1.474
ENSDARG00000017340	ENSDARG00000053854	1.0723
ENSDARG00000003994	ENSDARG00000029239	1.6734
ENSDARG00000020237	ENSDARG00000054949	1.7426
ENSDARG00000056600	ENSDARG00000057099	1.5477
ENSDARG00000071463	ENSDARG00000097702	0.0747
ENSDARG00000054864	ENSDARG00000055543	1.7637
ENSDARG00000036161	ENSDARG00000036162	1.4405
ENSDARG00000075054	ENSDARG00000002816	1.7628
ENSDARG00000092275	ENSDARG00000096335	0.1991
ENSDARG00000003952	ENSDARG00000012682	0.9885
ENSDARG00000003142	ENSDARG00000069440	1.5132
ENSDARG00000059699	ENSDARG00000060725	1.5862
ENSDARG00000024815	ENSDARG00000057933	0.6386
ENSDARG00000061622	ENSDARG00000076644	1.6622
ENSDARG00000002194	ENSDARG00000009018	1.5047
ENSDARG00000008383	ENSDARG00000027063	1.9667
ENSDARG00000004307	ENSDARG00000077643	1.7181
ENSDARG00000058154	ENSDARG00000086162	1.9347
ENSDARG00000020574	ENSDARG00000035458	1.3109
ENSDARG00000019383	ENSDARG00000016464	1.9809
ENSDARG00000059805	ENSDARG00000074533	1.8771
ENSDARG00000044034	ENSDARG00000038296	1.9945
ENSDARG00000044422	ENSDARG00000041516	1.6155
ENSDARG00000008407	ENSDARG00000015759	1.5297
ENSDARG00000052039	ENSDARG00000075270	0.0167
ENSDARG00000068076	ENSDARG00000077533	1.7688
ENSDARG00000061611	ENSDARG00000073844	1.8858
ENSDARG00000010276	ENSDARG00000004539	1.5737
ENSDARG00000080017	ENSDARG00000077975	0.4829
ENSDARG00000071691	ENSDARG00000014794	1.6091
ENSDARG00000058525	ENSDARG00000093431	0.0252
ENSDARG00000068889	ENSDARG00000006672	0.0658
ENSDARG00000062518	ENSDARG00000074914	1.5807
ENSDARG00000058206	ENSDARG00000020618	1.9173
ENSDARG00000010654	ENSDARG00000056619	1.7543
ENSDARG00000020596	ENSDARG00000089357	1.8831
ENSDARG00000017422	ENSDARG00000039356	1.6642
ENSDARG00000077765	ENSDARG00000034207	0.0751
ENSDARG00000089512	ENSDARG00000077513	1.8131
ENSDARG00000057230	ENSDARG00000062087	0.5361
ENSDARG00000057830	ENSDARG00000057863	0.3281
ENSDARG00000014655	ENSDARG00000061741	1.8778
ENSDARG00000035562	ENSDARG00000040265	1.9727
ENSDARG00000004372	ENSDARG00000075519	1.5778
ENSDARG00000023648	ENSDARG00000044753	1.863
ENSDARG00000045294	ENSDARG00000010956	1.4996
ENSDARG00000010183	ENSDARG00000088917	0.0609
ENSDARG00000052624	ENSDARG00000069485	1.8444
ENSDARG00000079812	ENSDARG00000076477	1.2408
ENSDARG00000020623	ENSDARG00000089129	0.6474
ENSDARG00000070657	ENSDARG00000039578	1.56
ENSDARG00000078092	ENSDARG00000009341	1.1177
ENSDARG00000068782	ENSDARG00000061211	1.71
ENSDARG00000055463	ENSDARG00000052896	1.9874
ENSDARG00000013598	ENSDARG00000009511	1.7697
ENSDARG00000032272	ENSDARG00000035652	1.6251
ENSDARG00000025033	ENSDARG00000003175	1.5164
ENSDARG00000019644	ENSDARG00000071076	1.6714
ENSDARG00000022187	ENSDARG00000011088	2.0022
ENSDARG00000089771	ENSDARG00000056050	1.9327
ENSDARG00000070028	ENSDARG00000080006	1.7031
ENSDARG00000041323	ENSDARG00000068477	1.9491
ENSDARG00000038476	ENSDARG00000069285	0.0437
ENSDARG00000039351	ENSDARG00000093906	1.5027
ENSDARG00000060678	ENSDARG00000086269	1.5742
ENSDARG00000033376	ENSDARG00000040707	1.6992
ENSDARG00000019312	ENSDARG00000036501	1.9203
ENSDARG00000059646	ENSDARG00000062949	1.8598
ENSDARG00000091838	ENSDARG00000096722	1.9146
ENSDARG00000040523	ENSDARG00000052701	1.8005
ENSDARG00000091245	ENSDARG00000058148	0.0185
ENSDARG00000033567	ENSDARG00000022684	1.5933
ENSDARG00000018865	ENSDARG00000088663	1.6661
ENSDARG00000055653	ENSDARG00000055472	1.9174
ENSDARG00000034473	ENSDARG00000007678	1.7061
ENSDARG00000078630	ENSDARG00000079930	0.0328
ENSDARG00000006896	ENSDARG00000052165	1.6511
ENSDARG00000070006	ENSDARG00000039378	1.658
ENSDARG00000036085	ENSDARG00000095082	0.0874
ENSDARG00000026165	ENSDARG00000009014	0.9241
ENSDARG00000042974	ENSDARG00000044278	1.7355
ENSDARG00000061205	ENSDARG00000011783	1.6668
ENSDARG00000006397	ENSDARG00000035870	1.7805
ENSDARG00000060246	ENSDARG00000075318	1.587
ENSDARG00000032577	ENSDARG00000019556	1.7634
ENSDARG00000026482	ENSDARG00000008548	1.8019
ENSDARG00000060437	ENSDARG00000053517	1.809
ENSDARG00000056075	ENSDARG00000095512	0.1521
ENSDARG00000093203	ENSDARG00000095825	1.4594
ENSDARG00000044387	ENSDARG00000069505	1.8836
ENSDARG00000070605	ENSDARG00000094579	0.7674
ENSDARG00000070456	ENSDARG00000070449	0.0202
ENSDARG00000039752	ENSDARG00000074598	0.1371
ENSDARG00000005926	ENSDARG00000058226	1.8973
ENSDARG00000060860	ENSDARG00000053443	1.4107
ENSDARG00000039182	ENSDARG00000073752	1.9391
ENSDARG00000011449	ENSDARG00000012196	1.8925
ENSDARG00000092154	ENSDARG00000087939	1.6586
ENSDARG00000053481	ENSDARG00000093659	1.5311
ENSDARG00000013292	ENSDARG00000090064	1.3623
ENSDARG00000075251	ENSDARG00000074131	1.5862
ENSDARG00000073917	ENSDARG00000077740	1.8696
ENSDARG00000005883	ENSDARG00000013575	1.8705
ENSDARG00000054666	ENSDARG00000041092	1.7512
ENSDARG00000044691	ENSDARG00000071005	1.562
ENSDARG00000007067	ENSDARG00000093852	0.3416
ENSDARG00000051892	ENSDARG00000062967	1.8941
ENSDARG00000079850	ENSDARG00000070025	1.7419
ENSDARG00000020258	ENSDARG00000037968	1.1411
ENSDARG00000091967	ENSDARG00000093999	0.0999
ENSDARG00000028118	ENSDARG00000024865	1.5915
ENSDARG00000059400	ENSDARG00000035914	1.8038
ENSDARG00000060130	ENSDARG00000061255	1.6351
ENSDARG00000036272	ENSDARG00000070973	1.55
ENSDARG00000062135	ENSDARG00000025535	1.8997
ENSDARG00000078090	ENSDARG00000092638	1.9096
ENSDARG00000070755	ENSDARG00000079829	0.1648
ENSDARG00000030665	ENSDARG00000025314	1.5617
ENSDARG00000016964	ENSDARG00000044626	1.8912
ENSDARG00000030139	ENSDARG00000055712	1.5772
ENSDARG00000042055	ENSDARG00000023053	1.9107
ENSDARG00000032618	ENSDARG00000022165	1.3547
ENSDARG00000089204	ENSDARG00000076744	0.0311
ENSDARG00000093220	ENSDARG00000094795	0.1486
ENSDARG00000026799	ENSDARG00000055753	1.7389
ENSDARG00000057984	ENSDARG00000003313	1.8801
ENSDARG00000033234	ENSDARG00000070537	1.4022
ENSDARG00000015860	ENSDARG00000070412	1.7586
ENSDARG00000035131	ENSDARG00000002702	1.461
ENSDARG00000026048	ENSDARG00000057918	1.5593
ENSDARG00000058695	ENSDARG00000051913	1.7476
ENSDARG00000030980	ENSDARG00000069975	1.5664
ENSDARG00000017703	ENSDARG00000044253	1.3774
ENSDARG00000070408	ENSDARG00000035750	1.5262
ENSDARG00000055659	ENSDARG00000058903	1.6591
ENSDARG00000004753	ENSDARG00000075164	1.8247
ENSDARG00000054046	ENSDARG00000028982	1.9988
ENSDARG00000023373	ENSDARG00000057209	1.412
ENSDARG00000035544	ENSDARG00000040566	1.8364
ENSDARG00000058256	ENSDARG00000087681	1.6155
ENSDARG00000051793	ENSDARG00000077248	1.5514
ENSDARG00000028850	ENSDARG00000060962	0.5156
ENSDARG00000074749	ENSDARG00000057169	1.8541
ENSDARG00000095273	ENSDARG00000097209	1.2331
ENSDARG00000073784	ENSDARG00000022260	1.7383
ENSDARG00000070794	ENSDARG00000039196	1.7982
ENSDARG00000019213	ENSDARG00000057007	1.135
ENSDARG00000088483	ENSDARG00000091137	0.1317
ENSDARG00000019525	ENSDARG00000002682	1.7583
ENSDARG00000068894	ENSDARG00000068965	1.7902
ENSDARG00000044845	ENSDARG00000093455	0.2079
ENSDARG00000063634	ENSDARG00000078163	1.6723
ENSDARG00000020131	ENSDARG00000038219	1.7081
ENSDARG00000025612	ENSDARG00000079308	1.3889
ENSDARG00000018260	ENSDARG00000063230	1.7696
ENSDARG00000031383	ENSDARG00000040278	1.5868
ENSDARG00000061520	ENSDARG00000077352	1.555
ENSDARG00000093977	ENSDARG00000095763	0.0104
ENSDARG00000061445	ENSDARG00000027797	1.3771
ENSDARG00000002509	ENSDARG00000079155	0.3201
ENSDARG00000062251	ENSDARG00000077878	1.6792
ENSDARG00000010752	ENSDARG00000032079	1.8267
ENSDARG00000009106	ENSDARG00000086133	1.5088
ENSDARG00000070822	ENSDARG00000091351	0.0124
ENSDARG00000054748	ENSDARG00000068716	1.4334
ENSDARG00000019188	ENSDARG00000027141	1.6441
ENSDARG00000042308	ENSDARG00000011157	1.6855
ENSDARG00000011196	ENSDARG00000088495	1.3929
ENSDARG00000018687	ENSDARG00000078717	1.6775
ENSDARG00000088918	ENSDARG00000093712	0.1532
ENSDARG00000089665	ENSDARG00000063511	1.6162
ENSDARG00000007396	ENSDARG00000030547	1.7866
ENSDARG00000008859	ENSDARG00000055118	1.4139
ENSDARG00000042350	ENSDARG00000037941	1.7244
ENSDARG00000039960	ENSDARG00000032603	1.7252
ENSDARG00000053117	ENSDARG00000045932	0.0178
ENSDARG00000059466	ENSDARG00000062948	1.308
ENSDARG00000042872	ENSDARG00000018508	1.8113
ENSDARG00000077641	ENSDARG00000012060	1.4512
ENSDARG00000038052	ENSDARG00000070931	1.5381
ENSDARG00000029994	ENSDARG00000055577	1.6086
ENSDARG00000070442	ENSDARG00000090776	1.9229
ENSDARG00000087176	ENSDARG00000086169	1.4863
ENSDARG00000055080	ENSDARG00000022129	1.9019
ENSDARG00000038030	ENSDARG00000055524	1.2328
ENSDARG00000030508	ENSDARG00000079384	0.0461
ENSDARG00000029232	ENSDARG00000011581	1.0634
ENSDARG00000004889	ENSDARG00000021681	1.2189
ENSDARG00000059344	ENSDARG00000012330	0.0105
ENSDARG00000061929	ENSDARG00000063564	1.2871
ENSDARG00000075152	ENSDARG00000076328	1.6079
ENSDARG00000075892	ENSDARG00000077531	1.8585
ENSDARG00000093763	ENSDARG00000094935	0.0932
ENSDARG00000070413	ENSDARG00000077407	0.0216
ENSDARG00000020718	ENSDARG00000020893	1.6359
ENSDARG00000057110	ENSDARG00000058208	1.8468
ENSDARG00000074394	ENSDARG00000060017	1.5451
ENSDARG00000019185	ENSDARG00000032114	1.9486
ENSDARG00000006074	ENSDARG00000022218	1.611
ENSDARG00000086739	ENSDARG00000016480	1.464
ENSDARG00000088117	ENSDARG00000015449	1.9921
ENSDARG00000091750	ENSDARG00000087236	0.0395
ENSDARG00000021582	ENSDARG00000089952	1.8596
ENSDARG00000070236	ENSDARG00000067808	0.0582
ENSDARG00000028257	ENSDARG00000095577	1.3298
ENSDARG00000058917	ENSDARG00000076264	0.4007
ENSDARG00000020048	ENSDARG00000044638	1.4119
ENSDARG00000087417	ENSDARG00000016263	1.976
ENSDARG00000019137	ENSDARG00000037813	1.6908
ENSDARG00000063376	ENSDARG00000077151	1.4638
ENSDARG00000053062	ENSDARG00000054150	1.9808
ENSDARG00000071140	ENSDARG00000097458	0.3051
ENSDARG00000060345	ENSDARG00000057437	1.4602
ENSDARG00000036833	ENSDARG00000040869	1.8291
ENSDARG00000007186	ENSDARG00000022430	1.9918
ENSDARG00000018263	ENSDARG00000052589	1.59
ENSDARG00000088061	ENSDARG00000076997	1.8444
ENSDARG00000095968	ENSDARG00000086523	0.0145
ENSDARG00000020544	ENSDARG00000052011	1.7753
ENSDARG00000062129	ENSDARG00000062222	1.6258
ENSDARG00000053877	ENSDARG00000055648	1.6158
ENSDARG00000076824	ENSDARG00000074117	1.6753
ENSDARG00000071240	ENSDARG00000069142	1.8763
ENSDARG00000092122	ENSDARG00000094088	0.1738
ENSDARG00000018971	ENSDARG00000004396	1.9485
ENSDARG00000052534	ENSDARG00000051853	1.9524
ENSDARG00000062400	ENSDARG00000089923	1.8359
ENSDARG00000002794	ENSDARG00000078683	0.3014
ENSDARG00000042677	ENSDARG00000031075	1.4991
ENSDARG00000041858	ENSDARG00000057698	1.7984
ENSDARG00000056150	ENSDARG00000074023	1.5882
ENSDARG00000021082	ENSDARG00000002916	1.7644
ENSDARG00000033928	ENSDARG00000008057	1.458
ENSDARG00000032535	ENSDARG00000077044	1.7063
ENSDARG00000062667	ENSDARG00000015184	1.7236
ENSDARG00000076959	ENSDARG00000087525	1.6851
ENSDARG00000053484	ENSDARG00000030107	1.7341
ENSDARG00000035809	ENSDARG00000012405	0.6
ENSDARG00000040258	ENSDARG00000004378	1.5131
ENSDARG00000013607	ENSDARG00000042545	1.524
ENSDARG00000063319	ENSDARG00000079946	1.5089
ENSDARG00000062415	ENSDARG00000003779	1.9772
ENSDARG00000020311	ENSDARG00000014953	1.8588
ENSDARG00000070956	ENSDARG00000025904	1.4204
ENSDARG00000043341	ENSDARG00000037411	1.765
ENSDARG00000042670	ENSDARG00000067989	1.6087
ENSDARG00000005870	ENSDARG00000041602	1.4372
ENSDARG00000037913	ENSDARG00000067848	1.7301
ENSDARG00000055370	ENSDARG00000093411	1.6302
ENSDARG00000002369	ENSDARG00000067755	1.6479
ENSDARG00000038106	ENSDARG00000077180	1.2543
ENSDARG00000027657	ENSDARG00000093401	1.9437
ENSDARG00000007824	ENSDARG00000077428	1.6722
ENSDARG00000055475	ENSDARG00000090186	0.8898
ENSDARG00000045956	ENSDARG00000062849	1.6529
ENSDARG00000060123	ENSDARG00000045006	1.4765
ENSDARG00000071203	ENSDARG00000091658	1.9661
ENSDARG00000037392	ENSDARG00000009472	1.7254
ENSDARG00000014652	ENSDARG00000061901	1.5974
ENSDARG00000073899	ENSDARG00000061062	1.9816
ENSDARG00000036751	ENSDARG00000042968	1.3406
ENSDARG00000079868	ENSDARG00000070979	0.0296
ENSDARG00000056156	ENSDARG00000074697	1.3281
ENSDARG00000059134	ENSDARG00000058558	1.6782
ENSDARG00000070401	ENSDARG00000043442	0.1273
ENSDARG00000032820	ENSDARG00000019660	1.8645
ENSDARG00000071877	ENSDARG00000075726	1.6549
ENSDARG00000044417	ENSDARG00000042846	1.8072
ENSDARG00000006719	ENSDARG00000042232	1.6804
ENSDARG00000039963	ENSDARG00000091660	1.5921
ENSDARG00000076843	ENSDARG00000077590	2.0032
ENSDARG00000045858	ENSDARG00000051749	1.4361
ENSDARG00000092703	ENSDARG00000088500	0.6161
ENSDARG00000077316	ENSDARG00000087162	1.6708
ENSDARG00000004845	ENSDARG00000038475	0.1123
ENSDARG00000052329	ENSDARG00000079191	0.0308
ENSDARG00000093193	ENSDARG00000008541	0.1166
ENSDARG00000057948	ENSDARG00000090606	0.0501
ENSDARG00000029952	ENSDARG00000088554	1.9352
ENSDARG00000068444	ENSDARG00000070400	0.0308
ENSDARG00000035686	ENSDARG00000077434	1.7968
ENSDARG00000013561	ENSDARG00000060745	1.6747
ENSDARG00000074851	ENSDARG00000042470	1.7823
ENSDARG00000018980	ENSDARG00000070800	1.2092
ENSDARG00000078448	ENSDARG00000045289	1.5555
ENSDARG00000061725	ENSDARG00000086505	1.7203
ENSDARG00000032369	ENSDARG00000076440	1.632
ENSDARG00000000804	ENSDARG00000012460	1.5897
ENSDARG00000017093	ENSDARG00000034633	1.8985
ENSDARG00000020581	ENSDARG00000030832	1.6687
ENSDARG00000096342	ENSDARG00000096318	0.0844
ENSDARG00000077252	ENSDARG00000095918	0.4959
ENSDARG00000001881	ENSDARG00000002167	1.4443
ENSDARG00000063646	ENSDARG00000006639	1.8913
ENSDARG00000051939	ENSDARG00000000972	1.491
ENSDARG00000004305	ENSDARG00000027397	1.7796
ENSDARG00000006838	ENSDARG00000071727	1.6583
ENSDARG00000092027	ENSDARG00000092699	0.1092
ENSDARG00000058259	ENSDARG00000069185	1.5492
ENSDARG00000043820	ENSDARG00000076706	0.3012
ENSDARG00000014232	ENSDARG00000020656	1.8409
ENSDARG00000022550	ENSDARG00000044191	1.7402
ENSDARG00000020114	ENSDARG00000010641	1.4757
ENSDARG00000074143	ENSDARG00000074723	1.8403
ENSDARG00000010958	ENSDARG00000058267	1.5645
ENSDARG00000004377	ENSDARG00000009142	1.6829
ENSDARG00000038878	ENSDARG00000067814	1.7773
ENSDARG00000059931	ENSDARG00000077421	0.0156
ENSDARG00000091498	ENSDARG00000041250	1.7605
ENSDARG00000093044	ENSDARG00000091879	1.5353
ENSDARG00000010783	ENSDARG00000062744	1.8216
ENSDARG00000039583	ENSDARG00000088720	0.0191
ENSDARG00000018750	ENSDARG00000031751	1.5902
ENSDARG00000086035	ENSDARG00000087416	0.2524
ENSDARG00000075015	ENSDARG00000039499	1.4846
ENSDARG00000037738	ENSDARG00000078003	1.6642
ENSDARG00000006859	ENSDARG00000069427	1.5856
ENSDARG00000020252	ENSDARG00000062674	1.9844
ENSDARG00000022525	ENSDARG00000037048	1.6666
ENSDARG00000078384	ENSDARG00000043294	0.7059
ENSDARG00000014280	ENSDARG00000092855	1.1387
ENSDARG00000027497	ENSDARG00000088789	2.0014
ENSDARG00000076317	ENSDARG00000060715	0.0152
ENSDARG00000077905	ENSDARG00000077920	1.9973
ENSDARG00000061994	ENSDARG00000078512	1.8546
ENSDARG00000036743	ENSDARG00000093916	0.0429
ENSDARG00000042988	ENSDARG00000041431	1.7706
ENSDARG00000090469	ENSDARG00000090899	0.1677
ENSDARG00000008767	ENSDARG00000042484	0.9435
ENSDARG00000079330	ENSDARG00000076119	1.6738
ENSDARG00000044048	ENSDARG00000003705	1.8894
ENSDARG00000087213	ENSDARG00000091604	0.3845
ENSDARG00000010482	ENSDARG00000028163	1.8879
ENSDARG00000069245	ENSDARG00000069265	1.6647
ENSDARG00000077584	ENSDARG00000090002	1.8998
ENSDARG00000052157	ENSDARG00000093809	0.0623
ENSDARG00000033537	ENSDARG00000071700	0.0583
ENSDARG00000018742	ENSDARG00000069346	1.4299
ENSDARG00000036094	ENSDARG00000062445	1.3599
ENSDARG00000053159	ENSDARG00000095136	0.1468
ENSDARG00000033949	ENSDARG00000068884	0.0151
ENSDARG00000057448	ENSDARG00000059773	1.6058
ENSDARG00000092892	ENSDARG00000095193	1.7874
ENSDARG00000060439	ENSDARG00000074681	0.8546
ENSDARG00000087813	ENSDARG00000054137	1.7218
ENSDARG00000096345	ENSDARG00000096268	0.0567
ENSDARG00000086368	ENSDARG00000087387	0.0109
ENSDARG00000012204	ENSDARG00000063721	1.8655
ENSDARG00000002609	ENSDARG00000032373	1.3249
ENSDARG00000076719	ENSDARG00000093286	1.7211
ENSDARG00000074942	ENSDARG00000059832	1.1172
ENSDARG00000013266	ENSDARG00000096945	1.604
ENSDARG00000006865	ENSDARG00000012019	1.9174
ENSDARG00000094805	ENSDARG00000096085	0.0106
ENSDARG00000062263	ENSDARG00000070804	0.0796
ENSDARG00000013302	ENSDARG00000091511	1.6421
ENSDARG00000055252	ENSDARG00000012874	0.971
ENSDARG00000031413	ENSDARG00000002210	1.5589
ENSDARG00000052630	ENSDARG00000069767	1.6615
ENSDARG00000097639	ENSDARG00000097688	0.1446
ENSDARG00000002898	ENSDARG00000059735	1.6341
ENSDARG00000012126	ENSDARG00000058861	1.8318
ENSDARG00000077692	ENSDARG00000093050	0.1799
ENSDARG00000076810	ENSDARG00000019945	1.9358
ENSDARG00000079441	ENSDARG00000077862	0.1214
ENSDARG00000009693	ENSDARG00000023920	1.7111
ENSDARG00000090361	ENSDARG00000090441	1.4676
ENSDARG00000091723	ENSDARG00000077217	0.9467
ENSDARG00000094459	ENSDARG00000094572	0.0913
ENSDARG00000093375	ENSDARG00000092270	0.0141
ENSDARG00000026444	ENSDARG00000046154	1.5779
ENSDARG00000061272	ENSDARG00000073881	1.353
ENSDARG00000089965	ENSDARG00000075769	1.6638
ENSDARG00000014190	ENSDARG00000040799	1.7569
ENSDARG00000010042	ENSDARG00000032238	1.9983
ENSDARG00000026137	ENSDARG00000093515	1.8026
ENSDARG00000061541	ENSDARG00000033327	1.6627
ENSDARG00000077622	ENSDARG00000075909	1.5879
ENSDARG00000093024	ENSDARG00000071618	0.1838
ENSDARG00000053855	ENSDARG00000070319	1.9975
ENSDARG00000005159	ENSDARG00000089829	0.0614
ENSDARG00000076336	ENSDARG00000089211	0.3967
ENSDARG00000091431	ENSDARG00000089263	0.0709
ENSDARG00000040229	ENSDARG00000091149	0.0509
ENSDARG00000001832	ENSDARG00000031745	0.0665
ENSDARG00000005915	ENSDARG00000052383	1.631
ENSDARG00000060912	ENSDARG00000074860	1.6383
ENSDARG00000056757	ENSDARG00000090174	1.6311
ENSDARG00000076557	ENSDARG00000075157	0.0144
ENSDARG00000058564	ENSDARG00000094374	0.0429
ENSDARG00000061094	ENSDARG00000032631	0.0245
ENSDARG00000053580	ENSDARG00000093745	1.8836
ENSDARG00000014477	ENSDARG00000074958	1.6427
ENSDARG00000005257	ENSDARG00000025275	0.1165
ENSDARG00000056633	ENSDARG00000035056	1.7003
ENSDARG00000087149	ENSDARG00000087246	0.1079
ENSDARG00000073800	ENSDARG00000075372	0.0284
ENSDARG00000038703	ENSDARG00000026964	1.7507
ENSDARG00000042010	ENSDARG00000003933	1.2939
ENSDARG00000016160	ENSDARG00000061301	1.7215
ENSDARG00000090895	ENSDARG00000088238	1.6762
ENSDARG00000063612	ENSDARG00000063011	1.6584
ENSDARG00000038372	ENSDARG00000014059	0.9153
ENSDARG00000005776	ENSDARG00000030340	1.6599
ENSDARG00000000370	ENSDARG00000019426	1.9705
ENSDARG00000032984	ENSDARG00000089223	0.0411
ENSDARG00000077269	ENSDARG00000097897	1.6298
ENSDARG00000069828	ENSDARG00000092071	0.2397
ENSDARG00000096979	ENSDARG00000090912	0.28
ENSDARG00000089262	ENSDARG00000089550	1.0687
ENSDARG00000034710	ENSDARG00000017312	1.7629
ENSDARG00000060655	ENSDARG00000076249	0.1711
ENSDARG00000013227	ENSDARG00000069054	1.9493
ENSDARG00000043770	ENSDARG00000092908	0.6878
ENSDARG00000078749	ENSDARG00000077484	0.0535
ENSDARG00000042535	ENSDARG00000076126	0.0283
ENSDARG00000091956	ENSDARG00000090876	0.0371
ENSDARG00000086025	ENSDARG00000097307	0.1046
ENSDARG00000052633	ENSDARG00000090644	1.024
ENSDARG00000059651	ENSDARG00000061267	1.7231
ENSDARG00000058696	ENSDARG00000008966	1.717
ENSDARG00000097766	ENSDARG00000097275	0.4362
ENSDARG00000016868	ENSDARG00000089340	1.7395
ENSDARG00000068972	ENSDARG00000068993	0.0252
ENSDARG00000077915	ENSDARG00000019306	1.5656
ENSDARG00000062008	ENSDARG00000062078	1.4675
ENSDARG00000090254	ENSDARG00000045240	0.0265
ENSDARG00000061455	ENSDARG00000087520	0.0242
ENSDARG00000036428	ENSDARG00000054894	1.1572
ENSDARG00000061040	ENSDARG00000023145	1.5673
ENSDARG00000060618	ENSDARG00000076996	1.5755
