# Supplementary material for: Divergent DNA Methylation Provides Insights into the Evolution of Duplicate Genes in Zebrafish
Source: G3 (Bethesda). 2016 Sep 19;6(11):3581–91. doi: 10.1534/g3.116.032243 (PMC5100857; doi:10.1534/g3.116.032243)
Supplement: Supplemental Material [file supp_g3.116.032243_TableS7.xls]

## Sheet: Sheet1
TableS7. Average gene length comparsion between body-methylated and body-unmethylated genes
	Average gene length of Body-uinmethylated gene	Average gene length of body-methlalted gene
16cell	7655.52	37582.8
32cell	7617.27	37981.8
64cell	7440.75	37011.2
128cell	7672.32	36960.3
1k cell	7590.74	36812.5
egg	7584.27	36747.9
germing	7857.19	40410.5
sperm	7709.06	36584.7
testis	8073.03	36947.5
