# Supplementary material for: Divergent DNA Methylation Provides Insights into the Evolution of Duplicate Genes in Zebrafish
Source: G3 (Bethesda). 2016 Sep 19;6(11):3581–91. doi: 10.1534/g3.116.032243 (PMC5100857; doi:10.1534/g3.116.032243)
Supplement: Supplemental Material [file supp_g3.116.032243_TableS8.xls]

## Sheet: Sheet1
Table S8: Interproscan result of duplicate genes
Protein ID	Domain name	Protein ID	Domain name
ENSDARP00000058955	14-3-3protein1	ENSDARP00000074935	14-3-3protein1
ENSDARP00000095074	2',3'-cyclicnucleotide3'-phosphodiesterase(CNPorCNPase)1	ENSDARP00000117370	2',3'-cyclicnucleotide3'-phosphodiesterase(CNPorCNPase)1
ENSDARP00000043710	2Fe-2Siron-sulfurclusterbindingdomain1_Aldehydeoxidaseandxanthinedehydrogenase,a/bhammerheaddomain1_COdehydrogenaseflavoproteinC-terminaldomain1_FADbindingdomaininmolybdopterindehydrogenase1_Molybdopterin-bindingdomainofaldehydedehydrogenase1_[2Fe-2S]bindingdomain1	ENSDARP00000072020	2Fe-2Siron-sulfurclusterbindingdomain1_Aldehydeoxidaseandxanthinedehydrogenase,a/bhammerheaddomain1_COdehydrogenaseflavoproteinC-terminaldomain1_FADbindingdomaininmolybdopterindehydrogenase1_Molybdopterin-bindingdomainofaldehydedehydrogenase1_[2Fe-2S]bindingdomain1
ENSDARP00000080199	2OG-Fe(II)oxygenasesuperfamily1	ENSDARP00000080246	2OG-Fe(II)oxygenasesuperfamily1
ENSDARP00000048492	2OG-Fe(II)oxygenasesuperfamily1_Prolyl4-Hydroxylasealpha-subunit,N-terminalregion1	ENSDARP00000126658	2OG-Fe(II)oxygenasesuperfamily1_Prolyl4-Hydroxylasealpha-subunit,N-terminalregion1
ENSDARP00000030741	3'5'-cyclicnucleotidephosphodiesterase1	ENSDARP00000080066	3'5'-cyclicnucleotidephosphodiesterase1
ENSDARP00000100206	3'5'-cyclicnucleotidephosphodiesterase1	ENSDARP00000102680	3'5'-cyclicnucleotidephosphodiesterase1
ENSDARP00000027114	3'5'-cyclicnucleotidephosphodiesterase1_GAFdomain2	ENSDARP00000027138	3'5'-cyclicnucleotidephosphodiesterase1_GAFdomain2
ENSDARP00000025933	39SribosomalproteinL53/MRP-L531	ENSDARP00000106667	39SribosomalproteinL53/MRP-L531
ENSDARP00000025516	3-betahydroxysteroiddehydrogenase/isomerasefamily1	ENSDARP00000061320	3-betahydroxysteroiddehydrogenase/isomerasefamily1
ENSDARP00000095385	3-oxo-5-alpha-steroid4-dehydrogenase1	ENSDARP00000098524	3-oxo-5-alpha-steroid4-dehydrogenase1
ENSDARP00000059226	4Fe-4Sdiclusterdomain1	ENSDARP00000126495	4Fe-4Sdiclusterdomain1
ENSDARP00000113622	50Sribosome-bindingGTPase1	ENSDARP00000126872	50Sribosome-bindingGTPase1
ENSDARP00000094606	5'-nucleotidase1	ENSDARP00000115075	5'-nucleotidase1
ENSDARP00000077543	5'nucleotidasefamily1	ENSDARP00000085982	5'nucleotidasefamily1
ENSDARP00000022552	60sAcidicribosomalprotein1	ENSDARP00000025616	60sAcidicribosomalprotein1
ENSDARP00000093104	6-phosphofructo-2-kinase1_Histidinephosphatasesuperfamily(branch1)1	ENSDARP00000113716	6-phosphofructo-2-kinase1_Histidinephosphatasesuperfamily(branch1)1
ENSDARP00000038781	7transmembranereceptor(rhodopsinfamily)1	ENSDARP00000053849	7transmembranereceptor(rhodopsinfamily)1
ENSDARP00000050113	7transmembranereceptor(rhodopsinfamily)1	ENSDARP00000064852	7transmembranereceptor(rhodopsinfamily)1
ENSDARP00000065939	7transmembranereceptor(rhodopsinfamily)1	ENSDARP00000065940	7transmembranereceptor(rhodopsinfamily)1
ENSDARP00000059827	7transmembranereceptor(rhodopsinfamily)1	ENSDARP00000066289	7transmembranereceptor(rhodopsinfamily)1
ENSDARP00000061498	7transmembranereceptor(rhodopsinfamily)1	ENSDARP00000068360	7transmembranereceptor(rhodopsinfamily)1
ENSDARP00000043683	7transmembranereceptor(rhodopsinfamily)1	ENSDARP00000072421	7transmembranereceptor(rhodopsinfamily)1
ENSDARP00000064020	7transmembranereceptor(rhodopsinfamily)1	ENSDARP00000073216	7transmembranereceptor(rhodopsinfamily)1
ENSDARP00000059944	7transmembranereceptor(rhodopsinfamily)1	ENSDARP00000073470	7transmembranereceptor(rhodopsinfamily)1
ENSDARP00000073156	7transmembranereceptor(rhodopsinfamily)1	ENSDARP00000074173	7transmembranereceptor(rhodopsinfamily)1
ENSDARP00000066377	7transmembranereceptor(rhodopsinfamily)1	ENSDARP00000079631	7transmembranereceptor(rhodopsinfamily)1
ENSDARP00000070833	7transmembranereceptor(rhodopsinfamily)1	ENSDARP00000080256	7transmembranereceptor(rhodopsinfamily)1
ENSDARP00000053188	7transmembranereceptor(rhodopsinfamily)1	ENSDARP00000084847	7transmembranereceptor(rhodopsinfamily)1
ENSDARP00000053335	7transmembranereceptor(rhodopsinfamily)1	ENSDARP00000086359	7transmembranereceptor(rhodopsinfamily)1
ENSDARP00000090173	7transmembranereceptor(rhodopsinfamily)1	ENSDARP00000090193	7transmembranereceptor(rhodopsinfamily)1
ENSDARP00000051459	7transmembranereceptor(rhodopsinfamily)1	ENSDARP00000093983	7transmembranereceptor(rhodopsinfamily)1
ENSDARP00000064678	7transmembranereceptor(rhodopsinfamily)1	ENSDARP00000094059	7transmembranereceptor(rhodopsinfamily)1
ENSDARP00000094951	7transmembranereceptor(rhodopsinfamily)1	ENSDARP00000094958	7transmembranereceptor(rhodopsinfamily)1
ENSDARP00000028864	7transmembranereceptor(rhodopsinfamily)1	ENSDARP00000095318	7transmembranereceptor(rhodopsinfamily)1
ENSDARP00000074541	7transmembranereceptor(rhodopsinfamily)1	ENSDARP00000097182	7transmembranereceptor(rhodopsinfamily)1
ENSDARP00000090132	7transmembranereceptor(rhodopsinfamily)1	ENSDARP00000098277	7transmembranereceptor(rhodopsinfamily)1
ENSDARP00000090874	7transmembranereceptor(rhodopsinfamily)1	ENSDARP00000098976	7transmembranereceptor(rhodopsinfamily)1
ENSDARP00000096874	7transmembranereceptor(rhodopsinfamily)1	ENSDARP00000099736	7transmembranereceptor(rhodopsinfamily)1
ENSDARP00000068107	7transmembranereceptor(rhodopsinfamily)1	ENSDARP00000100318	7transmembranereceptor(rhodopsinfamily)1
ENSDARP00000075642	7transmembranereceptor(rhodopsinfamily)1	ENSDARP00000100978	7transmembranereceptor(rhodopsinfamily)1
ENSDARP00000097890	7transmembranereceptor(rhodopsinfamily)1	ENSDARP00000101249	7transmembranereceptor(rhodopsinfamily)1
ENSDARP00000098818	7transmembranereceptor(rhodopsinfamily)1	ENSDARP00000102366	7transmembranereceptor(rhodopsinfamily)1
ENSDARP00000071590	7transmembranereceptor(rhodopsinfamily)1	ENSDARP00000103498	7transmembranereceptor(rhodopsinfamily)1
ENSDARP00000076066	7transmembranereceptor(rhodopsinfamily)1	ENSDARP00000103644	7transmembranereceptor(rhodopsinfamily)1
ENSDARP00000022016	7transmembranereceptor(rhodopsinfamily)1	ENSDARP00000104196	7transmembranereceptor(rhodopsinfamily)1
ENSDARP00000041935	7transmembranereceptor(rhodopsinfamily)1	ENSDARP00000104269	7transmembranereceptor(rhodopsinfamily)1
ENSDARP00000073989	7transmembranereceptor(rhodopsinfamily)1	ENSDARP00000104607	7transmembranereceptor(rhodopsinfamily)1
ENSDARP00000066871	7transmembranereceptor(rhodopsinfamily)1	ENSDARP00000104609	7transmembranereceptor(rhodopsinfamily)1
ENSDARP00000098045	7transmembranereceptor(rhodopsinfamily)1	ENSDARP00000104872	7transmembranereceptor(rhodopsinfamily)1
ENSDARP00000037563	7transmembranereceptor(rhodopsinfamily)1	ENSDARP00000105609	7transmembranereceptor(rhodopsinfamily)1
ENSDARP00000097945	7transmembranereceptor(rhodopsinfamily)1	ENSDARP00000107317	7transmembranereceptor(rhodopsinfamily)1
ENSDARP00000088649	7transmembranereceptor(rhodopsinfamily)1	ENSDARP00000107525	7transmembranereceptor(rhodopsinfamily)1
ENSDARP00000088021	7transmembranereceptor(rhodopsinfamily)1	ENSDARP00000107676	7transmembranereceptor(rhodopsinfamily)1
ENSDARP00000106034	7transmembranereceptor(rhodopsinfamily)1	ENSDARP00000108394	7transmembranereceptor(rhodopsinfamily)1
ENSDARP00000098661	7transmembranereceptor(rhodopsinfamily)1	ENSDARP00000108581	7transmembranereceptor(rhodopsinfamily)1
ENSDARP00000070530	7transmembranereceptor(rhodopsinfamily)1	ENSDARP00000109133	7transmembranereceptor(rhodopsinfamily)1
ENSDARP00000106272	7transmembranereceptor(rhodopsinfamily)1	ENSDARP00000109357	7transmembranereceptor(rhodopsinfamily)1
ENSDARP00000077225	7transmembranereceptor(rhodopsinfamily)1	ENSDARP00000109403	7transmembranereceptor(rhodopsinfamily)1
ENSDARP00000102310	7transmembranereceptor(rhodopsinfamily)1	ENSDARP00000109666	7transmembranereceptor(rhodopsinfamily)1
ENSDARP00000063752	7transmembranereceptor(rhodopsinfamily)1	ENSDARP00000110434	7transmembranereceptor(rhodopsinfamily)1
ENSDARP00000101373	7transmembranereceptor(rhodopsinfamily)1	ENSDARP00000110826	7transmembranereceptor(rhodopsinfamily)1
ENSDARP00000110589	7transmembranereceptor(rhodopsinfamily)1	ENSDARP00000111112	7transmembranereceptor(rhodopsinfamily)1
ENSDARP00000073606	7transmembranereceptor(rhodopsinfamily)1	ENSDARP00000111210	7transmembranereceptor(rhodopsinfamily)1
ENSDARP00000103106	7transmembranereceptor(rhodopsinfamily)1	ENSDARP00000111768	7transmembranereceptor(rhodopsinfamily)1
ENSDARP00000095341	7transmembranereceptor(rhodopsinfamily)1	ENSDARP00000112740	7transmembranereceptor(rhodopsinfamily)1
ENSDARP00000089731	7transmembranereceptor(rhodopsinfamily)1	ENSDARP00000113533	7transmembranereceptor(rhodopsinfamily)1
ENSDARP00000112534	7transmembranereceptor(rhodopsinfamily)1	ENSDARP00000113862	7transmembranereceptor(rhodopsinfamily)1
ENSDARP00000060126	7transmembranereceptor(rhodopsinfamily)1	ENSDARP00000114241	7transmembranereceptor(rhodopsinfamily)1
ENSDARP00000060589	7transmembranereceptor(rhodopsinfamily)1	ENSDARP00000115676	7transmembranereceptor(rhodopsinfamily)1
ENSDARP00000063623	7transmembranereceptor(rhodopsinfamily)1	ENSDARP00000115808	7transmembranereceptor(rhodopsinfamily)1
ENSDARP00000015466	7transmembranereceptor(rhodopsinfamily)1	ENSDARP00000116244	7transmembranereceptor(rhodopsinfamily)1
ENSDARP00000075433	7transmembranereceptor(rhodopsinfamily)1	ENSDARP00000116469	7transmembranereceptor(rhodopsinfamily)1
ENSDARP00000110308	7transmembranereceptor(rhodopsinfamily)1	ENSDARP00000116706	7transmembranereceptor(rhodopsinfamily)1
ENSDARP00000109815	7transmembranereceptor(rhodopsinfamily)1	ENSDARP00000116795	7transmembranereceptor(rhodopsinfamily)1
ENSDARP00000075931	7transmembranereceptor(rhodopsinfamily)1	ENSDARP00000116935	7transmembranereceptor(rhodopsinfamily)1
ENSDARP00000051515	7transmembranereceptor(rhodopsinfamily)1	ENSDARP00000117211	7transmembranereceptor(rhodopsinfamily)1
ENSDARP00000054011	7transmembranereceptor(rhodopsinfamily)1	ENSDARP00000117521	7transmembranereceptor(rhodopsinfamily)1
ENSDARP00000099163	7transmembranereceptor(rhodopsinfamily)1	ENSDARP00000117743	7transmembranereceptor(rhodopsinfamily)1
ENSDARP00000065709	7transmembranereceptor(rhodopsinfamily)1	ENSDARP00000119541	7transmembranereceptor(rhodopsinfamily)1
ENSDARP00000119612	7transmembranereceptor(rhodopsinfamily)1	ENSDARP00000121066	7transmembranereceptor(rhodopsinfamily)1
ENSDARP00000111777	7transmembranereceptor(rhodopsinfamily)1	ENSDARP00000121566	7transmembranereceptor(rhodopsinfamily)1
ENSDARP00000070108	7transmembranereceptor(rhodopsinfamily)1	ENSDARP00000121666	7transmembranereceptor(rhodopsinfamily)1
ENSDARP00000114546	7transmembranereceptor(rhodopsinfamily)1	ENSDARP00000122235	7transmembranereceptor(rhodopsinfamily)1
ENSDARP00000054036	7transmembranereceptor(rhodopsinfamily)1	ENSDARP00000122239	7transmembranereceptor(rhodopsinfamily)1
ENSDARP00000122899	7transmembranereceptor(rhodopsinfamily)1	ENSDARP00000123033	7transmembranereceptor(rhodopsinfamily)1
ENSDARP00000113144	7transmembranereceptor(rhodopsinfamily)1	ENSDARP00000123213	7transmembranereceptor(rhodopsinfamily)1
ENSDARP00000003786	7transmembranereceptor(rhodopsinfamily)1	ENSDARP00000123971	7transmembranereceptor(rhodopsinfamily)1
ENSDARP00000067210	7transmembranereceptor(rhodopsinfamily)1	ENSDARP00000124758	7transmembranereceptor(rhodopsinfamily)1
ENSDARP00000060381	7transmembranereceptor(rhodopsinfamily)1	ENSDARP00000125541	7transmembranereceptor(rhodopsinfamily)1
ENSDARP00000108918	7transmembranereceptor(rhodopsinfamily)1	ENSDARP00000125906	7transmembranereceptor(rhodopsinfamily)1
ENSDARP00000118097	7transmembranereceptor(rhodopsinfamily)1	ENSDARP00000126068	7transmembranereceptor(rhodopsinfamily)1
ENSDARP00000053830	7transmembranereceptor(rhodopsinfamily)1	ENSDARP00000128285	7transmembranereceptor(rhodopsinfamily)1
ENSDARP00000081196	7transmembranereceptor(rhodopsinfamily)1	ENSDARP00000128869	7transmembranereceptor(rhodopsinfamily)1
ENSDARP00000089773	7transmembranereceptor(rhodopsinfamily)1	ENSDARP00000129113	7transmembranereceptor(rhodopsinfamily)1
ENSDARP00000114759	7transmembranereceptor(rhodopsinfamily)1	ENSDARP00000129191	7transmembranereceptor(rhodopsinfamily)1
ENSDARP00000087397	7transmembranereceptor(rhodopsinfamily)1	ENSDARP00000129255	7transmembranereceptor(rhodopsinfamily)1
ENSDARP00000100306	7transmembranereceptor(rhodopsinfamily)1	ENSDARP00000129470	7transmembranereceptor(rhodopsinfamily)1
ENSDARP00000129507	7transmembranereceptor(rhodopsinfamily)1	ENSDARP00000129577	7transmembranereceptor(rhodopsinfamily)1
ENSDARP00000101014	7transmembranereceptor(rhodopsinfamily)1	ENSDARP00000129642	7transmembranereceptor(rhodopsinfamily)1
ENSDARP00000071411	7transmembranereceptor(rhodopsinfamily)1	ENSDARP00000129825	7transmembranereceptor(rhodopsinfamily)1
ENSDARP00000054085	7transmembranereceptor(rhodopsinfamily)1_Leucinerichrepeat1_Leucinerichrepeats(6copies)1	ENSDARP00000096529	7transmembranereceptor(rhodopsinfamily)1_Leucinerichrepeat1_Leucinerichrepeats(6copies)1
ENSDARP00000009332	7transmembranereceptor(Secretinfamily)1_Hormonereceptordomain1	ENSDARP00000122213	7transmembranereceptor(Secretinfamily)1_Hormonereceptordomain1
ENSDARP00000070261	7transmembranereceptor(Secretinfamily)1_Hormonereceptordomain1	ENSDARP00000128526	7transmembranereceptor(Secretinfamily)1_Hormonereceptordomain1
ENSDARP00000013211	7transmembranereceptor(Secretinfamily)1_Hormonereceptordomain1	ENSDARP00000129115	7transmembranereceptor(Secretinfamily)1_Hormonereceptordomain1
ENSDARP00000083763	7transmembranereceptor(Secretinfamily)1_Latrophilin/CL-1-likeGPSdomain1	ENSDARP00000095656	7transmembranereceptor(Secretinfamily)1_Latrophilin/CL-1-likeGPSdomain1
ENSDARP00000072947	7transmembranereceptor(Secretinfamily)1_Latrophilin/CL-1-likeGPSdomain1	ENSDARP00000117692	7transmembranereceptor(Secretinfamily)1_Latrophilin/CL-1-likeGPSdomain1
ENSDARP00000101005	7transmembranereceptor(Secretinfamily)1_Latrophilin/CL-1-likeGPSdomain1	ENSDARP00000121957	7transmembranereceptor(Secretinfamily)1_Latrophilin/CL-1-likeGPSdomain1
ENSDARP00000126709	7transmembranereceptor(Secretinfamily)1_Latrophilin/CL-1-likeGPSdomain1	ENSDARP00000127038	7transmembranereceptor(Secretinfamily)1_Latrophilin/CL-1-likeGPSdomain1
ENSDARP00000113889	7transmembranereceptor(Secretinfamily)1_Latrophilin/CL-1-likeGPSdomain1	ENSDARP00000129129	7transmembranereceptor(Secretinfamily)1_Latrophilin/CL-1-likeGPSdomain1
ENSDARP00000097593	7transmembranesweet-tastereceptorof3GCPR1	ENSDARP00000097710	7transmembranesweet-tastereceptorof3GCPR1
ENSDARP00000042766	7transmembranesweet-tastereceptorof3GCPR1_Homer-bindingdomainofmetabotropicglutamatereceptor1_NineCysteinesDomainoffamily3GPCR1_Receptorfamilyligandbindingregion1	ENSDARP00000104163	7transmembranesweet-tastereceptorof3GCPR1_Homer-bindingdomainofmetabotropicglutamatereceptor1_NineCysteinesDomainoffamily3GPCR1_Receptorfamilyligandbindingregion1
ENSDARP00000050177	7transmembranesweet-tastereceptorof3GCPR1_NineCysteinesDomainoffamily3GPCR1_Receptorfamilyligandbindingregion1	ENSDARP00000115689	7transmembranesweet-tastereceptorof3GCPR1_NineCysteinesDomainoffamily3GPCR1_Receptorfamilyligandbindingregion1
ENSDARP00000011112	7transmembranesweet-tastereceptorof3GCPR1_NineCysteinesDomainoffamily3GPCR1_Receptorfamilyligandbindingregion1	ENSDARP00000117786	7transmembranesweet-tastereceptorof3GCPR1_NineCysteinesDomainoffamily3GPCR1_Receptorfamilyligandbindingregion1
ENSDARP00000069610	7transmembranesweet-tastereceptorof3GCPR1_NineCysteinesDomainoffamily3GPCR1_Receptorfamilyligandbindingregion1	ENSDARP00000127766	7transmembranesweet-tastereceptorof3GCPR1_NineCysteinesDomainoffamily3GPCR1_Receptorfamilyligandbindingregion1
ENSDARP00000061335	A1Propeptide1_Eukaryoticaspartylprotease1	ENSDARP00000074872	A1Propeptide1_Eukaryoticaspartylprotease1
ENSDARP00000069247	A20-likezincfinger1_AN1-likeZincfinger1	ENSDARP00000117816	A20-likezincfinger1_AN1-likeZincfinger1
ENSDARP00000013482	A20-likezincfinger1_Vacuolarsortingprotein9(VPS9)domain1	ENSDARP00000112905	A20-likezincfinger1_Vacuolarsortingprotein9(VPS9)domain1
ENSDARP00000055258	AAAdomain1	ENSDARP00000088524	AAAdomain1
ENSDARP00000074479	AAAdomain1_Dpy-30motif1	ENSDARP00000117954	AAAdomain1_Dpy-30motif1
ENSDARP00000072953	AAAdomain3	ENSDARP00000081380	AAAdomain3
ENSDARP00000081045	ABCtransporter1_ABC-2typetransporter1	ENSDARP00000102351	ABCtransporter1_ABC-2typetransporter1
ENSDARP00000033222	ABCtransporter1_ABC-2typetransporter1	ENSDARP00000126778	ABCtransporter1_ABC-2typetransporter1
ENSDARP00000073658	ABCtransporter1_ABCtransportertransmembraneregion1	ENSDARP00000123065	ABCtransporter1_ABCtransportertransmembraneregion1
ENSDARP00000028924	ABCtransporter1_ABCtransportertransmembraneregion1	ENSDARP00000127120	ABCtransporter1_ABCtransportertransmembraneregion1
ENSDARP00000120698	ABCtransporter2_ABC-2familytransporterprotein2	ENSDARP00000123162	ABCtransporter2_ABC-2familytransporterprotein2
ENSDARP00000042811	ABCtransporter2_ABCtransportertransmembraneregion2	ENSDARP00000118198	ABCtransporter2_ABCtransportertransmembraneregion2
ENSDARP00000121883	ABCtransporter2_ABCtransportertransmembraneregion2	ENSDARP00000123836	ABCtransporter2_ABCtransportertransmembraneregion2
ENSDARP00000086077	Abl-interactorHHR1_SH3domain1	ENSDARP00000110248	Abl-interactorHHR1_SH3domain1
ENSDARP00000083511	Acetyl-CoAcarboxylase,centralregion1_BiotincarboxylaseC-terminaldomain1_Biotin-requiringenzyme1_Carbamoyl-phosphatesynthaseLchain,ATPbindingdomain1_Carbamoyl-phosphatesynthaseLchain,N-terminaldomain1_Carboxyltransferasedomain1	ENSDARP00000122142	Acetyl-CoAcarboxylase,centralregion1_BiotincarboxylaseC-terminaldomain1_Biotin-requiringenzyme1_Carbamoyl-phosphatesynthaseLchain,ATPbindingdomain1_Carbamoyl-phosphatesynthaseLchain,N-terminaldomain1_Carboxyltransferasedomain1
ENSDARP00000042494	Acetyltransferase(GNAT)family1	ENSDARP00000051698	Acetyltransferase(GNAT)family1
ENSDARP00000052921	Acetyltransferase(GNAT)family1	ENSDARP00000102234	Acetyltransferase(GNAT)family1
ENSDARP00000012808	ACTdomain1_Biopterin-dependentaromaticaminoacidhydroxylase1	ENSDARP00000067158	ACTdomain1_Biopterin-dependentaromaticaminoacidhydroxylase1
ENSDARP00000062369	Actin1	ENSDARP00000100434	Actin1
ENSDARP00000032736	ActivatorofHsp90ATPasehomolog1-likeprotein1_ActivatorofHsp90ATPase,N-terminal1	ENSDARP00000102339	ActivatorofHsp90ATPasehomolog1-likeprotein1_ActivatorofHsp90ATPase,N-terminal1
ENSDARP00000028046	ActivintypesIandIIreceptordomain1_Proteinkinasedomain1	ENSDARP00000060865	ActivintypesIandIIreceptordomain1_Proteinkinasedomain1
ENSDARP00000056763	ActivintypesIandIIreceptordomain1_Proteinkinasedomain1	ENSDARP00000106831	ActivintypesIandIIreceptordomain1_Proteinkinasedomain1
ENSDARP00000015287	ActivintypesIandIIreceptordomain1_Proteinkinasedomain1_TransforminggrowthfactorbetatypeIGS-motif1	ENSDARP00000016669	ActivintypesIandIIreceptordomain1_Proteinkinasedomain1_TransforminggrowthfactorbetatypeIGS-motif1
ENSDARP00000007240	Acyl-CoAdehydrogenase,C-terminaldomain1_Acyl-CoAdehydrogenase,N-terminaldomain1_Acyl-CoAdehydrogenase,middledomain1	ENSDARP00000077445	Acyl-CoAdehydrogenase,C-terminaldomain1_Acyl-CoAdehydrogenase,N-terminaldomain1_Acyl-CoAdehydrogenase,middledomain1
ENSDARP00000108139	Acyl-CoAdehydrogenase,C-terminaldomain1_Acyl-CoAdehydrogenase,N-terminaldomain1_Acyl-CoAdehydrogenase,middledomain1	ENSDARP00000112435	Acyl-CoAdehydrogenase,C-terminaldomain1_Acyl-CoAdehydrogenase,N-terminaldomain1_Acyl-CoAdehydrogenase,middledomain1
ENSDARP00000062337	Acyl-CoAthioesterhydrolase/BAATN-terminalregion1_BAAT/Acyl-CoAthioesterhydrolaseCterminal1	ENSDARP00000062341	Acyl-CoAthioesterhydrolase/BAATN-terminalregion1_BAAT/Acyl-CoAthioesterhydrolaseCterminal1
ENSDARP00000034837	Acyl-CoAthioesterhydrolase/BAATN-terminalregion1_BAAT/Acyl-CoAthioesterhydrolaseCterminal1	ENSDARP00000066942	Acyl-CoAthioesterhydrolase/BAATN-terminalregion1_BAAT/Acyl-CoAthioesterhydrolaseCterminal1
ENSDARP00000090929	Acyltransferase1	ENSDARP00000100307	Acyltransferase1
ENSDARP00000103920	Acyltransferase1	ENSDARP00000118109	Acyltransferase1
ENSDARP00000070975	AdaptinC-terminaldomain1_AdaptinNterminalregion1	ENSDARP00000125083	AdaptinC-terminaldomain1_AdaptinNterminalregion1
ENSDARP00000076415	AdaptinC-terminaldomain1_GATdomain1_VHSdomain1	ENSDARP00000121593	AdaptinC-terminaldomain1_GATdomain1_VHSdomain1
ENSDARP00000011311	Adaptorcomplexesmediumsubunitfamily1_Clathrinadaptorcomplexsmallchain1	ENSDARP00000047901	Adaptorcomplexesmediumsubunitfamily1_Clathrinadaptorcomplexsmallchain1
ENSDARP00000057731	Adaptorcomplexesmediumsubunitfamily1_Clathrinadaptorcomplexsmallchain1	ENSDARP00000073893	Adaptorcomplexesmediumsubunitfamily1_Clathrinadaptorcomplexsmallchain1
ENSDARP00000087522	Adenosine/AMPdeaminase1	ENSDARP00000118874	Adenosine/AMPdeaminase1
ENSDARP00000067907	Adenosine/AMPdeaminase1_Adenosine/AMPdeaminaseN-terminal1	ENSDARP00000118045	Adenosine/AMPdeaminase1_Adenosine/AMPdeaminaseN-terminal1
ENSDARP00000073517	AdenylateandGuanylatecyclasecatalyticdomain1_HemeNObinding1_HemeNObindingassociated1	ENSDARP00000105472	AdenylateandGuanylatecyclasecatalyticdomain1_HemeNObinding1_HemeNObindingassociated1
ENSDARP00000082088	AdenylateandGuanylatecyclasecatalyticdomain2_DomainofUnknownFunction(DUF1053)1	ENSDARP00000117967	AdenylateandGuanylatecyclasecatalyticdomain2_DomainofUnknownFunction(DUF1053)1
ENSDARP00000020578	Adenylatecyclaseassociated(CAP)Cterminal1_Adenylatecyclaseassociated(CAP)Nterminal1	ENSDARP00000067534	Adenylatecyclaseassociated(CAP)Cterminal1_Adenylatecyclaseassociated(CAP)Nterminal1
ENSDARP00000010686	Adenylatekinase1_Adenylatekinase,activesitelid1	ENSDARP00000116187	Adenylatekinase1_Adenylatekinase,activesitelid1
ENSDARP00000046076	Adenylosuccinatesynthetase1	ENSDARP00000118803	Adenylosuccinatesynthetase1
ENSDARP00000056047	ADP-ribosylationfactorfamily1	ENSDARP00000084396	ADP-ribosylationfactorfamily1
ENSDARP00000075227	ADP-ribosylationfactorfamily1	ENSDARP00000116455	ADP-ribosylationfactorfamily1
ENSDARP00000040396	AhpC/TSAfamily1_C-terminaldomainof1-Cysperoxiredoxin1	ENSDARP00000076104	AhpC/TSAfamily1_C-terminaldomainof1-Cysperoxiredoxin1
ENSDARP00000032052	AIG1family1	ENSDARP00000059265	AIG1family1
ENSDARP00000061763	AIG1family1	ENSDARP00000090242	AIG1family1
ENSDARP00000069439	AIG1family1	ENSDARP00000092414	AIG1family1
ENSDARP00000088073	AIG1family1	ENSDARP00000098529	AIG1family1
ENSDARP00000099114	AIG1family1	ENSDARP00000107180	AIG1family1
ENSDARP00000106059	AIG1family1	ENSDARP00000111692	AIG1family1
ENSDARP00000069295	AIG1family1	ENSDARP00000111724	AIG1family1
ENSDARP00000106418	AIG1family1	ENSDARP00000113487	AIG1family1
ENSDARP00000110917	AIG1family1	ENSDARP00000114442	AIG1family1
ENSDARP00000092410	AIG1family1	ENSDARP00000118607	AIG1family1
ENSDARP00000017856	AIG1family1	ENSDARP00000123433	AIG1family1
ENSDARP00000098089	AIG1family1	ENSDARP00000124676	AIG1family1
ENSDARP00000058098	AIG1family2	ENSDARP00000101320	AIG1family2
ENSDARP00000099312	AIG1family2	ENSDARP00000104577	AIG1family2
ENSDARP00000057862	AIG1family2	ENSDARP00000109444	AIG1family2
ENSDARP00000056026	AIG1family3	ENSDARP00000083044	AIG1family3
ENSDARP00000057838	AIG1family3	ENSDARP00000088692	AIG1family3
ENSDARP00000072425	AIG1family3	ENSDARP00000118270	AIG1family3
ENSDARP00000095472	AIG1family3	ENSDARP00000128257	AIG1family3
ENSDARP00000094561	AIG2-likefamily1	ENSDARP00000094571	AIG2-likefamily1
ENSDARP00000026224	AIG2-likefamily1	ENSDARP00000102576	AIG2-likefamily1
ENSDARP00000026731	AIRsynthaserelatedprotein,C-terminaldomain1_AIRsynthaserelatedprotein,N-terminaldomain1	ENSDARP00000075586	AIRsynthaserelatedprotein,C-terminaldomain1_AIRsynthaserelatedprotein,N-terminaldomain1
ENSDARP00000038801	AlcoholdehydrogenaseGroES-likedomain1_Zinc-bindingdehydrogenase1	ENSDARP00000043156	AlcoholdehydrogenaseGroES-likedomain1_Zinc-bindingdehydrogenase1
ENSDARP00000096381	AlcoholdehydrogenaseGroES-likedomain1_Zinc-bindingdehydrogenase1	ENSDARP00000117359	AlcoholdehydrogenaseGroES-likedomain1_Zinc-bindingdehydrogenase1
ENSDARP00000023429	Aldehydedehydrogenasefamily1	ENSDARP00000088020	Aldehydedehydrogenasefamily1
ENSDARP00000037108	Aldehydedehydrogenasefamily1	ENSDARP00000099498	Aldehydedehydrogenasefamily1
ENSDARP00000065400	Aldo/ketoreductasefamily1	ENSDARP00000067039	Aldo/ketoreductasefamily1
ENSDARP00000081363	Alpha/betahydrolasefamily1	ENSDARP00000099924	Alpha/betahydrolasefamily1
ENSDARP00000107717	Alpha/betahydrolasefamily1	ENSDARP00000109573	Alpha/betahydrolasefamily1
ENSDARP00000080392	Alpha/betahydrolasefamily1	ENSDARP00000111590	Alpha/betahydrolasefamily1
ENSDARP00000100205	Alpha/betahydrolasefamily1	ENSDARP00000113963	Alpha/betahydrolasefamily1
ENSDARP00000104767	Alpha/betahydrolasefamily1	ENSDARP00000116265	Alpha/betahydrolasefamily1
ENSDARP00000092701	Alpha/betahydrolasefamily1	ENSDARP00000122889	Alpha/betahydrolasefamily1
ENSDARP00000108349	alpha/betahydrolasefold1	ENSDARP00000111567	alpha/betahydrolasefold1
ENSDARP00000074294	alpha/betahydrolasefold2	ENSDARP00000083784	alpha/betahydrolasefold2
ENSDARP00000052916	Alphaamylase,catalyticdomain1	ENSDARP00000072643	Alphaamylase,catalyticdomain1
ENSDARP00000014921	Alphaamylase,C-terminalall-betadomain1_Alphaamylase,catalyticdomain1	ENSDARP00000112576	Alphaamylase,C-terminalall-betadomain1_Alphaamylase,catalyticdomain1
ENSDARP00000125088	Alphaamylase,C-terminalall-betadomain1_Alphaamylase,catalyticdomain1_Carbohydrate-bindingmodule48(IsoamylaseN-terminaldomain)1	ENSDARP00000125495	Alphaamylase,C-terminalall-betadomain1_Alphaamylase,catalyticdomain1_Carbohydrate-bindingmodule48(IsoamylaseN-terminaldomain)1
ENSDARP00000062522	AlphacrystallinAchain,Nterminal1_Hsp20/alphacrystallinfamily1	ENSDARP00000124531	AlphacrystallinAchain,Nterminal1_Hsp20/alphacrystallinfamily1
ENSDARP00000052089	Alpha-L-fucosidase1	ENSDARP00000052103	Alpha-L-fucosidase1
ENSDARP00000061097	A-macroglobulincomplementcomponent1_A-macroglobulinreceptor1_Alpha-2-macroglobulinfamily1_Alpha-2-macroglobulinfamilyN-terminalregion1_Alpha-macro-globulinthiol-esterbond-formingregion1_MG2domain1	ENSDARP00000073195	A-macroglobulincomplementcomponent1_A-macroglobulinreceptor1_Alpha-2-macroglobulinfamily1_Alpha-2-macroglobulinfamilyN-terminalregion1_Alpha-macro-globulinthiol-esterbond-formingregion1_MG2domain1
ENSDARP00000046453	A-macroglobulincomplementcomponent1_A-macroglobulinreceptor1_Alpha-2-macroglobulinfamily1_Alpha-2-macroglobulinfamilyN-terminalregion1_Alpha-macro-globulinthiol-esterbond-formingregion1_MG2domain1	ENSDARP00000104033	A-macroglobulincomplementcomponent1_A-macroglobulinreceptor1_Alpha-2-macroglobulinfamily1_Alpha-2-macroglobulinfamilyN-terminalregion1_Alpha-macro-globulinthiol-esterbond-formingregion1_MG2domain1
ENSDARP00000037509	Amidase1	ENSDARP00000071507	Amidase1
ENSDARP00000088868	Amidohydrolasefamily1	ENSDARP00000124846	Amidohydrolasefamily1
ENSDARP00000035525	Amiloride-sensitivesodiumchannel1	ENSDARP00000095487	Amiloride-sensitivesodiumchannel1
ENSDARP00000096274	Aminoacidpermease1	ENSDARP00000108639	Aminoacidpermease1
ENSDARP00000072082	Aminoacidpermease1_AminoacidpermeaseN-terminal1	ENSDARP00000114253	Aminoacidpermease1_AminoacidpermeaseN-terminal1
ENSDARP00000034147	Aminoacidpermease1_C-terminusofAA_permease1	ENSDARP00000115765	Aminoacidpermease1_C-terminusofAA_permease1
ENSDARP00000083667	Aminoacidpermease2	ENSDARP00000119636	Aminoacidpermease2
ENSDARP00000060165	AminotransferaseclassIandII1	ENSDARP00000070190	AminotransferaseclassIandII1
ENSDARP00000063535	AminotransferaseclassIandII1	ENSDARP00000125733	AminotransferaseclassIandII1
ENSDARP00000051523	Aminotransferaseclass-III1	ENSDARP00000059368	Aminotransferaseclass-III1
ENSDARP00000067004	AminotransferaseclassIV1	ENSDARP00000071587	AminotransferaseclassIV1
ENSDARP00000017257	Aminotransferaseclass-V1	ENSDARP00000068371	Aminotransferaseclass-V1
ENSDARP00000084180	Aminotransferaseclass-V1	ENSDARP00000099679	Aminotransferaseclass-V1
ENSDARP00000020679	AmmoniumTransporterFamily1	ENSDARP00000058869	AmmoniumTransporterFamily1
ENSDARP00000039916	AMP-bindingenzyme1	ENSDARP00000109890	AMP-bindingenzyme1
ENSDARP00000052637	AMP-bindingenzyme1_AMP-bindingenzymeC-terminaldomain1	ENSDARP00000087935	AMP-bindingenzyme1_AMP-bindingenzymeC-terminaldomain1
ENSDARP00000019936	AMP-bindingenzyme2_DMAP1-bindingDomain1	ENSDARP00000101175	AMP-bindingenzyme2_DMAP1-bindingDomain1
ENSDARP00000083347	AngiomotinCterminal1	ENSDARP00000114222	AngiomotinCterminal1
ENSDARP00000003684	Animalhaemperoxidase2	ENSDARP00000022450	Animalhaemperoxidase2
ENSDARP00000101994	Ankyrinrepeats(3copies)1	ENSDARP00000111191	Ankyrinrepeats(3copies)1
ENSDARP00000101974	Ankyrinrepeats(3copies)1	ENSDARP00000120378	Ankyrinrepeats(3copies)1
ENSDARP00000086175	Ankyrinrepeats(3copies)1_BTB/POZdomain1	ENSDARP00000086682	Ankyrinrepeats(3copies)1_BTB/POZdomain1
ENSDARP00000022131	Ankyrinrepeats(3copies)1_GPCR-chaperone1	ENSDARP00000083252	Ankyrinrepeats(3copies)1_GPCR-chaperone1
ENSDARP00000100760	Ankyrinrepeats(3copies)1_Iontransportprotein1_TransientreceptorionchannelII1	ENSDARP00000129653	Ankyrinrepeats(3copies)1_Iontransportprotein1_TransientreceptorionchannelII1
ENSDARP00000024796	Ankyrinrepeats(3copies)1_PHdomain1_PutativeGTPaseactivatingproteinforArf1_VariantSH3domain1	ENSDARP00000092330	Ankyrinrepeats(3copies)1_PHdomain1_PutativeGTPaseactivatingproteinforArf1_VariantSH3domain1
ENSDARP00000007488	Ankyrinrepeats(3copies)1_SAMdomain(Sterilealphamotif)1	ENSDARP00000099245	Ankyrinrepeats(3copies)1_SAMdomain(Sterilealphamotif)1
ENSDARP00000007799	Annexin4	ENSDARP00000064511	Annexin4
ENSDARP00000036958	ANTHdomain1	ENSDARP00000041938	ANTHdomain1
ENSDARP00000079991	ANTHdomain1_I/LWEQdomain1	ENSDARP00000105864	ANTHdomain1_I/LWEQdomain1
ENSDARP00000036852	AnthraxreceptorC-terminusregion1_Anthraxreceptorextracellulardomain1_vonWillebrandfactortypeAdomain1	ENSDARP00000101200	AnthraxreceptorC-terminusregion1_Anthraxreceptorextracellulardomain1_vonWillebrandfactortypeAdomain1
ENSDARP00000087545	AnthraxreceptorC-terminusregion1_Anthraxreceptorextracellulardomain1_vonWillebrandfactortypeAdomain1	ENSDARP00000120305	AnthraxreceptorC-terminusregion1_Anthraxreceptorextracellulardomain1_vonWillebrandfactortypeAdomain1
ENSDARP00000043189	Anticodon-bindingdomain1	ENSDARP00000067525	Anticodon-bindingdomain1
ENSDARP00000058964	ApolipoproteinA1/A4/Edomain1	ENSDARP00000110656	ApolipoproteinA1/A4/Edomain1
ENSDARP00000105560	ApolipoproteinL1_Proteinkinasedomain1	ENSDARP00000127615	ApolipoproteinL1_Proteinkinasedomain1
ENSDARP00000039266	ApolipoproteinO1	ENSDARP00000112076	ApolipoproteinO1
ENSDARP00000123352	Apoptosisregulatorproteins,Bcl-2family1	ENSDARP00000123964	Apoptosisregulatorproteins,Bcl-2family1
ENSDARP00000023687	Apoptosisregulatorproteins,Bcl-2family1	ENSDARP00000126185	Apoptosisregulatorproteins,Bcl-2family1
ENSDARP00000016913	Apyrase1	ENSDARP00000108872	Apyrase1
ENSDARP00000074552	Arginasefamily1	ENSDARP00000097045	Arginasefamily1
ENSDARP00000023794	ARID/BRIGHTDNAbindingdomain1_C5HC2zincfinger1_JmjCdomain,hydroxylase1_PHD-finger2_PLU-1-likeprotein1_jmjNdomain1	ENSDARP00000058728	ARID/BRIGHTDNAbindingdomain1_C5HC2zincfinger1_JmjCdomain,hydroxylase1_PHD-finger2_PLU-1-likeprotein1_jmjNdomain1
ENSDARP00000118182	ARID/BRIGHTDNAbindingdomain1_Domainofunknownfunction(DUF3518)1	ENSDARP00000118392	ARID/BRIGHTDNAbindingdomain1_Domainofunknownfunction(DUF3518)1
ENSDARP00000096826	Armadillo/beta-catenin-likerepeat3	ENSDARP00000109429	Armadillo/beta-catenin-likerepeat3
ENSDARP00000066664	Armadillo/beta-catenin-likerepeat4	ENSDARP00000084725	Armadillo/beta-catenin-likerepeat4
ENSDARP00000069007	Armadillo/beta-catenin-likerepeat8_Importinbetabindingdomain1	ENSDARP00000111483	Armadillo/beta-catenin-likerepeat8_Importinbetabindingdomain1
ENSDARP00000061143	ARP2/3complex16kDasubunit(p16-Arc)1	ENSDARP00000118393	ARP2/3complex16kDasubunit(p16-Arc)1
ENSDARP00000105296	ARP2/3complex20kDasubunit(ARPC4)1	ENSDARP00000115888	ARP2/3complex20kDasubunit(ARPC4)1
ENSDARP00000045597	Arrestin(orS-antigen),C-terminaldomain1_Arrestin(orS-antigen),N-terminaldomain1	ENSDARP00000114576	Arrestin(orS-antigen),C-terminaldomain1_Arrestin(orS-antigen),N-terminaldomain1
ENSDARP00000117456	Arrestin(orS-antigen),C-terminaldomain1_Arrestin(orS-antigen),N-terminaldomain1	ENSDARP00000123973	Arrestin(orS-antigen),C-terminaldomain1_Arrestin(orS-antigen),N-terminaldomain1
ENSDARP00000052420	Arrestin(orS-antigen),C-terminaldomain1_Arrestin(orS-antigen),N-terminaldomain1	ENSDARP00000128041	Arrestin(orS-antigen),C-terminaldomain1_Arrestin(orS-antigen),N-terminaldomain1
ENSDARP00000025501	Arylesterase1	ENSDARP00000058958	Arylesterase1
ENSDARP00000015588	Asparaginase1	ENSDARP00000033788	Asparaginase1
ENSDARP00000009264	Astacin(PeptidasefamilyM12A)1	ENSDARP00000104303	Astacin(PeptidasefamilyM12A)1
ENSDARP00000099306	Astacin(PeptidasefamilyM12A)1	ENSDARP00000115337	Astacin(PeptidasefamilyM12A)1
ENSDARP00000076252	AThookmotif1_BTB/POZdomain1_C2H2-typezincfinger1_Zincfinger,C2H2type1_Zinc-fingerdoubledomain5	ENSDARP00000099482	AThookmotif1_BTB/POZdomain1_C2H2-typezincfinger1_Zincfinger,C2H2type1_Zinc-fingerdoubledomain5
ENSDARP00000037871	ATP:guanidophosphotransferase,C-terminalcatalyticdomain1_ATP:guanidophosphotransferase,N-terminaldomain1	ENSDARP00000059365	ATP:guanidophosphotransferase,C-terminalcatalyticdomain1_ATP:guanidophosphotransferase,N-terminaldomain1
ENSDARP00000030555	ATPasefamilyassociatedwithvariouscellularactivities(AAA)1	ENSDARP00000063949	ATPasefamilyassociatedwithvariouscellularactivities(AAA)1
ENSDARP00000051669	ATPasefamilyassociatedwithvariouscellularactivities(AAA)1_ReplicationfactorCC-terminaldomain1	ENSDARP00000104753	ATPasefamilyassociatedwithvariouscellularactivities(AAA)1_ReplicationfactorCC-terminaldomain1
ENSDARP00000093817	ATPasefamilyassociatedwithvariouscellularactivities(AAA)2_Celldivisionprotein48(CDC48),N-terminaldomain1_Celldivisionprotein48(CDC48),domain21	ENSDARP00000127392	ATPasefamilyassociatedwithvariouscellularactivities(AAA)2_Celldivisionprotein48(CDC48),N-terminaldomain1_Celldivisionprotein48(CDC48),domain21
ENSDARP00000127003	ATP-graspdomain1_Citratesynthase1_CoAbindingdomain1_CoA-ligase1	ENSDARP00000128715	ATP-graspdomain1_Citratesynthase1_CoAbindingdomain1_CoA-ligase1
ENSDARP00000003809	ATPP2Xreceptor1	ENSDARP00000010563	ATPP2Xreceptor1
ENSDARP00000073570	ATP-sulfurylase1_Adenylylsulphatekinase1_PUA-likedomain1	ENSDARP00000108884	ATP-sulfurylase1_Adenylylsulphatekinase1_PUA-likedomain1
ENSDARP00000049002	ATPsynthasealpha/betachain,Cterminaldomain1_ATPsynthasealpha/betafamily,beta-barreldomain1_ATPsynthasealpha/betafamily,nucleotide-bindingdomain1	ENSDARP00000128988	ATPsynthasealpha/betachain,Cterminaldomain1_ATPsynthasealpha/betafamily,beta-barreldomain1_ATPsynthasealpha/betafamily,nucleotide-bindingdomain1
ENSDARP00000014252	ATPsynthasesubunitC1	ENSDARP00000015997	ATPsynthasesubunitC1
ENSDARP00000089102	Atrialnatriureticpeptide1	ENSDARP00000108273	Atrialnatriureticpeptide1
ENSDARP00000073379	Autismsusceptibilitygene2protein1	ENSDARP00000075507	Autismsusceptibilitygene2protein1
ENSDARP00000003432	AutophagyproteinAtg8ubiquitinlike1	ENSDARP00000065589	AutophagyproteinAtg8ubiquitinlike1
ENSDARP00000051546	AutophagyproteinAtg8ubiquitinlike1	ENSDARP00000068351	AutophagyproteinAtg8ubiquitinlike1
ENSDARP00000038151	Bacterialextracellularsolute-bindingproteins,family31_Calmodulin-bindingdomainC0ofNMDAreceptorNR1subunit1_Ligand-gatedionchannel1_Receptorfamilyligandbindingregion1	ENSDARP00000107703	Bacterialextracellularsolute-bindingproteins,family31_Calmodulin-bindingdomainC0ofNMDAreceptorNR1subunit1_Ligand-gatedionchannel1_Receptorfamilyligandbindingregion1
ENSDARP00000058110	Bacterialextracellularsolute-bindingproteins,family31_Ligand-gatedionchannel1	ENSDARP00000129291	Bacterialextracellularsolute-bindingproteins,family31_Ligand-gatedionchannel1
ENSDARP00000113160	Bacterialextracellularsolute-bindingproteins,family31_Ligand-gatedionchannel1_N-methylD-aspartatereceptor2B3C-terminus1_Receptorfamilyligandbindingregion1	ENSDARP00000127286	Bacterialextracellularsolute-bindingproteins,family31_Ligand-gatedionchannel1_N-methylD-aspartatereceptor2B3C-terminus1_Receptorfamilyligandbindingregion1
ENSDARP00000010256	Bacterialextracellularsolute-bindingproteins,family31_Ligand-gatedionchannel1_Receptorfamilyligandbindingregion1	ENSDARP00000044734	Bacterialextracellularsolute-bindingproteins,family31_Ligand-gatedionchannel1_Receptorfamilyligandbindingregion1
ENSDARP00000126591	Bacterialextracellularsolute-bindingproteins,family31_Ligand-gatedionchannel1_Receptorfamilyligandbindingregion1	ENSDARP00000129516	Bacterialextracellularsolute-bindingproteins,family31_Ligand-gatedionchannel1_Receptorfamilyligandbindingregion1
ENSDARP00000022618	Bacterialtransferasehexapeptide(sixrepeats)1_Nucleotidyltransferase1	ENSDARP00000032669	Bacterialtransferasehexapeptide(sixrepeats)1_Nucleotidyltransferase1
ENSDARP00000079241	Band3cytoplasmicdomain1_HCO3-transporterfamily1	ENSDARP00000086356	Band3cytoplasmicdomain1_HCO3-transporterfamily1
ENSDARP00000015168	BARdomain1	ENSDARP00000019400	BARdomain1
ENSDARP00000018632	BARdomain1_VariantSH3domain1	ENSDARP00000045932	BARdomain1_VariantSH3domain1
ENSDARP00000043297	Basicregionleucinezipper1	ENSDARP00000058705	Basicregionleucinezipper1
ENSDARP00000098799	Basicregionleucinezipper1	ENSDARP00000119678	Basicregionleucinezipper1
ENSDARP00000106703	Basicregionleucinezipper1	ENSDARP00000127301	Basicregionleucinezipper1
ENSDARP00000088825	B-boxzincfinger1	ENSDARP00000088827	B-boxzincfinger1
ENSDARP00000025807	B-boxzincfinger1_SPRYdomain1_SPRY-associateddomain1_Zincfinger,C3HC4type(RINGfinger)1	ENSDARP00000116195	B-boxzincfinger1_SPRYdomain1_SPRY-associateddomain1_Zincfinger,C3HC4type(RINGfinger)1
ENSDARP00000068267	B-boxzincfinger1_SPRYdomain1_Zincfinger,C3HC4type(RINGfinger)1	ENSDARP00000091178	B-boxzincfinger1_SPRYdomain1_Zincfinger,C3HC4type(RINGfinger)1
ENSDARP00000071540	B-boxzincfinger1_zincfingerofC3HC4-type,RING1	ENSDARP00000092503	B-boxzincfinger1_zincfingerofC3HC4-type,RING1
ENSDARP00000116012	B-boxzincfinger1_zincfingerofC3HC4-type,RING1	ENSDARP00000116088	B-boxzincfinger1_zincfingerofC3HC4-type,RING1
ENSDARP00000077905	Bcl2-/adenovirusE1BnineteenkDa-interactingprotein21_DivergentCRAL/TRIOdomain1	ENSDARP00000079578	Bcl2-/adenovirusE1BnineteenkDa-interactingprotein21_DivergentCRAL/TRIOdomain1
ENSDARP00000059134	BCL7,N-terminalconserverregion1	ENSDARP00000090592	BCL7,N-terminalconserverregion1
ENSDARP00000062072	Bcr-Abloncoproteinoligomerisationdomain1_C2domain1_PHdomain1_RhoGAPdomain1_RhoGEFdomain1	ENSDARP00000092056	Bcr-Abloncoproteinoligomerisationdomain1_C2domain1_PHdomain1_RhoGAPdomain1_RhoGEFdomain1
ENSDARP00000003197	Beige/BEACHdomain1_ConcanavalinA-likelectin/glucanasessuperfamily1_DomainofUnknownFunction(DUF1088)1_PHdomainassociatedwithBeige/BEACH1_WDdomain,G-betarepeat1	ENSDARP00000041156	Beige/BEACHdomain1_ConcanavalinA-likelectin/glucanasessuperfamily1_DomainofUnknownFunction(DUF1088)1_PHdomainassociatedwithBeige/BEACH1_WDdomain,G-betarepeat1
ENSDARP00000092621	Beta/Gammacrystallin2	ENSDARP00000102098	Beta/Gammacrystallin2
ENSDARP00000046171	Beta/Gammacrystallin2	ENSDARP00000111335	Beta/Gammacrystallin2
ENSDARP00000060534	Beta/Gammacrystallin2	ENSDARP00000122750	Beta/Gammacrystallin2
ENSDARP00000022315	Beta/Gammacrystallin6_Ricin-typebeta-trefoillectindomain1	ENSDARP00000115118	Beta/Gammacrystallin6_Ricin-typebeta-trefoillectindomain1
ENSDARP00000104514	Beta-caseinlikeprotein1	ENSDARP00000128125	Beta-caseinlikeprotein1
ENSDARP00000123979	Beta-microseminoprotein(PSP-94)1	ENSDARP00000124569	Beta-microseminoprotein(PSP-94)1
ENSDARP00000070658	BiotincarboxylaseC-terminaldomain1_Biotin-requiringenzyme1_Carbamoyl-phosphatesynthaseLchain,ATPbindingdomain1_Carbamoyl-phosphatesynthaseLchain,N-terminaldomain1	ENSDARP00000117212	BiotincarboxylaseC-terminaldomain1_Biotin-requiringenzyme1_Carbamoyl-phosphatesynthaseLchain,ATPbindingdomain1_Carbamoyl-phosphatesynthaseLchain,N-terminaldomain1
ENSDARP00000068144	BiotincarboxylaseC-terminaldomain1_Biotin-requiringenzyme1_Carbamoyl-phosphatesynthaseLchain,ATPbindingdomain1_Carbamoyl-phosphatesynthaseLchain,N-terminaldomain1_Conservedcarboxylasedomain1_HMGL-like1	ENSDARP00000123556	BiotincarboxylaseC-terminaldomain1_Biotin-requiringenzyme1_Carbamoyl-phosphatesynthaseLchain,ATPbindingdomain1_Carbamoyl-phosphatesynthaseLchain,N-terminaldomain1_Conservedcarboxylasedomain1_HMGL-like1
ENSDARP00000072198	BMPandactivinmembrane-boundinhibitor(BAMBI)N-terminaldomain1	ENSDARP00000073358	BMPandactivinmembrane-boundinhibitor(BAMBI)N-terminaldomain1
ENSDARP00000037307	BNIP31	ENSDARP00000108413	BNIP31
ENSDARP00000075627	BNRrepeat-likedomain1	ENSDARP00000125746	BNRrepeat-likedomain1
ENSDARP00000026134	BP28CT(NUC211)domain1_U3smallnucleolarRNA-associatedprotein101	ENSDARP00000066445	BP28CT(NUC211)domain1_U3smallnucleolarRNA-associatedprotein101
ENSDARP00000020118	BRICHOSdomain1	ENSDARP00000092244	BRICHOSdomain1
ENSDARP00000023970	Bromodomain1_Domainofunknownfunction(DUF3512)1	ENSDARP00000112550	Bromodomain1_Domainofunknownfunction(DUF3512)1
ENSDARP00000040234	Bromodomain1_Domainofunknownfunction(DUF3544)1_MYNDfinger1_PHD-finger1_PWWPdomain1	ENSDARP00000105974	Bromodomain1_Domainofunknownfunction(DUF3544)1_MYNDfinger1_PHD-finger1_PWWPdomain1
ENSDARP00000038901	BSDdomain2_TFIIHp62subunit,N-terminaldomain1	ENSDARP00000126350	BSDdomain2_TFIIHp62subunit,N-terminaldomain1
ENSDARP00000110338	BTB/POZdomain1	ENSDARP00000127157	BTB/POZdomain1
ENSDARP00000078348	BTB/POZdomain1_Iontransportprotein1	ENSDARP00000115666	BTB/POZdomain1_Iontransportprotein1
ENSDARP00000082439	BTB/POZdomain1_Iontransportprotein1	ENSDARP00000115784	BTB/POZdomain1_Iontransportprotein1
ENSDARP00000068090	BTB/POZdomain1_Iontransportprotein1	ENSDARP00000121290	BTB/POZdomain1_Iontransportprotein1
ENSDARP00000022485	BTBAndC-terminalKelch1_BTB/POZdomain1_Kelchmotif5	ENSDARP00000088904	BTBAndC-terminalKelch1_BTB/POZdomain1_Kelchmotif5
ENSDARP00000067578	BTBAndC-terminalKelch1_BTB/POZdomain1_Kelchmotif5	ENSDARP00000129473	BTBAndC-terminalKelch1_BTB/POZdomain1_Kelchmotif5
ENSDARP00000002476	BTBAndC-terminalKelch1_BTB/POZdomain1_Kelchmotif6	ENSDARP00000061658	BTBAndC-terminalKelch1_BTB/POZdomain1_Kelchmotif6
ENSDARP00000039906	BTBAndC-terminalKelch1_BTB/POZdomain1_PHRdomain1	ENSDARP00000094404	BTBAndC-terminalKelch1_BTB/POZdomain1_PHRdomain1
ENSDARP00000055087	BTBAndC-terminalKelch1_Scavengerreceptorcysteine-richdomain1	ENSDARP00000101152	BTBAndC-terminalKelch1_Scavengerreceptorcysteine-richdomain1
ENSDARP00000012382	BTGfamily1	ENSDARP00000049239	BTGfamily1
ENSDARP00000086956	BTKmotif1_C2domain2_GTPase-activatorproteinforRas-likeGTPase1_PHdomain1	ENSDARP00000098243	BTKmotif1_C2domain2_GTPase-activatorproteinforRas-likeGTPase1_PHdomain1
ENSDARP00000111473	bZIPMaftranscriptionfactor1	ENSDARP00000118205	bZIPMaftranscriptionfactor1
ENSDARP00000042969	bZIPtranscriptionfactor1	ENSDARP00000055608	bZIPtranscriptionfactor1
ENSDARP00000062291	bZIPtranscriptionfactor1	ENSDARP00000094817	bZIPtranscriptionfactor1
ENSDARP00000050344	C1qdomain1	ENSDARP00000055564	C1qdomain1
ENSDARP00000016790	C1qdomain1	ENSDARP00000067062	C1qdomain1
ENSDARP00000040785	C1qdomain1	ENSDARP00000112281	C1qdomain1
ENSDARP00000087010	C1qdomain1	ENSDARP00000117813	C1qdomain1
ENSDARP00000035119	C1qdomain1	ENSDARP00000117919	C1qdomain1
ENSDARP00000106571	C1qdomain1	ENSDARP00000120475	C1qdomain1
ENSDARP00000073360	C1qdomain1_Collagentriplehelixrepeat(20copies)1	ENSDARP00000110428	C1qdomain1_Collagentriplehelixrepeat(20copies)1
ENSDARP00000098194	C2domain1	ENSDARP00000100169	C2domain1
ENSDARP00000083119	C2domain1_Calpainfamilycysteineprotease1_Calpainlargesubunit,domainIII1	ENSDARP00000092508	C2domain1_Calpainfamilycysteineprotease1_Calpainlargesubunit,domainIII1
ENSDARP00000120120	C2domain1_GTPase-activatorproteinforRas-likeGTPase1_PHdomain1_SH2domain2_SH3domain1	ENSDARP00000123559	C2domain1_GTPase-activatorproteinforRas-likeGTPase1_PHdomain1_SH2domain2_SH3domain1
ENSDARP00000128420	C2domain1_Lysophospholipasecatalyticdomain1	ENSDARP00000129605	C2domain1_Lysophospholipasecatalyticdomain1
ENSDARP00000124868	C2domain1_MAC/Perforindomain1	ENSDARP00000125815	C2domain1_MAC/Perforindomain1
ENSDARP00000045085	C2domain1_Phorbolesters/diacylglycerolbindingdomain(C1domain)2_ProteinkinaseCterminaldomain1_Proteinkinasedomain1	ENSDARP00000096385	C2domain1_Phorbolesters/diacylglycerolbindingdomain(C1domain)2_ProteinkinaseCterminaldomain1_Proteinkinasedomain1
ENSDARP00000003622	C2domain2	ENSDARP00000049991	C2domain2
ENSDARP00000045478	C2domain2	ENSDARP00000073004	C2domain2
ENSDARP00000092016	C2domain2	ENSDARP00000122114	C2domain2
ENSDARP00000052852	C2domain2_Copine1	ENSDARP00000121014	C2domain2_Copine1
ENSDARP00000010917	C2domain3	ENSDARP00000025094	C2domain3
ENSDARP00000080655	C2domain3_PlantphosphoribosyltransferaseC-terminal1	ENSDARP00000097628	C2domain3_PlantphosphoribosyltransferaseC-terminal1
ENSDARP00000041684	C2domain6_FerB(NUC096)domain1_FerI(NUC094)domain1	ENSDARP00000118166	C2domain6_FerB(NUC096)domain1_FerI(NUC094)domain1
ENSDARP00000036828	C2domaininDock180andZiziminproteins1_Dedicatorofcytokinesis1	ENSDARP00000082250	C2domaininDock180andZiziminproteins1_Dedicatorofcytokinesis1
ENSDARP00000102673	C2H2-typezincfinger1_Zinc-fingerdoubledomain2	ENSDARP00000103086	C2H2-typezincfinger1_Zinc-fingerdoubledomain2
ENSDARP00000080722	C2H2-typezincfinger1_Zinc-fingerdoubledomain4	ENSDARP00000084183	C2H2-typezincfinger1_Zinc-fingerdoubledomain4
ENSDARP00000069694	C2H2-typezincfinger1_Zinc-fingerdoubledomain8	ENSDARP00000097340	C2H2-typezincfinger1_Zinc-fingerdoubledomain8
ENSDARP00000105511	C2H2-typezincfinger1_Zinc-fingerdoubledomain8	ENSDARP00000125329	C2H2-typezincfinger1_Zinc-fingerdoubledomain8
ENSDARP00000098829	CAAXproteaseself-immunity1	ENSDARP00000113266	CAAXproteaseself-immunity1
ENSDARP00000006267	Cachedomain1_VWAN-terminal1_vonWillebrandfactortypeAdomain1	ENSDARP00000066453	Cachedomain1_VWAN-terminal1_vonWillebrandfactortypeAdomain1
ENSDARP00000072694	Cadherincytoplasmicregion1_Cadherindomain5	ENSDARP00000114471	Cadherincytoplasmicregion1_Cadherindomain5
ENSDARP00000080110	Cadherindomain1_ConcanavalinA-likelectin/glucanasessuperfamily1	ENSDARP00000109493	Cadherindomain1_ConcanavalinA-likelectin/glucanasessuperfamily1
ENSDARP00000044591	Cadherindomain4_Cadherinprodomainlike1	ENSDARP00000124727	Cadherindomain4_Cadherinprodomainlike1
ENSDARP00000080047	Cadherindomain6_Cadherin-like1_Protocadherin1	ENSDARP00000100086	Cadherindomain6_Cadherin-like1_Protocadherin1
ENSDARP00000049927	Calcineurin-bindingprotein(Calsarcin)1	ENSDARP00000120440	Calcineurin-bindingprotein(Calsarcin)1
ENSDARP00000024334	Calcineurin-likephosphoesterase1	ENSDARP00000032726	Calcineurin-likephosphoesterase1
ENSDARP00000009564	Calcineurin-likephosphoesterase1	ENSDARP00000050477	Calcineurin-likephosphoesterase1
ENSDARP00000109278	Calcineurin-likephosphoesterase1	ENSDARP00000109442	Calcineurin-likephosphoesterase1
ENSDARP00000062145	Calcineurin-likephosphoesterase1	ENSDARP00000125818	Calcineurin-likephosphoesterase1
ENSDARP00000017482	Calcipressin1	ENSDARP00000050201	Calcipressin1
ENSDARP00000067192	Calcitonin/CGRP/IAPPfamily1	ENSDARP00000120251	Calcitonin/CGRP/IAPPfamily1
ENSDARP00000035352	Calcium/calmodulin-dependentproteinkinaseIIinhibitor1	ENSDARP00000107535	Calcium/calmodulin-dependentproteinkinaseIIinhibitor1
ENSDARP00000102375	Calcium-activatedBKpotassiumchannelalphasubunit1_Ionchannel1	ENSDARP00000128564	Calcium-activatedBKpotassiumchannelalphasubunit1_Ionchannel1
ENSDARP00000098054	Calcium-activatedchloridechannel1	ENSDARP00000102413	Calcium-activatedchloridechannel1
ENSDARP00000099800	Calcium-activatedchloridechannel1	ENSDARP00000117153	Calcium-activatedchloridechannel1
ENSDARP00000082268	Calcium-activatedchloridechannel1	ENSDARP00000118028	Calcium-activatedchloridechannel1
ENSDARP00000112117	Calcium-activatedchloridechannel1	ENSDARP00000122262	Calcium-activatedchloridechannel1
ENSDARP00000083021	Calcium-activatedSKpotassiumchannel1_Calmodulinbindingdomain1_Ionchannel1	ENSDARP00000127960	Calcium-activatedSKpotassiumchannel1_Calmodulinbindingdomain1_Ionchannel1
ENSDARP00000115131	Calcium-bindingEGFdomain1_EGFdomain1_ThrombospondinC-terminalregion1_Thrombospondintype1domain3_Thrombospondintype3repeat7_vonWillebrandfactortypeCdomain1	ENSDARP00000124920	Calcium-bindingEGFdomain1_EGFdomain1_ThrombospondinC-terminalregion1_Thrombospondintype1domain3_Thrombospondintype3repeat7_vonWillebrandfactortypeCdomain1
ENSDARP00000127547	Calcium-bindingEGFdomain1_TNFR/NGFRcysteine-richregion1	ENSDARP00000129271	Calcium-bindingEGFdomain1_TNFR/NGFRcysteine-richregion1
ENSDARP00000004827	Calciumhomeostasismodulator1	ENSDARP00000099230	Calciumhomeostasismodulator1
ENSDARP00000057685	Calciumhomeostasismodulator1	ENSDARP00000118691	Calciumhomeostasismodulator1
ENSDARP00000128170	Calpainfamilycysteineprotease1_Calpainlargesubunit,domainIII1	ENSDARP00000129773	Calpainfamilycysteineprotease1_Calpainlargesubunit,domainIII1
ENSDARP00000010292	Calponinhomology(CH)domain1	ENSDARP00000122137	Calponinhomology(CH)domain1
ENSDARP00000042693	Calponinhomology(CH)domain1_EB1-likeC-terminalmotif1	ENSDARP00000118388	Calponinhomology(CH)domain1_EB1-likeC-terminalmotif1
ENSDARP00000038511	Calponinhomology(CH)domain1_Growth-Arrest-SpecificProtein2Domain1	ENSDARP00000052496	Calponinhomology(CH)domain1_Growth-Arrest-SpecificProtein2Domain1
ENSDARP00000085102	Calponinhomology(CH)domain2_Plectinrepeat13	ENSDARP00000112940	Calponinhomology(CH)domain2_Plectinrepeat13
ENSDARP00000083454	Calreticulinfamily1	ENSDARP00000092445	Calreticulinfamily1
ENSDARP00000011545	Calsequestrin1	ENSDARP00000020399	Calsequestrin1
ENSDARP00000088472	Calx-betadomain2_Sodium/calciumexchangerprotein2	ENSDARP00000109925	Calx-betadomain2_Sodium/calciumexchangerprotein2
ENSDARP00000102041	Calx-betadomain5	ENSDARP00000102786	Calx-betadomain5
ENSDARP00000053641	cAMP-regulatedphosphoprotein/endosulfineconservedregion1	ENSDARP00000058335	cAMP-regulatedphosphoprotein/endosulfineconservedregion1
ENSDARP00000072337	Carbohydratephosphorylase1	ENSDARP00000124162	Carbohydratephosphorylase1
ENSDARP00000043714	Carboxylesterasefamily1	ENSDARP00000090963	Carboxylesterasefamily1
ENSDARP00000101979	Carboxylesterasefamily1	ENSDARP00000110247	Carboxylesterasefamily1
ENSDARP00000040597	Carboxylesterasefamily1	ENSDARP00000116496	Carboxylesterasefamily1
ENSDARP00000070269	Carboxylesterasefamily1	ENSDARP00000123395	Carboxylesterasefamily1
ENSDARP00000023819	Carboxyltransferasedomain1	ENSDARP00000090113	Carboxyltransferasedomain1
ENSDARP00000024981	Carboxypeptidaseactivationpeptide1_Zinccarboxypeptidase1	ENSDARP00000034171	Carboxypeptidaseactivationpeptide1_Zinccarboxypeptidase1
ENSDARP00000102233	Carboxypeptidaseregulatory-likedomain1_F5/8typeCdomain1_Zinccarboxypeptidase1	ENSDARP00000108341	Carboxypeptidaseregulatory-likedomain1_F5/8typeCdomain1_Zinccarboxypeptidase1
ENSDARP00000070479	Carboxypeptidaseregulatory-likedomain3_Zinccarboxypeptidase3	ENSDARP00000072498	Carboxypeptidaseregulatory-likedomain3_Zinccarboxypeptidase3
ENSDARP00000071183	Caspasedomain1	ENSDARP00000107531	Caspasedomain1
ENSDARP00000020264	Caspasedomain1_Immunoglobulindomain2	ENSDARP00000099992	Caspasedomain1_Immunoglobulindomain2
ENSDARP00000068268	Caspasedomain1_PAAD/DAPIN/Pyrindomain1	ENSDARP00000101049	Caspasedomain1_PAAD/DAPIN/Pyrindomain1
ENSDARP00000013042	Cationtransporter/ATPase,N-terminus1_CationtransportingATPase,C-terminus1_E1-E2ATPase1_haloaciddehalogenase-likehydrolase1	ENSDARP00000094626	Cationtransporter/ATPase,N-terminus1_CationtransportingATPase,C-terminus1_E1-E2ATPase1_haloaciddehalogenase-likehydrolase1
ENSDARP00000072130	Cationtransporter/ATPase,N-terminus1_CationtransportingATPase,C-terminus1_E1-E2ATPase1_PlasmamembranecalciumtransporterATPaseCterminal1_haloaciddehalogenase-likehydrolase1	ENSDARP00000095128	Cationtransporter/ATPase,N-terminus1_CationtransportingATPase,C-terminus1_E1-E2ATPase1_PlasmamembranecalciumtransporterATPaseCterminal1_haloaciddehalogenase-likehydrolase1
ENSDARP00000043931	Cationtransporter/ATPase,N-terminus1_CationtransportingATPase,C-terminus1_E1-E2ATPase1_Putativehydrolaseofsodium-potassiumATPasealphasubunit1_haloaciddehalogenase-likehydrolase1	ENSDARP00000096674	Cationtransporter/ATPase,N-terminus1_CationtransportingATPase,C-terminus1_E1-E2ATPase1_Putativehydrolaseofsodium-potassiumATPasealphasubunit1_haloaciddehalogenase-likehydrolase1
ENSDARP00000101818	CBSdomain1_DomainofunknownfunctionDUF211	ENSDARP00000104020	CBSdomain1_DomainofunknownfunctionDUF211
ENSDARP00000030506	CBSdomain1_Voltagegatedchloridechannel1	ENSDARP00000084693	CBSdomain1_Voltagegatedchloridechannel1
ENSDARP00000066972	CBSdomain2_IMPdehydrogenase/GMPreductasedomain1	ENSDARP00000091935	CBSdomain2_IMPdehydrogenase/GMPreductasedomain1
ENSDARP00000047125	CBSdomain2_Voltagegatedchloridechannel1	ENSDARP00000124186	CBSdomain2_Voltagegatedchloridechannel1
ENSDARP00000016733	CBSdomain4	ENSDARP00000112412	CBSdomain4
ENSDARP00000015851	CCAAT-bindingtranscriptionfactor(CBF-B/NF-YA)subunitB1	ENSDARP00000093838	CCAAT-bindingtranscriptionfactor(CBF-B/NF-YA)subunitB1
ENSDARP00000007146	CD20-likefamily1	ENSDARP00000112751	CD20-likefamily1
ENSDARP00000116085	CD20-likefamily1	ENSDARP00000116632	CD20-likefamily1
ENSDARP00000111818	CD20-likefamily1	ENSDARP00000122289	CD20-likefamily1
ENSDARP00000074952	CD80-likeC2-setimmunoglobulindomain1_ImmunoglobulinV-setdomain1	ENSDARP00000094324	CD80-likeC2-setimmunoglobulindomain1_ImmunoglobulinV-setdomain1
ENSDARP00000069783	CD80-likeC2-setimmunoglobulindomain1_ImmunoglobulinV-setdomain1	ENSDARP00000098461	CD80-likeC2-setimmunoglobulindomain1_ImmunoglobulinV-setdomain1
ENSDARP00000092972	CD80-likeC2-setimmunoglobulindomain1_ImmunoglobulinV-setdomain1_Immunoglobulindomain1	ENSDARP00000116817	CD80-likeC2-setimmunoglobulindomain1_ImmunoglobulinV-setdomain1_Immunoglobulindomain1
ENSDARP00000074512	CD80-likeC2-setimmunoglobulindomain1_ImmunoglobulinV-setdomain1_Immunoglobulindomain1	ENSDARP00000121706	CD80-likeC2-setimmunoglobulindomain1_ImmunoglobulinV-setdomain1_Immunoglobulindomain1
ENSDARP00000067780	CD80-likeC2-setimmunoglobulindomain1_ImmunoglobulinV-setdomain1_SPRYdomain1_SPRY-associateddomain1	ENSDARP00000113141	CD80-likeC2-setimmunoglobulindomain1_ImmunoglobulinV-setdomain1_SPRYdomain1_SPRY-associateddomain1
ENSDARP00000073691	CD99antigenlikeprotein21	ENSDARP00000116659	CD99antigenlikeprotein21
ENSDARP00000003481	CDP-alcoholphosphatidyltransferase1	ENSDARP00000076042	CDP-alcoholphosphatidyltransferase1
ENSDARP00000108552	CECR6/TMEM121family1	ENSDARP00000129063	CECR6/TMEM121family1
ENSDARP00000052802	Celldivisionproteinanillin1_PHdomain1	ENSDARP00000080730	Celldivisionproteinanillin1_PHdomain1
ENSDARP00000106330	CENP-Anucleosomeassociatedcomplex(NAC)subunit1	ENSDARP00000107408	CENP-Anucleosomeassociatedcomplex(NAC)subunit1
ENSDARP00000101048	Ceramidase1	ENSDARP00000120885	Ceramidase1
ENSDARP00000097692	Ceroid-lipofuscinosisneuronalprotein61	ENSDARP00000105874	Ceroid-lipofuscinosisneuronalprotein61
ENSDARP00000046662	CG-1domain1_IPT/TIGdomain1_IQcalmodulin-bindingmotif1	ENSDARP00000126517	CG-1domain1_IPT/TIGdomain1_IQcalmodulin-bindingmotif1
ENSDARP00000050830	ChaC-likeprotein1	ENSDARP00000094107	ChaC-likeprotein1
ENSDARP00000018699	ChitinbindingPeritrophin-Adomain1_Glycosylhydrolasesfamily181	ENSDARP00000095389	ChitinbindingPeritrophin-Adomain1_Glycosylhydrolasesfamily181
ENSDARP00000118024	Chitinsynthase1	ENSDARP00000121079	Chitinsynthase1
ENSDARP00000047376	Choline/Carnitineo-acyltransferase1	ENSDARP00000089338	Choline/Carnitineo-acyltransferase1
ENSDARP00000077866	Choline/Carnitineo-acyltransferase1	ENSDARP00000126355	Choline/Carnitineo-acyltransferase1
ENSDARP00000059321	ChondroitinN-acetylgalactosaminyltransferase1	ENSDARP00000081967	ChondroitinN-acetylgalactosaminyltransferase1
ENSDARP00000099591	ChondroitinN-acetylgalactosaminyltransferase1	ENSDARP00000101260	ChondroitinN-acetylgalactosaminyltransferase1
ENSDARP00000067856	ChondroitinN-acetylgalactosaminyltransferase1_PA14domain1	ENSDARP00000077842	ChondroitinN-acetylgalactosaminyltransferase1_PA14domain1
ENSDARP00000100043	ChondroitinN-acetylgalactosaminyltransferase1_PA14domain1	ENSDARP00000101325	ChondroitinN-acetylgalactosaminyltransferase1_PA14domain1
ENSDARP00000017292	CHORD2_CSdomain1	ENSDARP00000041248	CHORD2_CSdomain1
ENSDARP00000115557	Chromo(CHRromatinOrganisationMOdifier)domain1_Chromoshadowdomain1	ENSDARP00000118656	Chromo(CHRromatinOrganisationMOdifier)domain1_Chromoshadowdomain1
ENSDARP00000034818	Chromo(CHRromatinOrganisationMOdifier)domain1_Pre-SETmotif1_SETdomain1	ENSDARP00000072614	Chromo(CHRromatinOrganisationMOdifier)domain1_Pre-SETmotif1_SETdomain1
ENSDARP00000072194	Cid1familypolyApolymerase1_Nucleotidyltransferasedomain1	ENSDARP00000096574	Cid1familypolyApolymerase1_Nucleotidyltransferasedomain1
ENSDARP00000077561	CIDE-Ndomain1	ENSDARP00000081635	CIDE-Ndomain1
ENSDARP00000020667	ClassIHistocompatibilityantigen,domainsalpha1and21_ImmunoglobulinC1-setdomain1	ENSDARP00000117273	ClassIHistocompatibilityantigen,domainsalpha1and21_ImmunoglobulinC1-setdomain1
ENSDARP00000103264	ClassIHistocompatibilityantigen,domainsalpha1and21_ImmunoglobulinC1-setdomain1	ENSDARP00000118368	ClassIHistocompatibilityantigen,domainsalpha1and21_ImmunoglobulinC1-setdomain1
ENSDARP00000040537	ClassIIAldolaseandAdducinN-terminaldomain1	ENSDARP00000108050	ClassIIAldolaseandAdducinN-terminaldomain1
ENSDARP00000043524	ClassIIhistocompatibilityantigen,alphadomain1_ImmunoglobulinC1-setdomain1	ENSDARP00000048447	ClassIIhistocompatibilityantigen,alphadomain1_ImmunoglobulinC1-setdomain1
ENSDARP00000015008	Clathrinadaptorcomplexsmallchain1	ENSDARP00000023681	Clathrinadaptorcomplexsmallchain1
ENSDARP00000038591	Clathrinadaptorcomplexsmallchain1	ENSDARP00000122727	Clathrinadaptorcomplexsmallchain1
ENSDARP00000049436	CNHdomain1_DMPKcoiledcoildomainlike1_Phorbolesters/diacylglycerolbindingdomain(C1domain)1_ProteinkinaseCterminaldomain1_Proteinkinasedomain1	ENSDARP00000099367	CNHdomain1_DMPKcoiledcoildomainlike1_Phorbolesters/diacylglycerolbindingdomain(C1domain)1_ProteinkinaseCterminaldomain1_Proteinkinasedomain1
ENSDARP00000015818	CNHdomain1_Proteinkinasedomain1	ENSDARP00000043951	CNHdomain1_Proteinkinasedomain1
ENSDARP00000093472	Cocaineandamphetamineregulatedtranscriptprotein(CART)1	ENSDARP00000119187	Cocaineandamphetamineregulatedtranscriptprotein(CART)1
ENSDARP00000006420	Cofilin/tropomyosin-typeactin-bindingprotein1	ENSDARP00000006783	Cofilin/tropomyosin-typeactin-bindingprotein1
ENSDARP00000109718	Coiled-coildomain-containingprotein50N-terminus1	ENSDARP00000111892	Coiled-coildomain-containingprotein50N-terminus1
ENSDARP00000110941	Coiled-coildomainofunknownfunction1	ENSDARP00000120050	Coiled-coildomainofunknownfunction1
ENSDARP00000060560	'Cold-shock'DNA-bindingdomain1	ENSDARP00000089829	'Cold-shock'DNA-bindingdomain1
ENSDARP00000083965	'Cold-shock'DNA-bindingdomain5_SUZ-Cmotif1	ENSDARP00000099649	'Cold-shock'DNA-bindingdomain5_SUZ-Cmotif1
ENSDARP00000089302	Collagentriplehelixrepeat(20copies)1_LectinC-typedomain1	ENSDARP00000119245	Collagentriplehelixrepeat(20copies)1_LectinC-typedomain1
ENSDARP00000016314	Collagentriplehelixrepeat(20copies)2_LectinC-typedomain1	ENSDARP00000128615	Collagentriplehelixrepeat(20copies)2_LectinC-typedomain1
ENSDARP00000077293	ConcanavalinA-likelectin/glucanasessuperfamily1_Domainofunknownfunction(DUF4215)1_LNRdomain1_Pregnancy-associatedplasmaprotein-A1_Sushidomain(SCRrepeat)3	ENSDARP00000078119	ConcanavalinA-likelectin/glucanasessuperfamily1_Domainofunknownfunction(DUF4215)1_LNRdomain1_Pregnancy-associatedplasmaprotein-A1_Sushidomain(SCRrepeat)3
ENSDARP00000097836	Connectorenhancerofkinasesuppressorofras1_PDZdomain(AlsoknownasDHRorGLGF)1_PHdomain1_Proteinofunknownfunction(DUF1170)1_SAMdomain(Sterilealphamotif)1	ENSDARP00000103132	Connectorenhancerofkinasesuppressorofras1_PDZdomain(AlsoknownasDHRorGLGF)1_PHdomain1_Proteinofunknownfunction(DUF1170)1_SAMdomain(Sterilealphamotif)1
ENSDARP00000061246	Connexin1_Gapjunctionchannelproteincysteine-richdomain1	ENSDARP00000061250	Connexin1_Gapjunctionchannelproteincysteine-richdomain1
ENSDARP00000040536	Connexin1_Gapjunctionchannelproteincysteine-richdomain1	ENSDARP00000071464	Connexin1_Gapjunctionchannelproteincysteine-richdomain1
ENSDARP00000091879	Connexin1_Gapjunctionchannelproteincysteine-richdomain1	ENSDARP00000104936	Connexin1_Gapjunctionchannelproteincysteine-richdomain1
ENSDARP00000062668	Connexin1_Gapjunctionchannelproteincysteine-richdomain1	ENSDARP00000124413	Connexin1_Gapjunctionchannelproteincysteine-richdomain1
ENSDARP00000044518	Connexin1_Gapjunctionchannelproteincysteine-richdomain1	ENSDARP00000126318	Connexin1_Gapjunctionchannelproteincysteine-richdomain1
ENSDARP00000056323	Connexin1_Gapjunctionchannelproteincysteine-richdomain1	ENSDARP00000127140	Connexin1_Gapjunctionchannelproteincysteine-richdomain1
ENSDARP00000042122	Connexin1_Gapjunctionchannelproteincysteine-richdomain1	ENSDARP00000129082	Connexin1_Gapjunctionchannelproteincysteine-richdomain1
ENSDARP00000009867	ConservedregionofRad21/Rec8likeprotein1_NterminusofRad21/Rec8likeprotein1	ENSDARP00000119113	ConservedregionofRad21/Rec8likeprotein1_NterminusofRad21/Rec8likeprotein1
ENSDARP00000065780	Core-2/I-Branchingenzyme1	ENSDARP00000128765	Core-2/I-Branchingenzyme1
ENSDARP00000108502	CorehistoneH2A/H2B/H3/H41	ENSDARP00000109299	CorehistoneH2A/H2B/H3/H41
ENSDARP00000098726	CorehistoneH2A/H2B/H3/H41	ENSDARP00000110869	CorehistoneH2A/H2B/H3/H41
ENSDARP00000096352	CorehistoneH2A/H2B/H3/H41	ENSDARP00000118326	CorehistoneH2A/H2B/H3/H41
ENSDARP00000093781	CorehistoneH2A/H2B/H3/H41	ENSDARP00000126796	CorehistoneH2A/H2B/H3/H41
ENSDARP00000058161	CorehistoneH2A/H2B/H3/H41_Macrodomain1	ENSDARP00000105230	CorehistoneH2A/H2B/H3/H41_Macrodomain1
ENSDARP00000110744	Cortexinofkidney1	ENSDARP00000129342	Cortexinofkidney1
ENSDARP00000114719	Corticotropin-releasingfactorfamily1	ENSDARP00000118835	Corticotropin-releasingfactorfamily1
ENSDARP00000100868	CP2transcriptionfactor1	ENSDARP00000101983	CP2transcriptionfactor1
ENSDARP00000097661	CP2transcriptionfactor1	ENSDARP00000124302	CP2transcriptionfactor1
ENSDARP00000048774	C-terminaldomainofmethyl-CpGbindingprotein2and31_Methyl-CpGbindingdomain1	ENSDARP00000124340	C-terminaldomainofmethyl-CpGbindingprotein2and31_Methyl-CpGbindingdomain1
ENSDARP00000085856	C-terminalregionofaryl-sulfatase1_Sulfatase1	ENSDARP00000124843	C-terminalregionofaryl-sulfatase1_Sulfatase1
ENSDARP00000044669	CTF/NF-Ifamilytranscriptionmodulationregion2_MH1domain1_NuclearfactorIproteinpre-N-terminus1	ENSDARP00000110633	CTF/NF-Ifamilytranscriptionmodulationregion2_MH1domain1_NuclearfactorIproteinpre-N-terminus1
ENSDARP00000054737	CTLH/CRAC-terminaltoLisHmotifdomain1_LisH1	ENSDARP00000109237	CTLH/CRAC-terminaltoLisHmotifdomain1_LisH1
ENSDARP00000056102	CUBdomain2_Domainofunknownfunction(DUF3481)1_F5/8typeCdomain2_MAMdomain1	ENSDARP00000089039	CUBdomain2_Domainofunknownfunction(DUF3481)1_F5/8typeCdomain2_MAMdomain1
ENSDARP00000098597	CUBdomain2_Sushidomain(SCRrepeat)5	ENSDARP00000099601	CUBdomain2_Sushidomain(SCRrepeat)5
ENSDARP00000115480	CUEdomain1	ENSDARP00000116146	CUEdomain1
ENSDARP00000100474	Cullinfamily1_Cullinproteinneddylationdomain1	ENSDARP00000109586	Cullinfamily1_Cullinproteinneddylationdomain1
ENSDARP00000109683	Cullinfamily1_Cullinproteinneddylationdomain1	ENSDARP00000118996	Cullinfamily1_Cullinproteinneddylationdomain1
ENSDARP00000032784	CXXCzincfingerdomain1_CpGbindingproteinzincfingerCterminaldomain1_PHD-finger1	ENSDARP00000077757	CXXCzincfingerdomain1_CpGbindingproteinzincfingerCterminaldomain1_PHD-finger1
ENSDARP00000039864	CybS1	ENSDARP00000072578	CybS1
ENSDARP00000110674	Cyclicnucleotide-bindingdomain1	ENSDARP00000128601	Cyclicnucleotide-bindingdomain1
ENSDARP00000013158	Cyclicnucleotide-bindingdomain1_Iontransportprotein1	ENSDARP00000125099	Cyclicnucleotide-bindingdomain1_Iontransportprotein1
ENSDARP00000082682	Cyclicnucleotide-bindingdomain1_Iontransportprotein1_IontransportproteinN-terminal1	ENSDARP00000122248	Cyclicnucleotide-bindingdomain1_Iontransportprotein1_IontransportproteinN-terminal1
ENSDARP00000031423	Cyclicnucleotide-bindingdomain1_Iontransportprotein1_PASdomain1	ENSDARP00000031629	Cyclicnucleotide-bindingdomain1_Iontransportprotein1_PASdomain1
ENSDARP00000120449	Cyclicnucleotide-bindingdomain1_Iontransportprotein1_PASdomain1	ENSDARP00000127900	Cyclicnucleotide-bindingdomain1_Iontransportprotein1_PASdomain1
ENSDARP00000020894	Cyclicnucleotide-bindingdomain2_Proteinkinasedomain1	ENSDARP00000024589	Cyclicnucleotide-bindingdomain2_Proteinkinasedomain1
ENSDARP00000095574	Cyclicnucleotide-bindingdomain2_RegulatorysubunitoftypeIIPKAR-subunit1	ENSDARP00000121293	Cyclicnucleotide-bindingdomain2_RegulatorysubunitoftypeIIPKAR-subunit1
ENSDARP00000112616	Cyclicnucleotide-bindingdomain3_Patatin-likephospholipase1	ENSDARP00000125891	Cyclicnucleotide-bindingdomain3_Patatin-likephospholipase1
ENSDARP00000063356	Cyclin,C-terminaldomain1_Cyclin,N-terminaldomain1	ENSDARP00000109380	Cyclin,C-terminaldomain1_Cyclin,N-terminaldomain1
ENSDARP00000108564	Cyclin,C-terminaldomain1_Cyclin,N-terminaldomain1	ENSDARP00000124974	Cyclin,C-terminaldomain1_Cyclin,N-terminaldomain1
ENSDARP00000053044	Cyclin,N-terminaldomain1	ENSDARP00000053281	Cyclin,N-terminaldomain1
ENSDARP00000034848	Cyclin,N-terminaldomain1	ENSDARP00000116145	Cyclin,N-terminaldomain1
ENSDARP00000098118	Cyclin-dependentkinase5activatorprotein1	ENSDARP00000104135	Cyclin-dependentkinase5activatorprotein1
ENSDARP00000003709	Cyclophilintypepeptidyl-prolylcis-transisomerase/CLD1	ENSDARP00000069254	Cyclophilintypepeptidyl-prolylcis-transisomerase/CLD1
ENSDARP00000044646	Cyclophilintypepeptidyl-prolylcis-transisomerase/CLD1	ENSDARP00000127620	Cyclophilintypepeptidyl-prolylcis-transisomerase/CLD1
ENSDARP00000117293	Cys/MetmetabolismPLP-dependentenzyme1	ENSDARP00000119651	Cys/MetmetabolismPLP-dependentenzyme1
ENSDARP00000032643	Cystatindomain1	ENSDARP00000043192	Cystatindomain1
ENSDARP00000091277	Cystatindomain1	ENSDARP00000113296	Cystatindomain1
ENSDARP00000041428	Cysteine-richsecretoryproteinfamily1	ENSDARP00000066490	Cysteine-richsecretoryproteinfamily1
ENSDARP00000102943	Cysteine-richsecretoryproteinfamily1_LCCLdomain2	ENSDARP00000110385	Cysteine-richsecretoryproteinfamily1_LCCLdomain2
ENSDARP00000055693	Cytidineanddeoxycytidylatedeaminasezinc-bindingregion1	ENSDARP00000110498	Cytidineanddeoxycytidylatedeaminasezinc-bindingregion1
ENSDARP00000015799	Cytidylyltransferase1	ENSDARP00000026096	Cytidylyltransferase1
ENSDARP00000003167	Cytidylyltransferasefamily1	ENSDARP00000026957	Cytidylyltransferasefamily1
ENSDARP00000016376	CytochromecoxidasesubunitVb1	ENSDARP00000105206	CytochromecoxidasesubunitVb1
ENSDARP00000038172	CytochromecoxidasesubunitVIa1	ENSDARP00000113555	CytochromecoxidasesubunitVIa1
ENSDARP00000119314	CytochromeoxidasecsubunitVIII1	ENSDARP00000128720	CytochromeoxidasecsubunitVIII1
ENSDARP00000025234	CytochromeP4501	ENSDARP00000057698	CytochromeP4501
ENSDARP00000082409	CytochromeP4501	ENSDARP00000083913	CytochromeP4501
ENSDARP00000052053	CytochromeP4501	ENSDARP00000089461	CytochromeP4501
ENSDARP00000107907	CytochromeP4501	ENSDARP00000111604	CytochromeP4501
ENSDARP00000109527	CytochromeP4501	ENSDARP00000117896	CytochromeP4501
ENSDARP00000101333	CytochromeP4501	ENSDARP00000118414	CytochromeP4501
ENSDARP00000128795	CytochromeP4501	ENSDARP00000129278	CytochromeP4501
ENSDARP00000089659	Cytoplasmicactivation/proliferation-associatedprotein-1Cterm1	ENSDARP00000106234	Cytoplasmicactivation/proliferation-associatedprotein-1Cterm1
ENSDARP00000050884	Cytoskeletal-regulatorycomplexEFhand1_Dynaminfamily1	ENSDARP00000059062	Cytoskeletal-regulatorycomplexEFhand1_Dynaminfamily1
ENSDARP00000074497	Cytoskeletal-regulatorycomplexEFhand3	ENSDARP00000078299	Cytoskeletal-regulatorycomplexEFhand3
ENSDARP00000113342	D1dopaminereceptor-interactingprotein(calcyon)1	ENSDARP00000125749	D1dopaminereceptor-interactingprotein(calcyon)1
ENSDARP00000088078	DDEsuperfamilyendonuclease1	ENSDARP00000092392	DDEsuperfamilyendonuclease1
ENSDARP00000065567	DDEsuperfamilyendonuclease1	ENSDARP00000093476	DDEsuperfamilyendonuclease1
ENSDARP00000093806	DDEsuperfamilyendonuclease1	ENSDARP00000097782	DDEsuperfamilyendonuclease1
ENSDARP00000053882	DDEsuperfamilyendonuclease1_Helix-turn-helixofDDEsuperfamilyendonuclease1_THAPdomain1	ENSDARP00000118403	DDEsuperfamilyendonuclease1_Helix-turn-helixofDDEsuperfamilyendonuclease1_THAPdomain1
ENSDARP00000068611	DDEsuperfamilyendonuclease1_Helix-turn-helixofDDEsuperfamilyendonuclease1_THAPdomain1	ENSDARP00000126382	DDEsuperfamilyendonuclease1_Helix-turn-helixofDDEsuperfamilyendonuclease1_THAPdomain1
ENSDARP00000053840	DDHDdomain1	ENSDARP00000110364	DDHDdomain1
ENSDARP00000075688	DEAD/DEAHboxhelicase1_Helicaseassociateddomain(HA2)1_HelicaseconservedC-terminaldomain1_Oligonucleotide/oligosaccharide-binding(OB)-fold1	ENSDARP00000092482	DEAD/DEAHboxhelicase1_Helicaseassociateddomain(HA2)1_HelicaseconservedC-terminaldomain1_Oligonucleotide/oligosaccharide-binding(OB)-fold1
ENSDARP00000002260	DEAD/DEAHboxhelicase1_HelicaseconservedC-terminaldomain1	ENSDARP00000092924	DEAD/DEAHboxhelicase1_HelicaseconservedC-terminaldomain1
ENSDARP00000003250	DEAD/DEAHboxhelicase1_HelicaseconservedC-terminaldomain1	ENSDARP00000122395	DEAD/DEAHboxhelicase1_HelicaseconservedC-terminaldomain1
ENSDARP00000053567	Death-associatedprotein1	ENSDARP00000109203	Death-associatedprotein1
ENSDARP00000042248	Deathdomain1_TNFR/NGFRcysteine-richregion3	ENSDARP00000126756	Deathdomain1_TNFR/NGFRcysteine-richregion3
ENSDARP00000024338	DehydrogenaseE1component1	ENSDARP00000110363	DehydrogenaseE1component1
ENSDARP00000025776	DehydrogenaseE1component1_Transketolase,pyrimidinebindingdomain1	ENSDARP00000099212	DehydrogenaseE1component1_Transketolase,pyrimidinebindingdomain1
ENSDARP00000036613	Der1-likefamily1	ENSDARP00000062174	Der1-likefamily1
ENSDARP00000016626	Dermatopontin1	ENSDARP00000042079	Dermatopontin1
ENSDARP00000071840	DHHCpalmitoyltransferase1	ENSDARP00000075441	DHHCpalmitoyltransferase1
ENSDARP00000099963	DHHCpalmitoyltransferase1	ENSDARP00000101673	DHHCpalmitoyltransferase1
ENSDARP00000104903	DHHCpalmitoyltransferase1	ENSDARP00000123884	DHHCpalmitoyltransferase1
ENSDARP00000119367	DHHCpalmitoyltransferase1	ENSDARP00000127039	DHHCpalmitoyltransferase1
ENSDARP00000019176	Diacylglycerolacyltransferase1	ENSDARP00000116381	Diacylglycerolacyltransferase1
ENSDARP00000099869	DiaphanousFH3Domain1_DiaphanousGTPase-bindingDomain2_ForminHomology2Domain1	ENSDARP00000102181	DiaphanousFH3Domain1_DiaphanousGTPase-bindingDomain2_ForminHomology2Domain1
ENSDARP00000017197	DickkopfN-terminalcysteine-richregion1	ENSDARP00000066476	DickkopfN-terminalcysteine-richregion1
ENSDARP00000031112	Differentiationandproliferationregulator1	ENSDARP00000043075	Differentiationandproliferationregulator1
ENSDARP00000014124	Dihydrofolatereductase1	ENSDARP00000090537	Dihydrofolatereductase1
ENSDARP00000059795	D-isomerspecific2-hydroxyaciddehydrogenase,NADbindingdomain1_D-isomerspecific2-hydroxyaciddehydrogenase,catalyticdomain1	ENSDARP00000074035	D-isomerspecific2-hydroxyaciddehydrogenase,NADbindingdomain1_D-isomerspecific2-hydroxyaciddehydrogenase,catalyticdomain1
ENSDARP00000089411	D-isomerspecific2-hydroxyaciddehydrogenase,NADbindingdomain1_D-isomerspecific2-hydroxyaciddehydrogenase,catalyticdomain1	ENSDARP00000117985	D-isomerspecific2-hydroxyaciddehydrogenase,NADbindingdomain1_D-isomerspecific2-hydroxyaciddehydrogenase,catalyticdomain1
ENSDARP00000081653	Divalentcationtransporter2	ENSDARP00000127955	Divalentcationtransporter2
ENSDARP00000100714	DivergentAAAdomain1	ENSDARP00000107129	DivergentAAAdomain1
ENSDARP00000074778	DivergentCRAL/TRIOdomain1_GTPase-activatorproteinforRas-likeGTPase1	ENSDARP00000119608	DivergentCRAL/TRIOdomain1_GTPase-activatorproteinforRas-likeGTPase1
ENSDARP00000000382	DivergentCRAL/TRIOdomain1_ImmunoglobulinI-setdomain1_Proteinkinasedomain1_RhoGEFdomain2_SH3domain1_Spectrinrepeat4	ENSDARP00000081489	DivergentCRAL/TRIOdomain1_ImmunoglobulinI-setdomain1_Proteinkinasedomain1_RhoGEFdomain2_SH3domain1_Spectrinrepeat4
ENSDARP00000004047	DIXdomain1_Dishevelledspecificdomain1_DomainfoundinDishevelled,Egl-10,andPleckstrin(DEP)1_PDZdomain(AlsoknownasDHRorGLGF)1_Segmentpolarityproteindishevelled(Dsh)Cterminal1	ENSDARP00000088503	DIXdomain1_Dishevelledspecificdomain1_DomainfoundinDishevelled,Egl-10,andPleckstrin(DEP)1_PDZdomain(AlsoknownasDHRorGLGF)1_Segmentpolarityproteindishevelled(Dsh)Cterminal1
ENSDARP00000075482	DJ-1/PfpIfamily1	ENSDARP00000120266	DJ-1/PfpIfamily1
ENSDARP00000095921	DNA/RNAnon-specificendonuclease1	ENSDARP00000095923	DNA/RNAnon-specificendonuclease1
ENSDARP00000082476	DNA/RNAnon-specificendonuclease1	ENSDARP00000100100	DNA/RNAnon-specificendonuclease1
ENSDARP00000077060	DNA/RNAnon-specificendonuclease1	ENSDARP00000110984	DNA/RNAnon-specificendonuclease1
ENSDARP00000010083	DNA-directedRNApolymeraseIIIsubunitRpc311	ENSDARP00000123396	DNA-directedRNApolymeraseIIIsubunitRpc311
ENSDARP00000010419	DnaJCterminaldomain1_DnaJcentraldomain1_DnaJdomain1	ENSDARP00000028641	DnaJCterminaldomain1_DnaJcentraldomain1_DnaJdomain1
ENSDARP00000008506	DnaJdomain1	ENSDARP00000120938	DnaJdomain1
ENSDARP00000006425	DnaJdomain1_Domainofunknownfunction(DUF1977)1	ENSDARP00000127467	DnaJdomain1_Domainofunknownfunction(DUF1977)1
ENSDARP00000026754	DnaJdomain1_Domainofunknownfunction(DUF3395)1	ENSDARP00000108543	DnaJdomain1_Domainofunknownfunction(DUF3395)1
ENSDARP00000077702	DnaJdomain1_Thioredoxin1	ENSDARP00000080290	DnaJdomain1_Thioredoxin1
ENSDARP00000067777	DnaJdomain1_TPRrepeat2_Tetratricopeptiderepeat3	ENSDARP00000105412	DnaJdomain1_TPRrepeat2_Tetratricopeptiderepeat3
ENSDARP00000090995	DNAphotolyase1_FADbindingdomainofDNAphotolyase1	ENSDARP00000121988	DNAphotolyase1_FADbindingdomainofDNAphotolyase1
ENSDARP00000067516	DomainfoundinDishevelled,Egl-10,andPleckstrin(DEP)1	ENSDARP00000071808	DomainfoundinDishevelled,Egl-10,andPleckstrin(DEP)1
ENSDARP00000009724	Domainofunknownfunction(DUF1693)1	ENSDARP00000058423	Domainofunknownfunction(DUF1693)1
ENSDARP00000051104	Domainofunknownfunction(DUF1736)1_TPRrepeat3_Tetratricopeptiderepeat1	ENSDARP00000067260	Domainofunknownfunction(DUF1736)1_TPRrepeat3_Tetratricopeptiderepeat1
ENSDARP00000078212	Domainofunknownfunction(DUF1785)1_PAZdomain1_Piwidomain1	ENSDARP00000129194	Domainofunknownfunction(DUF1785)1_PAZdomain1_Piwidomain1
ENSDARP00000039795	Domainofunknownfunction(DUF1899)1_Domainofunknownfunction(DUF1900)1_WDdomain,G-betarepeat3	ENSDARP00000071301	Domainofunknownfunction(DUF1899)1_Domainofunknownfunction(DUF1900)1_WDdomain,G-betarepeat3
ENSDARP00000087525	Domainofunknownfunction(DUF1899)1_Domainofunknownfunction(DUF1900)1_WDdomain,G-betarepeat3	ENSDARP00000124280	Domainofunknownfunction(DUF1899)1_Domainofunknownfunction(DUF1900)1_WDdomain,G-betarepeat3
ENSDARP00000063937	Domainofunknownfunction(DUF1908)1_PDZdomain(AlsoknownasDHRorGLGF)1_Proteinkinasedomain1	ENSDARP00000110889	Domainofunknownfunction(DUF1908)1_PDZdomain(AlsoknownasDHRorGLGF)1_Proteinkinasedomain1
ENSDARP00000082779	Domainofunknownfunction(DUF1908)1_PDZdomain(AlsoknownasDHRorGLGF)1_Proteinkinasedomain1	ENSDARP00000111316	Domainofunknownfunction(DUF1908)1_PDZdomain(AlsoknownasDHRorGLGF)1_Proteinkinasedomain1
ENSDARP00000072687	Domainofunknownfunction(DUF1943)1_Domainofunknownfunction(DUF1944)1_Lipoproteinaminoterminalregion1	ENSDARP00000115012	Domainofunknownfunction(DUF1943)1_Domainofunknownfunction(DUF1944)1_Lipoproteinaminoterminalregion1
ENSDARP00000021545	Domainofunknownfunction(DUF307)1_Sodium/calciumexchangerprotein2	ENSDARP00000067045	Domainofunknownfunction(DUF307)1_Sodium/calciumexchangerprotein2
ENSDARP00000082173	Domainofunknownfunction(DUF3338)1	ENSDARP00000103134	Domainofunknownfunction(DUF3338)1
ENSDARP00000004149	Domainofunknownfunction(DUF3377)1_Hemopexin4_Matrixin1_Putativepeptidoglycanbindingdomain1	ENSDARP00000068174	Domainofunknownfunction(DUF3377)1_Hemopexin4_Matrixin1_Putativepeptidoglycanbindingdomain1
ENSDARP00000127351	Domainofunknownfunction(DUF3437)1	ENSDARP00000129143	Domainofunknownfunction(DUF3437)1
ENSDARP00000085412	Domainofunknownfunction(DUF3451)1_Iontransportprotein4_Sodiumiontransport-associated1	ENSDARP00000125843	Domainofunknownfunction(DUF3451)1_Iontransportprotein4_Sodiumiontransport-associated1
ENSDARP00000053575	Domainofunknownfunction(DUF3513)1_Serinerichproteininteractiondomain1_VariantSH3domain1	ENSDARP00000106572	Domainofunknownfunction(DUF3513)1_Serinerichproteininteractiondomain1_VariantSH3domain1
ENSDARP00000102380	Domainofunknownfunction(DUF3538)1_Ubiquitinfamily1	ENSDARP00000117226	Domainofunknownfunction(DUF3538)1_Ubiquitinfamily1
ENSDARP00000000005	Domainofunknownfunction(DUF4174)3	ENSDARP00000040034	Domainofunknownfunction(DUF4174)3
ENSDARP00000007187	Domainofunknownfunction(DUF4371)1_THAPdomain1	ENSDARP00000062308	Domainofunknownfunction(DUF4371)1_THAPdomain1
ENSDARP00000104030	Domainofunknownfunction(DUF4463)1_DomainofunknownfunctionDUF2211_Lateexocytosis,associatedwithGolgitransport1	ENSDARP00000128675	Domainofunknownfunction(DUF4463)1_DomainofunknownfunctionDUF2211_Lateexocytosis,associatedwithGolgitransport1
ENSDARP00000073689	Domainofunknownfunction(DUF4470)1_Domainofunknownfunction(DUF4471)1	ENSDARP00000118558	Domainofunknownfunction(DUF4470)1_Domainofunknownfunction(DUF4471)1
ENSDARP00000122244	Domainofunknownfunction(DUF4536)1	ENSDARP00000123383	Domainofunknownfunction(DUF4536)1
ENSDARP00000096339	Domainofunknownfunction(DUF4564)1	ENSDARP00000110880	Domainofunknownfunction(DUF4564)1
ENSDARP00000011098	Domainofunknownfunction(DUF4588)1	ENSDARP00000072200	Domainofunknownfunction(DUF4588)1
ENSDARP00000112471	Domainofunknownfunction(DUF758)1	ENSDARP00000125388	Domainofunknownfunction(DUF758)1
ENSDARP00000111240	DORfamily1	ENSDARP00000129048	DORfamily1
ENSDARP00000116175	Double-strandedRNAbindingmotif4	ENSDARP00000116967	Double-strandedRNAbindingmotif4
ENSDARP00000075541	Draxin1	ENSDARP00000116995	Draxin1
ENSDARP00000116637	DSBA-likethioredoxindomain1	ENSDARP00000116858	DSBA-likethioredoxindomain1
ENSDARP00000058288	Dualspecificityphosphatase,catalyticdomain1	ENSDARP00000073347	Dualspecificityphosphatase,catalyticdomain1
ENSDARP00000078867	Dualspecificityphosphatase,catalyticdomain1	ENSDARP00000081638	Dualspecificityphosphatase,catalyticdomain1
ENSDARP00000082610	Dualspecificityphosphatase,catalyticdomain1	ENSDARP00000105914	Dualspecificityphosphatase,catalyticdomain1
ENSDARP00000068947	Dualspecificityphosphatase,catalyticdomain1	ENSDARP00000111211	Dualspecificityphosphatase,catalyticdomain1
ENSDARP00000093698	Dualspecificityphosphatase,catalyticdomain1	ENSDARP00000114591	Dualspecificityphosphatase,catalyticdomain1
ENSDARP00000039012	Dualspecificityphosphatase,catalyticdomain1	ENSDARP00000118752	Dualspecificityphosphatase,catalyticdomain1
ENSDARP00000114789	Dualspecificityphosphatase,catalyticdomain1	ENSDARP00000119971	Dualspecificityphosphatase,catalyticdomain1
ENSDARP00000096458	Dualspecificityphosphatase,catalyticdomain1_Dualspecificityproteinphosphatase,N-terminalhalf1	ENSDARP00000124791	Dualspecificityphosphatase,catalyticdomain1_Dualspecificityproteinphosphatase,N-terminalhalf1
ENSDARP00000024037	Dualspecificityphosphatase,catalyticdomain1_Rhodanese-likedomain1	ENSDARP00000053130	Dualspecificityphosphatase,catalyticdomain1_Rhodanese-likedomain1
ENSDARP00000109482	Dualspecificityphosphatase,catalyticdomain2	ENSDARP00000119346	Dualspecificityphosphatase,catalyticdomain2
ENSDARP00000090014	Dynaminfamily1	ENSDARP00000097978	Dynaminfamily1
ENSDARP00000095757	Dynaminfamily1	ENSDARP00000103732	Dynaminfamily1
ENSDARP00000100431	DynaminGTPaseeffectordomain1_Dynamincentralregion1_Dynaminfamily1	ENSDARP00000107169	DynaminGTPaseeffectordomain1_Dynamincentralregion1_Dynaminfamily1
ENSDARP00000124266	DynaminGTPaseeffectordomain1_Dynamincentralregion1_Dynaminfamily1_PHdomain1	ENSDARP00000126769	DynaminGTPaseeffectordomain1_Dynamincentralregion1_Dynaminfamily1_PHdomain1
ENSDARP00000015065	Dyneinlightchaintype11	ENSDARP00000108873	Dyneinlightchaintype11
ENSDARP00000071887	Dysbindin(Dystrobrevinbindingprotein1)1	ENSDARP00000094783	Dysbindin(Dystrobrevinbindingprotein1)1
ENSDARP00000115577	E1-E2ATPase1_haloaciddehalogenase-likehydrolase1	ENSDARP00000127990	E1-E2ATPase1_haloaciddehalogenase-likehydrolase1
ENSDARP00000072266	E2F/DPfamilywinged-helixDNA-bindingdomain1_TranscriptionfactorDP1	ENSDARP00000129833	E2F/DPfamilywinged-helixDNA-bindingdomain1_TranscriptionfactorDP1
ENSDARP00000018598	E3Ubiquitinligase1_Zincfinger,C3HC4type(RINGfinger)1	ENSDARP00000077716	E3Ubiquitinligase1_Zincfinger,C3HC4type(RINGfinger)1
ENSDARP00000066838	EamA-liketransporterfamily2	ENSDARP00000118119	EamA-liketransporterfamily2
ENSDARP00000075308	EFhand1_EF-hand1_Zincfinger,ZZtype1	ENSDARP00000111282	EFhand1_EF-hand1_Zincfinger,ZZtype1
ENSDARP00000009247	EFhand1_EF-handdomainpair1	ENSDARP00000043800	EFhand1_EF-handdomainpair1
ENSDARP00000093139	EFhand1_EF-handdomainpair2	ENSDARP00000115356	EFhand1_EF-handdomainpair2
ENSDARP00000021850	EF-handdomain1_EF-handdomainpair1	ENSDARP00000119693	EF-handdomain1_EF-handdomainpair1
ENSDARP00000031690	EF-handdomainpair1	ENSDARP00000032453	EF-handdomainpair1
ENSDARP00000106230	EF-handdomainpair1	ENSDARP00000122615	EF-handdomainpair1
ENSDARP00000007964	EF-handdomainpair1_Follistatin/Osteonectin-likeEGFdomain1_Kazal-typeserineproteaseinhibitordomain1	ENSDARP00000105068	EF-handdomainpair1_Follistatin/Osteonectin-likeEGFdomain1_Kazal-typeserineproteaseinhibitordomain1
ENSDARP00000012040	EF-handdomainpair1_Inositol1,4,5-trisphosphate/ryanodinereceptor1_Iontransportprotein1_MIRdomain1_RIHdomain2_RyRandIP3RHomologyassociated1_RyRdomain4_RyanodineReceptorTM4-61_SPRYdomain3	ENSDARP00000032856	EF-handdomainpair1_Inositol1,4,5-trisphosphate/ryanodinereceptor1_Iontransportprotein1_MIRdomain1_RIHdomain2_RyRandIP3RHomologyassociated1_RyRdomain4_RyanodineReceptorTM4-61_SPRYdomain3
ENSDARP00000014968	EF-handdomainpair2	ENSDARP00000054663	EF-handdomainpair2
ENSDARP00000055634	EF-handdomainpair2	ENSDARP00000063553	EF-handdomainpair2
ENSDARP00000011506	EF-handdomainpair2	ENSDARP00000067238	EF-handdomainpair2
ENSDARP00000082292	EF-handdomainpair2	ENSDARP00000088447	EF-handdomainpair2
ENSDARP00000099376	EF-handdomainpair2	ENSDARP00000106407	EF-handdomainpair2
ENSDARP00000033055	EF-handdomainpair2_Mitochondrialcarrierprotein3	ENSDARP00000088935	EF-handdomainpair2_Mitochondrialcarrierprotein3
ENSDARP00000118831	EGF-likedomain1_Trypsin1_VitaminK-dependentcarboxylation/gamma-carboxyglutamic(GLA)domain1	ENSDARP00000119453	EGF-likedomain1_Trypsin1_VitaminK-dependentcarboxylation/gamma-carboxyglutamic(GLA)domain1
ENSDARP00000002262	eIF4-gamma/eIF5/eIF2-epsilon1	ENSDARP00000022789	eIF4-gamma/eIF5/eIF2-epsilon1
ENSDARP00000026854	ELM2domain1_Myb-likeDNA-bindingdomain1	ENSDARP00000094994	ELM2domain1_Myb-likeDNA-bindingdomain1
ENSDARP00000006504	ElongationFactorG,domainII1_ElongationfactorGC-terminus1_ElongationfactorG,domainIV1_ElongationfactorTuGTPbindingdomain1_ElongationfactorTudomain21	ENSDARP00000087584	ElongationFactorG,domainII1_ElongationfactorGC-terminus1_ElongationfactorG,domainIV1_ElongationfactorTuGTPbindingdomain1_ElongationfactorTudomain21
ENSDARP00000113373	ElongationFactorG,domainII1_ElongationfactorGC-terminus1_ElongationfactorG,domainIV1_ElongationfactorTuGTPbindingdomain1_ElongationfactorTudomain21	ENSDARP00000118068	ElongationFactorG,domainII1_ElongationfactorGC-terminus1_ElongationfactorG,domainIV1_ElongationfactorTuGTPbindingdomain1_ElongationfactorTudomain21
ENSDARP00000010921	ElongationfactorTuC-terminaldomain1_ElongationfactorTuGTPbindingdomain1_ElongationfactorTudomain21	ENSDARP00000097050	ElongationfactorTuC-terminaldomain1_ElongationfactorTuGTPbindingdomain1_ElongationfactorTudomain21
ENSDARP00000105786	ElongationfactorTuC-terminaldomain1_ElongationfactorTuGTPbindingdomain1_ElongationfactorTudomain21	ENSDARP00000113119	ElongationfactorTuC-terminaldomain1_ElongationfactorTuGTPbindingdomain1_ElongationfactorTudomain21
ENSDARP00000098415	EMIdomain1	ENSDARP00000103682	EMIdomain1
ENSDARP00000060684	emp24/gp25L/p24family/GOLD1	ENSDARP00000119402	emp24/gp25L/p24family/GOLD1
ENSDARP00000046688	emp24/gp25L/p24family/GOLD1	ENSDARP00000121973	emp24/gp25L/p24family/GOLD1
ENSDARP00000037712	Endomembraneprotein701	ENSDARP00000039879	Endomembraneprotein701
ENSDARP00000020280	Endonuclease/Exonuclease/phosphatasefamily1	ENSDARP00000033750	Endonuclease/Exonuclease/phosphatasefamily1
ENSDARP00000059306	Endonuclease/Exonuclease/phosphatasefamily1	ENSDARP00000069090	Endonuclease/Exonuclease/phosphatasefamily1
ENSDARP00000021896	Endonuclease/Exonuclease/phosphatasefamily1_GRFzincfinger1	ENSDARP00000090726	Endonuclease/Exonuclease/phosphatasefamily1_GRFzincfinger1
ENSDARP00000079837	Endonuclease/Exonuclease/phosphatasefamily1_RhoGAPdomain1	ENSDARP00000098254	Endonuclease/Exonuclease/phosphatasefamily1_RhoGAPdomain1
ENSDARP00000023122	EndoplasmicReticulum-GolgiIntermediateCompartment(ERGIC)1_Endoplasmicreticulumvesicletransporter1	ENSDARP00000068141	EndoplasmicReticulum-GolgiIntermediateCompartment(ERGIC)1_Endoplasmicreticulumvesicletransporter1
ENSDARP00000026409	EndoribonucleaseXendoU1	ENSDARP00000099395	EndoribonucleaseXendoU1
ENSDARP00000033360	EnhancerofPolycombC-terminus1_Enhancerofpolycomb-like1	ENSDARP00000078658	EnhancerofPolycombC-terminus1_Enhancerofpolycomb-like1
ENSDARP00000003738	Enolase,C-terminalTIMbarreldomain1_Enolase,N-terminaldomain1	ENSDARP00000032456	Enolase,C-terminalTIMbarreldomain1_Enolase,N-terminaldomain1
ENSDARP00000009555	Enoyl-CoAhydratase/isomerasefamily1	ENSDARP00000063092	Enoyl-CoAhydratase/isomerasefamily1
ENSDARP00000106409	ENTHdomain1	ENSDARP00000128983	ENTHdomain1
ENSDARP00000020392	ENVpolyprotein(coatpolyprotein)1	ENSDARP00000101155	ENVpolyprotein(coatpolyprotein)1
ENSDARP00000012943	Ephrin1	ENSDARP00000107579	Ephrin1
ENSDARP00000011069	Ephrinreceptorligandbindingdomain1_Ephrintype-Areceptor2transmembranedomain1_FibronectintypeIIIdomain2_Proteintyrosinekinase1_SAMdomain(Sterilealphamotif)1	ENSDARP00000096552	Ephrinreceptorligandbindingdomain1_Ephrintype-Areceptor2transmembranedomain1_FibronectintypeIIIdomain2_Proteintyrosinekinase1_SAMdomain(Sterilealphamotif)1
ENSDARP00000083559	ERAP1-likeC-terminaldomain1_PeptidasefamilyM11	ENSDARP00000101709	ERAP1-likeC-terminaldomain1_PeptidasefamilyM11
ENSDARP00000064557	eRF1domain11_eRF1domain21_eRF1domain31	ENSDARP00000072076	eRF1domain11_eRF1domain21_eRF1domain31
ENSDARP00000048732	ERKandJNKpathways,inhibitor1	ENSDARP00000097771	ERKandJNKpathways,inhibitor1
ENSDARP00000011420	ERlumenproteinretainingreceptor1	ENSDARP00000059955	ERlumenproteinretainingreceptor1
ENSDARP00000029369	Ets-domain1	ENSDARP00000098095	Ets-domain1
ENSDARP00000093624	Ets-domain1	ENSDARP00000123783	Ets-domain1
ENSDARP00000005313	Ets-domain1_PEA3subfamilyETS-domaintranscriptionfactorNterminaldomain1	ENSDARP00000016969	Ets-domain1_PEA3subfamilyETS-domaintranscriptionfactorNterminaldomain1
ENSDARP00000019238	Ets-domain1_TranscriptionfactorproteinNterminal1	ENSDARP00000107670	Ets-domain1_TranscriptionfactorproteinNterminal1
ENSDARP00000033398	Eukaryoticcytochromeb5611	ENSDARP00000093650	Eukaryoticcytochromeb5611
ENSDARP00000027654	Eukaryoticelongationfactor5Ahypusine,DNA-bindingOBfold1	ENSDARP00000073095	Eukaryoticelongationfactor5Ahypusine,DNA-bindingOBfold1
ENSDARP00000020911	Eukaryoticinitiationfactor4E1	ENSDARP00000107220	Eukaryoticinitiationfactor4E1
ENSDARP00000003894	Eukaryoticporin1	ENSDARP00000053324	Eukaryoticporin1
ENSDARP00000032688	Eukaryoticporin1	ENSDARP00000121437	Eukaryoticporin1
ENSDARP00000009966	Eukaryoticproteinofunknownfunction(DUF846)1	ENSDARP00000074109	Eukaryoticproteinofunknownfunction(DUF846)1
ENSDARP00000035681	Eukaryoticproteinofunknownfunction(DUF872)1	ENSDARP00000092349	Eukaryoticproteinofunknownfunction(DUF872)1
ENSDARP00000069445	Eukaryoticproteinofunknownfunction(DUF914)1	ENSDARP00000105869	Eukaryoticproteinofunknownfunction(DUF914)1
ENSDARP00000040925	Eukaryotictranslationinitiationfactor4Ebindingprotein(EIF4EBP)1	ENSDARP00000119808	Eukaryotictranslationinitiationfactor4Ebindingprotein(EIF4EBP)1
ENSDARP00000019816	Eukaryotic-typecarbonicanhydrase1	ENSDARP00000088814	Eukaryotic-typecarbonicanhydrase1
ENSDARP00000034327	Eukaryotic-typecarbonicanhydrase1	ENSDARP00000116974	Eukaryotic-typecarbonicanhydrase1
ENSDARP00000037588	Eukaryotic-typecarbonicanhydrase1	ENSDARP00000123924	Eukaryotic-typecarbonicanhydrase1
ENSDARP00000002722	Eukaryotic-typecarbonicanhydrase1_FibronectintypeIIIdomain1_Protein-tyrosinephosphatase2	ENSDARP00000086984	Eukaryotic-typecarbonicanhydrase1_FibronectintypeIIIdomain1_Protein-tyrosinephosphatase2
ENSDARP00000075137	ExocystcomplexcomponentSEC3N-terminalPIP2bindingPH1	ENSDARP00000108775	ExocystcomplexcomponentSEC3N-terminalPIP2bindingPH1
ENSDARP00000011292	ExocystcomplexcomponentSec61	ENSDARP00000094733	ExocystcomplexcomponentSec61
ENSDARP00000075419	ExocystcomplexcomponentSec61	ENSDARP00000108265	ExocystcomplexcomponentSec61
ENSDARP00000107614	Exonuclease1	ENSDARP00000128266	Exonuclease1
ENSDARP00000080059	Exportin1-likeprotein1_Importin-betaN-terminaldomain1	ENSDARP00000098387	Exportin1-likeprotein1_Importin-betaN-terminaldomain1
ENSDARP00000050596	EXSfamily1_SPXdomain1	ENSDARP00000084739	EXSfamily1_SPXdomain1
ENSDARP00000053655	F5/8typeCdomain1	ENSDARP00000093626	F5/8typeCdomain1
ENSDARP00000123523	F5/8typeCdomain1_Proteintyrosinekinase1	ENSDARP00000124159	F5/8typeCdomain1_Proteintyrosinekinase1
ENSDARP00000080539	FAD-bindingdomain1_FerricreductaseNADbindingdomain1_Ferricreductaseliketransmembranecomponent1	ENSDARP00000100562	FAD-bindingdomain1_FerricreductaseNADbindingdomain1_Ferricreductaseliketransmembranecomponent1
ENSDARP00000031709	FADbindingdomain1_Flavodoxin1_OxidoreductaseNAD-bindingdomain1	ENSDARP00000123832	FADbindingdomain1_Flavodoxin1_OxidoreductaseNAD-bindingdomain1
ENSDARP00000051611	FADdependentoxidoreductase1	ENSDARP00000112531	FADdependentoxidoreductase1
ENSDARP00000114697	FAM163family1	ENSDARP00000116228	FAM163family1
ENSDARP00000100037	FAM177family1	ENSDARP00000108981	FAM177family1
ENSDARP00000088270	FAM47family1	ENSDARP00000097543	FAM47family1
ENSDARP00000094932	Familyofunknownfunction(DUF716)1	ENSDARP00000100942	Familyofunknownfunction(DUF716)1
ENSDARP00000018627	Fasciclindomain4	ENSDARP00000081505	Fasciclindomain4
ENSDARP00000044008	Fattyaciddesaturase1	ENSDARP00000124185	Fattyaciddesaturase1
ENSDARP00000057552	Fattyacidhydroxylasesuperfamily1	ENSDARP00000114597	Fattyacidhydroxylasesuperfamily1
ENSDARP00000095561	F-boxassociatedregion1_F-boxdomain1	ENSDARP00000118903	F-boxassociatedregion1_F-boxdomain1
ENSDARP00000045134	F-box-like1	ENSDARP00000090548	F-box-like1
ENSDARP00000054395	F-box-like1	ENSDARP00000110146	F-box-like1
ENSDARP00000043955	F-box-like1	ENSDARP00000113137	F-box-like1
ENSDARP00000009428	FDFdomain1_Scd6-likeSmdomain1	ENSDARP00000021199	FDFdomain1_Scd6-likeSmdomain1
ENSDARP00000124315	FERMcentraldomain1_Focaladhesiontargetingregion1_Proteintyrosinekinase1	ENSDARP00000126522	FERMcentraldomain1_Focaladhesiontargetingregion1_Proteintyrosinekinase1
ENSDARP00000098469	FERMC-terminalPH-likedomain1_FERMN-terminaldomain1_FERMadjacent(FA)1_FERMcentraldomain1	ENSDARP00000122496	FERMC-terminalPH-likedomain1_FERMN-terminaldomain1_FERMadjacent(FA)1_FERMcentraldomain1
ENSDARP00000000192	FERMC-terminalPH-likedomain1_FERMN-terminaldomain1_FERMadjacent(FA)1_FERMcentraldomain1_PDZdomain(AlsoknownasDHRorGLGF)1_Protein-tyrosinephosphatase1	ENSDARP00000000854	FERMC-terminalPH-likedomain1_FERMN-terminaldomain1_FERMadjacent(FA)1_FERMcentraldomain1_PDZdomain(AlsoknownasDHRorGLGF)1_Protein-tyrosinephosphatase1
ENSDARP00000098019	FERMC-terminalPH-likedomain1_FERMN-terminaldomain1_FERMcentraldomain1	ENSDARP00000127270	FERMC-terminalPH-likedomain1_FERMN-terminaldomain1_FERMcentraldomain1
ENSDARP00000049463	FERMN-terminaldomain1_FERMcentraldomain1_PHdomain1	ENSDARP00000099479	FERMN-terminaldomain1_FERMcentraldomain1_PHdomain1
ENSDARP00000012386	FERMN-terminaldomain1_FERMcentraldomain1_Zincfinger,C3HC4type(RINGfinger)1	ENSDARP00000071903	FERMN-terminaldomain1_FERMcentraldomain1_Zincfinger,C3HC4type(RINGfinger)1
ENSDARP00000122155	Ferricreductaseliketransmembranecomponent1_NADPoxidoreductasecoenzymeF420-dependent1	ENSDARP00000127717	Ferricreductaseliketransmembranecomponent1_NADPoxidoreductasecoenzymeF420-dependent1
ENSDARP00000022929	Ferritin-likedomain1	ENSDARP00000098595	Ferritin-likedomain1
ENSDARP00000000250	Ferroportin1(FPN1)1	ENSDARP00000073754	Ferroportin1(FPN1)1
ENSDARP00000006235	Fes/CIP4,andEFC/F-BARhomologydomain1_Proteintyrosinekinase1_SH2domain1	ENSDARP00000124066	Fes/CIP4,andEFC/F-BARhomologydomain1_Proteintyrosinekinase1_SH2domain1
ENSDARP00000120164	Fes/CIP4,andEFC/F-BARhomologydomain1_RhoGAPdomain1_SH3domain1	ENSDARP00000121347	Fes/CIP4,andEFC/F-BARhomologydomain1_RhoGAPdomain1_SH3domain1
ENSDARP00000056829	Fes/CIP4,andEFC/F-BARhomologydomain1_VariantSH3domain1	ENSDARP00000057421	Fes/CIP4,andEFC/F-BARhomologydomain1_VariantSH3domain1
ENSDARP00000045037	Fes/CIP4,andEFC/F-BARhomologydomain1_VariantSH3domain1	ENSDARP00000065861	Fes/CIP4,andEFC/F-BARhomologydomain1_VariantSH3domain1
ENSDARP00000076599	Fez11	ENSDARP00000124924	Fez11
ENSDARP00000086731	FEZ-likeprotein1	ENSDARP00000120504	FEZ-likeprotein1
ENSDARP00000046075	FFdomain6_WWdomain2	ENSDARP00000112584	FFdomain6_WWdomain2
ENSDARP00000058464	FGFbindingprotein1(FGF-BP1)1	ENSDARP00000105647	FGFbindingprotein1(FGF-BP1)1
ENSDARP00000003344	FHAdomain1	ENSDARP00000037119	FHAdomain1
ENSDARP00000016330	FHAdomain1_Forkheaddomain1	ENSDARP00000055200	FHAdomain1_Forkheaddomain1
ENSDARP00000032169	Fibrinogenbetaandgammachains,C-terminalglobulardomain1	ENSDARP00000113618	Fibrinogenbetaandgammachains,C-terminalglobulardomain1
ENSDARP00000043515	Fibrinogenbetaandgammachains,C-terminalglobulardomain1	ENSDARP00000124107	Fibrinogenbetaandgammachains,C-terminalglobulardomain1
ENSDARP00000003654	Fibroblastgrowthfactor1	ENSDARP00000008134	Fibroblastgrowthfactor1
ENSDARP00000018653	Fibroblastgrowthfactor1	ENSDARP00000057884	Fibroblastgrowthfactor1
ENSDARP00000010978	Fibroblastgrowthfactor1	ENSDARP00000067389	Fibroblastgrowthfactor1
ENSDARP00000104050	Fibroblastgrowthfactor1	ENSDARP00000106431	Fibroblastgrowthfactor1
ENSDARP00000052107	FibronectintypeIIIdomain1	ENSDARP00000092492	FibronectintypeIIIdomain1
ENSDARP00000091458	FibronectintypeIIIdomain1_ImmunoglobulinI-setdomain1_LeucineRichRepeat1_Leucinerichrepeat2	ENSDARP00000123031	FibronectintypeIIIdomain1_ImmunoglobulinI-setdomain1_LeucineRichRepeat1_Leucinerichrepeat2
ENSDARP00000019103	FibronectintypeIIIdomain1_ImmunoglobulinI-setdomain3_Proteinkinasedomain1	ENSDARP00000097960	FibronectintypeIIIdomain1_ImmunoglobulinI-setdomain3_Proteinkinasedomain1
ENSDARP00000017613	FibronectintypeIIIdomain2_ImmunoglobulinI-setdomain5	ENSDARP00000072521	FibronectintypeIIIdomain2_ImmunoglobulinI-setdomain5
ENSDARP00000005204	FibronectintypeIIIdomain2_Interleukin-6receptoralphachain,binding1	ENSDARP00000115024	FibronectintypeIIIdomain2_Interleukin-6receptoralphachain,binding1
ENSDARP00000055034	FibronectintypeIIIdomain4_ImmunoglobulinI-setdomain5_Immunoglobulindomain1	ENSDARP00000095724	FibronectintypeIIIdomain4_ImmunoglobulinI-setdomain5_Immunoglobulindomain1
ENSDARP00000103347	FibronectintypeIIIdomain4_ImmunoglobulinI-setdomain6	ENSDARP00000129866	FibronectintypeIIIdomain4_ImmunoglobulinI-setdomain6
ENSDARP00000008331	FibronectintypeIIIdomain7_ImmunoglobulinI-setdomain3_Protein-tyrosinephosphatase2	ENSDARP00000122737	FibronectintypeIIIdomain7_ImmunoglobulinI-setdomain3_Protein-tyrosinephosphatase2
ENSDARP00000094123	Fip1motif1	ENSDARP00000118281	Fip1motif1
ENSDARP00000070439	FIPdomain1	ENSDARP00000125009	FIPdomain1
ENSDARP00000113193	Fish-specificNACHTassociateddomain1_LeucineRichrepeat3_NACHTdomain1_PAAD/DAPIN/Pyrindomain1_SPRYdomain1_SPRY-associateddomain1	ENSDARP00000123009	Fish-specificNACHTassociateddomain1_LeucineRichrepeat3_NACHTdomain1_PAAD/DAPIN/Pyrindomain1_SPRYdomain1_SPRY-associateddomain1
ENSDARP00000046783	FKBP-typepeptidyl-prolylcis-transisomerase1	ENSDARP00000123671	FKBP-typepeptidyl-prolylcis-transisomerase1
ENSDARP00000038651	Flavin-bindingmonooxygenase-like1	ENSDARP00000063891	Flavin-bindingmonooxygenase-like1
ENSDARP00000103866	Forkheaddomain1	ENSDARP00000107114	Forkheaddomain1
ENSDARP00000108774	Forkheaddomain1	ENSDARP00000109350	Forkheaddomain1
ENSDARP00000051750	Forkheaddomain1	ENSDARP00000113109	Forkheaddomain1
ENSDARP00000020770	Formate--tetrahydrofolateligase1_Tetrahydrofolatedehydrogenase/cyclohydrolase,NAD(P)-bindingdomain1_Tetrahydrofolatedehydrogenase/cyclohydrolase,catalyticdomain1	ENSDARP00000061913	Formate--tetrahydrofolateligase1_Tetrahydrofolatedehydrogenase/cyclohydrolase,NAD(P)-bindingdomain1_Tetrahydrofolatedehydrogenase/cyclohydrolase,catalyticdomain1
ENSDARP00000108243	ForminHomology2Domain1	ENSDARP00000127786	ForminHomology2Domain1
ENSDARP00000066996	Frag1/DRAM/Sfk1family1	ENSDARP00000076022	Frag1/DRAM/Sfk1family1
ENSDARP00000050968	Frag1/DRAM/Sfk1family1	ENSDARP00000089316	Frag1/DRAM/Sfk1family1
ENSDARP00000073041	Frag1/DRAM/Sfk1family1	ENSDARP00000092177	Frag1/DRAM/Sfk1family1
ENSDARP00000036600	Frizzled/Smoothenedfamilymembraneregion1_Fzdomain1	ENSDARP00000071107	Frizzled/Smoothenedfamilymembraneregion1_Fzdomain1
ENSDARP00000004866	Fructose-1-6-bisphosphatase1	ENSDARP00000051312	Fructose-1-6-bisphosphatase1
ENSDARP00000024492	Fructose-bisphosphatealdolaseclass-I1	ENSDARP00000074827	Fructose-bisphosphatealdolaseclass-I1
ENSDARP00000059836	FUN14family1	ENSDARP00000086897	FUN14family1
ENSDARP00000107301	FYVEzincfinger1_Myotubularin-likephosphatasedomain1	ENSDARP00000112395	FYVEzincfinger1_Myotubularin-likephosphatasedomain1
ENSDARP00000083566	FYVEzincfinger1_RUNdomain1	ENSDARP00000107838	FYVEzincfinger1_RUNdomain1
ENSDARP00000107127	Galactosebindinglectindomain2	ENSDARP00000113693	Galactosebindinglectindomain2
ENSDARP00000071857	Galactoside-bindinglectin1	ENSDARP00000072362	Galactoside-bindinglectin1
ENSDARP00000064596	Galactoside-bindinglectin1	ENSDARP00000100661	Galactoside-bindinglectin1
ENSDARP00000114362	Galactoside-bindinglectin1	ENSDARP00000121564	Galactoside-bindinglectin1
ENSDARP00000048728	Galactoside-bindinglectin2	ENSDARP00000060156	Galactoside-bindinglectin2
ENSDARP00000090956	Galactoside-bindinglectin2	ENSDARP00000090958	Galactoside-bindinglectin2
ENSDARP00000071033	Galactosyltransferase1	ENSDARP00000075319	Galactosyltransferase1
ENSDARP00000099625	Galactosyltransferase1	ENSDARP00000111458	Galactosyltransferase1
ENSDARP00000117098	Galactosyltransferase1	ENSDARP00000123385	Galactosyltransferase1
ENSDARP00000082057	Galactosyltransferase1	ENSDARP00000127698	Galactosyltransferase1
ENSDARP00000068269	Gamma-glutamyltranspeptidase1	ENSDARP00000121889	Gamma-glutamyltranspeptidase1
ENSDARP00000059251	Gasderminfamily1	ENSDARP00000125872	Gasderminfamily1
ENSDARP00000002330	GATAzincfinger2	ENSDARP00000076594	GATAzincfinger2
ENSDARP00000026381	GATAzincfinger2_GATA-typetranscriptionactivator,N-terminal1	ENSDARP00000090333	GATAzincfinger2_GATA-typetranscriptionactivator,N-terminal1
ENSDARP00000043258	GDA1/CD39(nucleosidephosphatase)family1	ENSDARP00000051433	GDA1/CD39(nucleosidephosphatase)family1
ENSDARP00000069996	GDA1/CD39(nucleosidephosphatase)family1	ENSDARP00000118651	GDA1/CD39(nucleosidephosphatase)family1
ENSDARP00000062696	GDNF/GAS1domain3	ENSDARP00000107305	GDNF/GAS1domain3
ENSDARP00000058762	Gelsolinrepeat1_Sec23/Sec24beta-sandwichdomain1_Sec23/Sec24helicaldomain1_Sec23/Sec24trunkdomain1_Sec23/Sec24zincfinger1	ENSDARP00000127272	Gelsolinrepeat1_Sec23/Sec24beta-sandwichdomain1_Sec23/Sec24helicaldomain1_Sec23/Sec24trunkdomain1_Sec23/Sec24zincfinger1
ENSDARP00000051549	Gelsolinrepeat3	ENSDARP00000127355	Gelsolinrepeat3
ENSDARP00000097665	Globin1	ENSDARP00000105678	Globin1
ENSDARP00000068603	Globin1	ENSDARP00000120009	Globin1
ENSDARP00000008646	Glu/Leu/Phe/Valdehydrogenase,dimerisationdomain1_Glutamate/Leucine/Phenylalanine/Valinedehydrogenase1	ENSDARP00000091816	Glu/Leu/Phe/Valdehydrogenase,dimerisationdomain1_Glutamate/Leucine/Phenylalanine/Valinedehydrogenase1
ENSDARP00000114418	Glucosamine-6-phosphateisomerases/6-phosphogluconolactonase1	ENSDARP00000116667	Glucosamine-6-phosphateisomerases/6-phosphogluconolactonase1
ENSDARP00000043238	Glutaminesynthetase,beta-Graspdomain1_Glutaminesynthetase,catalyticdomain1	ENSDARP00000090943	Glutaminesynthetase,beta-Graspdomain1_Glutaminesynthetase,catalyticdomain1
ENSDARP00000011955	Glutathioneperoxidase1	ENSDARP00000123903	Glutathioneperoxidase1
ENSDARP00000032411	GlutathioneS-transferase,C-terminaldomain1_GlutathioneS-transferase,N-terminaldomain1	ENSDARP00000041256	GlutathioneS-transferase,C-terminaldomain1_GlutathioneS-transferase,N-terminaldomain1
ENSDARP00000019826	GlutathioneS-transferase,C-terminaldomain1_GlutathioneS-transferase,N-terminaldomain1	ENSDARP00000058259	GlutathioneS-transferase,C-terminaldomain1_GlutathioneS-transferase,N-terminaldomain1
ENSDARP00000004830	GlutathioneS-transferase,C-terminaldomain1_GlutathioneS-transferase,N-terminaldomain1	ENSDARP00000074422	GlutathioneS-transferase,C-terminaldomain1_GlutathioneS-transferase,N-terminaldomain1
ENSDARP00000049792	GlutathioneS-transferase,C-terminaldomain1_GlutathioneS-transferase,N-terminaldomain1	ENSDARP00000098279	GlutathioneS-transferase,C-terminaldomain1_GlutathioneS-transferase,N-terminaldomain1
ENSDARP00000029090	GlutathioneS-transferase,N-terminaldomain1	ENSDARP00000100229	GlutathioneS-transferase,N-terminaldomain1
ENSDARP00000058383	Glyceraldehyde3-phosphatedehydrogenase,C-terminaldomain1_Glyceraldehyde3-phosphatedehydrogenase,NADbindingdomain1	ENSDARP00000063799	Glyceraldehyde3-phosphatedehydrogenase,C-terminaldomain1_Glyceraldehyde3-phosphatedehydrogenase,NADbindingdomain1
ENSDARP00000041081	Glycerophosphoryldiesterphosphodiesterasefamily1	ENSDARP00000049195	Glycerophosphoryldiesterphosphodiesterasefamily1
ENSDARP00000100316	Glycerophosphoryldiesterphosphodiesterasefamily1	ENSDARP00000101778	Glycerophosphoryldiesterphosphodiesterasefamily1
ENSDARP00000004307	GlycinecleavageH-protein1	ENSDARP00000061697	GlycinecleavageH-protein1
ENSDARP00000083337	Glycolipidtransferprotein(GLTP)1	ENSDARP00000101926	Glycolipidtransferprotein(GLTP)1
ENSDARP00000068896	Glycolipidtransferprotein(GLTP)1	ENSDARP00000122387	Glycolipidtransferprotein(GLTP)1
ENSDARP00000052476	Glycosylhydrolasefamily11	ENSDARP00000110875	Glycosylhydrolasefamily11
ENSDARP00000080173	Glycosylhydrolasefamily14	ENSDARP00000118159	Glycosylhydrolasefamily14
ENSDARP00000099504	Glycosylhydrolasefamily471	ENSDARP00000099596	Glycosylhydrolasefamily471
ENSDARP00000002926	Glycosylhydrolasefamily471_PAdomain1	ENSDARP00000100688	Glycosylhydrolasefamily471_PAdomain1
ENSDARP00000087587	Glycosylhydrolasefamily79,N-terminaldomain1	ENSDARP00000098975	Glycosylhydrolasefamily79,N-terminaldomain1
ENSDARP00000083711	Glycosylhydrolasesfamily311	ENSDARP00000116608	Glycosylhydrolasesfamily311
ENSDARP00000076502	Glycosyltransferasefamily10(fucosyltransferase)1	ENSDARP00000076504	Glycosyltransferasefamily10(fucosyltransferase)1
ENSDARP00000058419	Glycosyltransferasefamily10(fucosyltransferase)1	ENSDARP00000095419	Glycosyltransferasefamily10(fucosyltransferase)1
ENSDARP00000057873	Glycosyltransferasefamily10(fucosyltransferase)1	ENSDARP00000101656	Glycosyltransferasefamily10(fucosyltransferase)1
ENSDARP00000053183	Glycosyltransferasefamily171	ENSDARP00000115092	Glycosyltransferasefamily171
ENSDARP00000082248	Glycosyltransferasefamily21	ENSDARP00000099955	Glycosyltransferasefamily21
ENSDARP00000094634	Glycosyltransferasefamily21	ENSDARP00000119435	Glycosyltransferasefamily21
ENSDARP00000075565	Glycosyltransferasefamily21_Glycosyltransferasefamily25(LPSbiosynthesisprotein)1	ENSDARP00000127066	Glycosyltransferasefamily21_Glycosyltransferasefamily25(LPSbiosynthesisprotein)1
ENSDARP00000023613	Glycosyltransferasefamily21_Ricin-typebeta-trefoillectindomain1	ENSDARP00000121607	Glycosyltransferasefamily21_Ricin-typebeta-trefoillectindomain1
ENSDARP00000011180	Glycosyltransferasefamily29(sialyltransferase)1	ENSDARP00000022709	Glycosyltransferasefamily29(sialyltransferase)1
ENSDARP00000088030	Glycosyltransferasefamily29(sialyltransferase)1	ENSDARP00000104478	Glycosyltransferasefamily29(sialyltransferase)1
ENSDARP00000057045	Glycosyltransferasefamily29(sialyltransferase)1	ENSDARP00000110277	Glycosyltransferasefamily29(sialyltransferase)1
ENSDARP00000058562	Glycosyltransferasefamily29(sialyltransferase)1	ENSDARP00000128659	Glycosyltransferasefamily29(sialyltransferase)1
ENSDARP00000074833	Glycosyltransferasefamily411_TPRrepeat5_Tetratricopeptiderepeat1	ENSDARP00000117067	Glycosyltransferasefamily411_TPRrepeat5_Tetratricopeptiderepeat1
ENSDARP00000059343	Glycosyltransferasefamily431	ENSDARP00000072085	Glycosyltransferasefamily431
ENSDARP00000018621	Glycosyltransferasefamily61	ENSDARP00000117057	Glycosyltransferasefamily61
ENSDARP00000051540	Glycosyltransferasefamily61	ENSDARP00000120433	Glycosyltransferasefamily61
ENSDARP00000030796	Glycosyltransferasefamily81	ENSDARP00000064877	Glycosyltransferasefamily81
ENSDARP00000094081	Glycosyltransferasefamily81	ENSDARP00000110372	Glycosyltransferasefamily81
ENSDARP00000107250	Glycosyltransferasefamily81_UDP-glucose:GlycoproteinGlucosyltransferase1	ENSDARP00000108742	Glycosyltransferasefamily81_UDP-glucose:GlycoproteinGlucosyltransferase1
ENSDARP00000069864	Glycosyltransferasefamily921	ENSDARP00000121206	Glycosyltransferasefamily921
ENSDARP00000074268	Glycosyltransferaselikefamily21	ENSDARP00000105518	Glycosyltransferaselikefamily21
ENSDARP00000039553	Glypican1	ENSDARP00000098897	Glypican1
ENSDARP00000107768	Glypican1	ENSDARP00000109894	Glypican1
ENSDARP00000066780	GNS1/SUR4family1	ENSDARP00000074456	GNS1/SUR4family1
ENSDARP00000004685	GNS1/SUR4family1	ENSDARP00000116745	GNS1/SUR4family1
ENSDARP00000006123	Golgi4-transmembranespanningtransporter1	ENSDARP00000052079	Golgi4-transmembranespanningtransporter1
ENSDARP00000051069	Golgiphosphoprotein3(GPP34)1	ENSDARP00000075209	Golgiphosphoprotein3(GPP34)1
ENSDARP00000033675	GoLocomotif1_Raf-likeRas-bindingdomain1_RegulatorofGproteinsignalingdomain1	ENSDARP00000078994	GoLocomotif1_Raf-likeRas-bindingdomain1_RegulatorofGproteinsignalingdomain1
ENSDARP00000076820	Got1/Sft2-likefamily1	ENSDARP00000110882	Got1/Sft2-likefamily1
ENSDARP00000094935	Got1/Sft2-likefamily1	ENSDARP00000126147	Got1/Sft2-likefamily1
ENSDARP00000073634	G-proteinalphasubunit1	ENSDARP00000121165	G-proteinalphasubunit1
ENSDARP00000037012	GRAMdomain1_Myotubularin-likephosphatasedomain1	ENSDARP00000124812	GRAMdomain1_Myotubularin-likephosphatasedomain1
ENSDARP00000084038	GRAMdomain2_Rab-GTPase-TBCdomain1	ENSDARP00000115027	GRAMdomain2_Rab-GTPase-TBCdomain1
ENSDARP00000051971	Granulin1	ENSDARP00000126116	Granulin1
ENSDARP00000007256	Groucho/TLEN-terminalQ-richdomain1	ENSDARP00000096341	Groucho/TLEN-terminalQ-richdomain1
ENSDARP00000096338	Groucho/TLEN-terminalQ-richdomain1_WDdomain,G-betarepeat6	ENSDARP00000117865	Groucho/TLEN-terminalQ-richdomain1_WDdomain,G-betarepeat6
ENSDARP00000117424	GSG1-likeprotein1	ENSDARP00000117457	GSG1-likeprotein1
ENSDARP00000076624	Gtr1/RagAGproteinconservedregion1	ENSDARP00000092718	Gtr1/RagAGproteinconservedregion1
ENSDARP00000014294	Guanylate-bindingprotein,C-terminaldomain1_Guanylate-bindingprotein,N-terminaldomain1	ENSDARP00000088219	Guanylate-bindingprotein,C-terminaldomain1_Guanylate-bindingprotein,N-terminaldomain1
ENSDARP00000020089	Guanylate-bindingprotein,C-terminaldomain1_Guanylate-bindingprotein,N-terminaldomain1	ENSDARP00000122564	Guanylate-bindingprotein,C-terminaldomain1_Guanylate-bindingprotein,N-terminaldomain1
ENSDARP00000043923	Guanylatekinase1_L27domain2_PDZdomain(AlsoknownasDHRorGLGF)1_VariantSH3domain1	ENSDARP00000123608	Guanylatekinase1_L27domain2_PDZdomain(AlsoknownasDHRorGLGF)1_VariantSH3domain1
ENSDARP00000099612	Guanylatekinase1_PDZdomain(AlsoknownasDHRorGLGF)4_WWdomain2	ENSDARP00000117089	Guanylatekinase1_PDZdomain(AlsoknownasDHRorGLGF)4_WWdomain2
ENSDARP00000022331	Guanylatekinase1_Voltagegatedcalciumchannelsubunitbetadomain4AaNterminal1	ENSDARP00000083997	Guanylatekinase1_Voltagegatedcalciumchannelsubunitbetadomain4AaNterminal1
ENSDARP00000081714	Guanylatekinase1_Voltagegatedcalciumchannelsubunitbetadomain4AaNterminal1	ENSDARP00000107021	Guanylatekinase1_Voltagegatedcalciumchannelsubunitbetadomain4AaNterminal1
ENSDARP00000099356	GYFdomain1	ENSDARP00000100002	GYFdomain1
ENSDARP00000060310	Haemolysin-IIIrelated1	ENSDARP00000069075	Haemolysin-IIIrelated1
ENSDARP00000029727	Haemolysin-IIIrelated1	ENSDARP00000115268	Haemolysin-IIIrelated1
ENSDARP00000018618	Haemolysin-IIIrelated1	ENSDARP00000118078	Haemolysin-IIIrelated1
ENSDARP00000035073	Hamartinprotein1	ENSDARP00000119507	Hamartinprotein1
ENSDARP00000104935	hATfamilyC-terminaldimerisationregion1	ENSDARP00000109632	hATfamilyC-terminaldimerisationregion1
ENSDARP00000099610	HECT-domain(ubiquitin-transferase)1_Regulatorofchromosomecondensation(RCC1)repeat4	ENSDARP00000102139	HECT-domain(ubiquitin-transferase)1_Regulatorofchromosomecondensation(RCC1)repeat4
ENSDARP00000076101	Hedgehogamino-terminalsignallingdomain1_Hintmodule1	ENSDARP00000076199	Hedgehogamino-terminalsignallingdomain1_Hintmodule1
ENSDARP00000098355	Helicaseassociateddomain(HA2)1_Oligonucleotide/oligosaccharide-binding(OB)-fold1	ENSDARP00000103200	Helicaseassociateddomain(HA2)1_Oligonucleotide/oligosaccharide-binding(OB)-fold1
ENSDARP00000002107	Helix-loop-helixDNA-bindingdomain1	ENSDARP00000009717	Helix-loop-helixDNA-bindingdomain1
ENSDARP00000053538	Helix-loop-helixDNA-bindingdomain1	ENSDARP00000066697	Helix-loop-helixDNA-bindingdomain1
ENSDARP00000010044	Helix-loop-helixDNA-bindingdomain1	ENSDARP00000068717	Helix-loop-helixDNA-bindingdomain1
ENSDARP00000090346	Helix-loop-helixDNA-bindingdomain1	ENSDARP00000110793	Helix-loop-helixDNA-bindingdomain1
ENSDARP00000102196	Helix-loop-helixDNA-bindingdomain1	ENSDARP00000120678	Helix-loop-helixDNA-bindingdomain1
ENSDARP00000074553	Helix-loop-helixDNA-bindingdomain1	ENSDARP00000121877	Helix-loop-helixDNA-bindingdomain1
ENSDARP00000108958	Helix-loop-helixDNA-bindingdomain1	ENSDARP00000122878	Helix-loop-helixDNA-bindingdomain1
ENSDARP00000072249	Hemeoxygenase1	ENSDARP00000104304	Hemeoxygenase1
ENSDARP00000012078	Hemopexin1_SomatomedinBdomain2	ENSDARP00000100074	Hemopexin1_SomatomedinBdomain2
ENSDARP00000070414	Hemopexin4_SomatomedinBdomain1	ENSDARP00000072202	Hemopexin4_SomatomedinBdomain1
ENSDARP00000056522	Hexokinase4	ENSDARP00000111926	Hexokinase4
ENSDARP00000021260	HIF-1alphaCterminaltransactivationdomain1_Hypoxia-induciblefactor-11_PASdomain1_PASfold1	ENSDARP00000074832	HIF-1alphaCterminaltransactivationdomain1_Hypoxia-induciblefactor-11_PASdomain1_PASfold1
ENSDARP00000056626	Hingedomainofcleavagestimulationfactorsubunit21_RNArecognitionmotif.(a.k.a.RRM,RBD,orRNPdomain)1_TranscriptionterminationandcleavagefactorC-terminal1	ENSDARP00000110939	Hingedomainofcleavagestimulationfactorsubunit21_RNArecognitionmotif.(a.k.a.RRM,RBD,orRNPdomain)1_TranscriptionterminationandcleavagefactorC-terminal1
ENSDARP00000022302	Histidinekinase-,DNAgyraseB-,andHSP90-likeATPase1_Hsp90protein1	ENSDARP00000026065	Histidinekinase-,DNAgyraseB-,andHSP90-likeATPase1_Hsp90protein1
ENSDARP00000095645	Histidinekinase-,DNAgyraseB-,andHSP90-likeATPase1_Hsp90protein1	ENSDARP00000107323	Histidinekinase-,DNAgyraseB-,andHSP90-likeATPase1_Hsp90protein1
ENSDARP00000042188	Histidinekinase-,DNAgyraseB-,andHSP90-likeATPase1_Mitochondrialbranched-chainalpha-ketoaciddehydrogenasekinase1	ENSDARP00000071589	Histidinekinase-,DNAgyraseB-,andHSP90-likeATPase1_Mitochondrialbranched-chainalpha-ketoaciddehydrogenasekinase1
ENSDARP00000006201	Histidinephosphatasesuperfamily(branch1)1	ENSDARP00000074719	Histidinephosphatasesuperfamily(branch1)1
ENSDARP00000067391	Histidinephosphatasesuperfamily(branch1)1	ENSDARP00000097862	Histidinephosphatasesuperfamily(branch1)1
ENSDARP00000016794	Histidinephosphatasesuperfamily(branch2)1	ENSDARP00000074052	Histidinephosphatasesuperfamily(branch2)1
ENSDARP00000097715	Histidinephosphatasesuperfamily(branch2)1	ENSDARP00000102480	Histidinephosphatasesuperfamily(branch2)1
ENSDARP00000090488	HITdomain1	ENSDARP00000098769	HITdomain1
ENSDARP00000056543	HMG(highmobilitygroup)box1	ENSDARP00000087133	HMG(highmobilitygroup)box1
ENSDARP00000114529	HMG(highmobilitygroup)box1_HistonechaperoneRttp106-like1_Structure-specificrecognitionprotein(SSRP1)1	ENSDARP00000118787	HMG(highmobilitygroup)box1_HistonechaperoneRttp106-like1_Structure-specificrecognitionprotein(SSRP1)1
ENSDARP00000007566	HMG(highmobilitygroup)box1_HMG-boxdomain1	ENSDARP00000111817	HMG(highmobilitygroup)box1_HMG-boxdomain1
ENSDARP00000047158	HMG(highmobilitygroup)box1_HMG-boxdomain1	ENSDARP00000129778	HMG(highmobilitygroup)box1_HMG-boxdomain1
ENSDARP00000105574	HMG14andHMG171	ENSDARP00000113935	HMG14andHMG171
ENSDARP00000002263	Homeoboxdomain1	ENSDARP00000010277	Homeoboxdomain1
ENSDARP00000014246	Homeoboxdomain1	ENSDARP00000045350	Homeoboxdomain1
ENSDARP00000028379	Homeoboxdomain1	ENSDARP00000057431	Homeoboxdomain1
ENSDARP00000004270	Homeoboxdomain1	ENSDARP00000070639	Homeoboxdomain1
ENSDARP00000071625	Homeoboxdomain1	ENSDARP00000075254	Homeoboxdomain1
ENSDARP00000035373	Homeoboxdomain1	ENSDARP00000076522	Homeoboxdomain1
ENSDARP00000067697	Homeoboxdomain1	ENSDARP00000093809	Homeoboxdomain1
ENSDARP00000067695	Homeoboxdomain1	ENSDARP00000093921	Homeoboxdomain1
ENSDARP00000061715	Homeoboxdomain1	ENSDARP00000100110	Homeoboxdomain1
ENSDARP00000098430	Homeoboxdomain1	ENSDARP00000110487	Homeoboxdomain1
ENSDARP00000073690	Homeoboxdomain1	ENSDARP00000110660	Homeoboxdomain1
ENSDARP00000068914	Homeoboxdomain1	ENSDARP00000117693	Homeoboxdomain1
ENSDARP00000023072	Homeoboxdomain1	ENSDARP00000118498	Homeoboxdomain1
ENSDARP00000014797	Homeoboxdomain1	ENSDARP00000120269	Homeoboxdomain1
ENSDARP00000096665	Homeoboxdomain1	ENSDARP00000122639	Homeoboxdomain1
ENSDARP00000048109	Homeoboxdomain1	ENSDARP00000126491	Homeoboxdomain1
ENSDARP00000022291	Homeoboxdomain1_Homeoboxproteindistal-less-likeNterminal1	ENSDARP00000100492	Homeoboxdomain1_Homeoboxproteindistal-less-likeNterminal1
ENSDARP00000073839	Homeoboxdomain1_Hox9activationregion1	ENSDARP00000121644	Homeoboxdomain1_Hox9activationregion1
ENSDARP00000012903	Homeoboxdomain1_LIMdomain2	ENSDARP00000025628	Homeoboxdomain1_LIMdomain2
ENSDARP00000017657	Homeoboxdomain1_LIMdomain2	ENSDARP00000068452	Homeoboxdomain1_LIMdomain2
ENSDARP00000027542	Homeoboxdomain1_OARdomain1	ENSDARP00000027577	Homeoboxdomain1_OARdomain1
ENSDARP00000041364	Homeoboxdomain1_OARdomain1	ENSDARP00000061587	Homeoboxdomain1_OARdomain1
ENSDARP00000059002	Homeoboxdomain1_OARdomain1	ENSDARP00000096944	Homeoboxdomain1_OARdomain1
ENSDARP00000090846	Homeoboxdomain1_PBCdomain1	ENSDARP00000108876	Homeoboxdomain1_PBCdomain1
ENSDARP00000049322	Homeoboxdomain1_Poudomain-N-terminaltohomeoboxdomain1	ENSDARP00000118189	Homeoboxdomain1_Poudomain-N-terminaltohomeoboxdomain1
ENSDARP00000093920	Homeoboxdomain1_Proteinofunknownfunction(DUF3528)1	ENSDARP00000101188	Homeoboxdomain1_Proteinofunknownfunction(DUF3528)1
ENSDARP00000033512	Homeoboxdomain1_TLCdomain1	ENSDARP00000052791	Homeoboxdomain1_TLCdomain1
ENSDARP00000042270	HomeoboxKNdomain1	ENSDARP00000069381	HomeoboxKNdomain1
ENSDARP00000026780	HomeoboxKNdomain1	ENSDARP00000093352	HomeoboxKNdomain1
ENSDARP00000053209	HomeoboxKNdomain1	ENSDARP00000111569	HomeoboxKNdomain1
ENSDARP00000092275	Homeodomain-likedomain1_Transposase1	ENSDARP00000102029	Homeodomain-likedomain1_Transposase1
ENSDARP00000068636	HPC2andubinucleindomain1_Ubinucleinconservedmiddledomain1	ENSDARP00000125770	HPC2andubinucleindomain1_Ubinucleinconservedmiddledomain1
ENSDARP00000008454	Hr1repeat1_PHdomain1_ProteinkinaseCterminaldomain1_Proteinkinasedomain1_RhoBinding1	ENSDARP00000122621	Hr1repeat1_PHdomain1_ProteinkinaseCterminaldomain1_Proteinkinasedomain1_RhoBinding1
ENSDARP00000083790	Hr1repeat3_ProteinkinaseCterminaldomain1_Proteinkinasedomain1	ENSDARP00000100346	Hr1repeat3_ProteinkinaseCterminaldomain1_Proteinkinasedomain1
ENSDARP00000010413	Hsp70protein1	ENSDARP00000103854	Hsp70protein1
ENSDARP00000090523	Hsp70protein1	ENSDARP00000127155	Hsp70protein1
ENSDARP00000020214	Hsp70protein2	ENSDARP00000026086	Hsp70protein2
ENSDARP00000078315	Hyaluronidase1	ENSDARP00000100732	Hyaluronidase1
ENSDARP00000108537	Hyccin1	ENSDARP00000115123	Hyccin1
ENSDARP00000088231	Hydroxymethylglutaryl-coenzymeAreductase1_Sterol-sensingdomainofSREBPcleavage-activation1	ENSDARP00000113031	Hydroxymethylglutaryl-coenzymeAreductase1_Sterol-sensingdomainofSREBPcleavage-activation1
ENSDARP00000102429	IBRdomain1_RWDdomain1	ENSDARP00000105730	IBRdomain1_RWDdomain1
ENSDARP00000006476	IBRdomain2	ENSDARP00000053534	IBRdomain2
ENSDARP00000017882	IBRdomain2	ENSDARP00000112931	IBRdomain2
ENSDARP00000042579	IBRdomain2_RWDdomain1	ENSDARP00000101485	IBRdomain2_RWDdomain1
ENSDARP00000128878	ImmunoglobulinC1-setdomain1	ENSDARP00000128999	ImmunoglobulinC1-setdomain1
ENSDARP00000128245	ImmunoglobulinC1-setdomain1	ENSDARP00000129196	ImmunoglobulinC1-setdomain1
ENSDARP00000079066	Immunoglobulindomain1	ENSDARP00000079072	Immunoglobulindomain1
ENSDARP00000098759	Immunoglobulindomain1	ENSDARP00000105007	Immunoglobulindomain1
ENSDARP00000117815	Immunoglobulindomain2	ENSDARP00000121378	Immunoglobulindomain2
ENSDARP00000126790	Immunoglobulindomain2	ENSDARP00000126982	Immunoglobulindomain2
ENSDARP00000096454	Immunoglobulindomain2	ENSDARP00000127699	Immunoglobulindomain2
ENSDARP00000064610	Immunoglobulindomain3	ENSDARP00000100257	Immunoglobulindomain3
ENSDARP00000079164	Immunoglobulindomain6	ENSDARP00000106010	Immunoglobulindomain6
ENSDARP00000097936	ImmunoglobulinI-setdomain1_ImmunoglobulinV-setdomain1_Immunoglobulindomain1	ENSDARP00000122087	ImmunoglobulinI-setdomain1_ImmunoglobulinV-setdomain1_Immunoglobulindomain1
ENSDARP00000076126	ImmunoglobulinI-setdomain1_ImmunoglobulinV-setdomain2	ENSDARP00000123841	ImmunoglobulinI-setdomain1_ImmunoglobulinV-setdomain2
ENSDARP00000108874	ImmunoglobulinI-setdomain1_Neuregulinfamily1	ENSDARP00000111479	ImmunoglobulinI-setdomain1_Neuregulinfamily1
ENSDARP00000046693	ImmunoglobulinV-setdomain1	ENSDARP00000056045	ImmunoglobulinV-setdomain1
ENSDARP00000053349	ImmunoglobulinV-setdomain1	ENSDARP00000059672	ImmunoglobulinV-setdomain1
ENSDARP00000053360	ImmunoglobulinV-setdomain1	ENSDARP00000063078	ImmunoglobulinV-setdomain1
ENSDARP00000057468	ImmunoglobulinV-setdomain1	ENSDARP00000069664	ImmunoglobulinV-setdomain1
ENSDARP00000079303	ImmunoglobulinV-setdomain1	ENSDARP00000084700	ImmunoglobulinV-setdomain1
ENSDARP00000053336	ImmunoglobulinV-setdomain1	ENSDARP00000088826	ImmunoglobulinV-setdomain1
ENSDARP00000032601	ImmunoglobulinV-setdomain1	ENSDARP00000092068	ImmunoglobulinV-setdomain1
ENSDARP00000059417	ImmunoglobulinV-setdomain1	ENSDARP00000098690	ImmunoglobulinV-setdomain1
ENSDARP00000098323	ImmunoglobulinV-setdomain1	ENSDARP00000099469	ImmunoglobulinV-setdomain1
ENSDARP00000044498	ImmunoglobulinV-setdomain1	ENSDARP00000099724	ImmunoglobulinV-setdomain1
ENSDARP00000101017	ImmunoglobulinV-setdomain1	ENSDARP00000103142	ImmunoglobulinV-setdomain1
ENSDARP00000012721	ImmunoglobulinV-setdomain1	ENSDARP00000104125	ImmunoglobulinV-setdomain1
ENSDARP00000102774	ImmunoglobulinV-setdomain1	ENSDARP00000104376	ImmunoglobulinV-setdomain1
ENSDARP00000075070	ImmunoglobulinV-setdomain1	ENSDARP00000105527	ImmunoglobulinV-setdomain1
ENSDARP00000101984	ImmunoglobulinV-setdomain1	ENSDARP00000107426	ImmunoglobulinV-setdomain1
ENSDARP00000101147	ImmunoglobulinV-setdomain1	ENSDARP00000108299	ImmunoglobulinV-setdomain1
ENSDARP00000104757	ImmunoglobulinV-setdomain1	ENSDARP00000109222	ImmunoglobulinV-setdomain1
ENSDARP00000075150	ImmunoglobulinV-setdomain1	ENSDARP00000109448	ImmunoglobulinV-setdomain1
ENSDARP00000108279	ImmunoglobulinV-setdomain1	ENSDARP00000110448	ImmunoglobulinV-setdomain1
ENSDARP00000056042	ImmunoglobulinV-setdomain1	ENSDARP00000110763	ImmunoglobulinV-setdomain1
ENSDARP00000058203	ImmunoglobulinV-setdomain1	ENSDARP00000112622	ImmunoglobulinV-setdomain1
ENSDARP00000088047	ImmunoglobulinV-setdomain1	ENSDARP00000113876	ImmunoglobulinV-setdomain1
ENSDARP00000116414	ImmunoglobulinV-setdomain1	ENSDARP00000119745	ImmunoglobulinV-setdomain1
ENSDARP00000116603	ImmunoglobulinV-setdomain1	ENSDARP00000119905	ImmunoglobulinV-setdomain1
ENSDARP00000120725	ImmunoglobulinV-setdomain1	ENSDARP00000121504	ImmunoglobulinV-setdomain1
ENSDARP00000109552	ImmunoglobulinV-setdomain1	ENSDARP00000122123	ImmunoglobulinV-setdomain1
ENSDARP00000123241	ImmunoglobulinV-setdomain1	ENSDARP00000123683	ImmunoglobulinV-setdomain1
ENSDARP00000113650	ImmunoglobulinV-setdomain1	ENSDARP00000123848	ImmunoglobulinV-setdomain1
ENSDARP00000053362	ImmunoglobulinV-setdomain1	ENSDARP00000125468	ImmunoglobulinV-setdomain1
ENSDARP00000125860	ImmunoglobulinV-setdomain1	ENSDARP00000126023	ImmunoglobulinV-setdomain1
ENSDARP00000126003	ImmunoglobulinV-setdomain1	ENSDARP00000126039	ImmunoglobulinV-setdomain1
ENSDARP00000112186	ImmunoglobulinV-setdomain1	ENSDARP00000126845	ImmunoglobulinV-setdomain1
ENSDARP00000095736	ImmunoglobulinV-setdomain1	ENSDARP00000128953	ImmunoglobulinV-setdomain1
ENSDARP00000127576	ImmunoglobulinV-setdomain1	ENSDARP00000129142	ImmunoglobulinV-setdomain1
ENSDARP00000076426	ImmunoglobulinV-setdomain1_Immunoglobulindomain1	ENSDARP00000089087	ImmunoglobulinV-setdomain1_Immunoglobulindomain1
ENSDARP00000098663	ImmunoglobulinV-setdomain1_Immunoglobulindomain1	ENSDARP00000101535	ImmunoglobulinV-setdomain1_Immunoglobulindomain1
ENSDARP00000088703	ImmunoglobulinV-setdomain1_Immunoglobulindomain1	ENSDARP00000117049	ImmunoglobulinV-setdomain1_Immunoglobulindomain1
ENSDARP00000102438	ImmunoglobulinV-setdomain1_Immunoglobulindomain1	ENSDARP00000127641	ImmunoglobulinV-setdomain1_Immunoglobulindomain1
ENSDARP00000031902	ImmunoglobulinV-setdomain2	ENSDARP00000043688	ImmunoglobulinV-setdomain2
ENSDARP00000050235	ImmunoglobulinV-setdomain2	ENSDARP00000074977	ImmunoglobulinV-setdomain2
ENSDARP00000045999	ImmunoglobulinV-setdomain2	ENSDARP00000079374	ImmunoglobulinV-setdomain2
ENSDARP00000083898	ImmunoglobulinV-setdomain2	ENSDARP00000084146	ImmunoglobulinV-setdomain2
ENSDARP00000087968	ImmunoglobulinV-setdomain2	ENSDARP00000087973	ImmunoglobulinV-setdomain2
ENSDARP00000075115	ImmunoglobulinV-setdomain2	ENSDARP00000100048	ImmunoglobulinV-setdomain2
ENSDARP00000106251	ImmunoglobulinV-setdomain2	ENSDARP00000107267	ImmunoglobulinV-setdomain2
ENSDARP00000053356	ImmunoglobulinV-setdomain2	ENSDARP00000119571	ImmunoglobulinV-setdomain2
ENSDARP00000110899	ImmunoglobulinV-setdomain2	ENSDARP00000127287	ImmunoglobulinV-setdomain2
ENSDARP00000092238	ImmunoglobulinV-setdomain2	ENSDARP00000129250	ImmunoglobulinV-setdomain2
ENSDARP00000092241	ImmunoglobulinV-setdomain3	ENSDARP00000113897	ImmunoglobulinV-setdomain3
ENSDARP00000113542	ImmunoglobulinV-setdomain3	ENSDARP00000117799	ImmunoglobulinV-setdomain3
ENSDARP00000050129	IMPdehydrogenase/GMPreductasedomain1	ENSDARP00000081732	IMPdehydrogenase/GMPreductasedomain1
ENSDARP00000056638	Inhibitorofapoptosis-promotingBax11	ENSDARP00000106814	Inhibitorofapoptosis-promotingBax11
ENSDARP00000120035	Inhibitorofapoptosis-promotingBax11	ENSDARP00000129430	Inhibitorofapoptosis-promotingBax11
ENSDARP00000003875	Initiationfactor2subunitfamily1	ENSDARP00000107973	Initiationfactor2subunitfamily1
ENSDARP00000061735	Inosine-uridinepreferringnucleosidehydrolase1	ENSDARP00000073108	Inosine-uridinepreferringnucleosidehydrolase1
ENSDARP00000088337	Inositolpolyphosphatekinase1	ENSDARP00000119462	Inositolpolyphosphatekinase1
ENSDARP00000091499	Insulin/IGF/Relaxinfamily1	ENSDARP00000095399	Insulin/IGF/Relaxinfamily1
ENSDARP00000005930	Insulinase(PeptidasefamilyM16)1_PeptidaseM16inactivedomain1	ENSDARP00000015132	Insulinase(PeptidasefamilyM16)1_PeptidaseM16inactivedomain1
ENSDARP00000021653	Insulinase(PeptidasefamilyM16)1_PeptidaseM16inactivedomain2	ENSDARP00000084540	Insulinase(PeptidasefamilyM16)1_PeptidaseM16inactivedomain2
ENSDARP00000018378	Insulin-inducedprotein(INSIG)1	ENSDARP00000027619	Insulin-inducedprotein(INSIG)1
ENSDARP00000020528	Insulin-likegrowthfactorbindingprotein1_Kazal-typeserineproteaseinhibitordomain1_PDZdomain1_Trypsin-likepeptidasedomain1	ENSDARP00000050541	Insulin-likegrowthfactorbindingprotein1_Kazal-typeserineproteaseinhibitordomain1_PDZdomain1_Trypsin-likepeptidasedomain1
ENSDARP00000019674	Insulin-likegrowthfactorbindingprotein1_Thyroglobulintype-1repeat1	ENSDARP00000027644	Insulin-likegrowthfactorbindingprotein1_Thyroglobulintype-1repeat1
ENSDARP00000016954	Insulin-likegrowthfactorIIE-peptide1_Insulin/IGF/Relaxinfamily1	ENSDARP00000047568	Insulin-likegrowthfactorIIE-peptide1_Insulin/IGF/Relaxinfamily1
ENSDARP00000100119	Integratorcomplexsubunit5C-terminus1_Integratorcomplexsubunit5N-terminus1	ENSDARP00000100624	Integratorcomplexsubunit5C-terminus1_Integratorcomplexsubunit5N-terminus1
ENSDARP00000055262	Integrinalpha1_RepeatdomaininVibrio,Colwellia,BradyrhizobiumandShewanella1	ENSDARP00000096662	Integrinalpha1_RepeatdomaininVibrio,Colwellia,BradyrhizobiumandShewanella1
ENSDARP00000071811	Inter-alpha-trypsininhibitorheavychainC-terminus1_Vaultproteininter-alpha-trypsindomain1_vonWillebrandfactortypeAdomain1	ENSDARP00000113767	Inter-alpha-trypsininhibitorheavychainC-terminus1_Vaultproteininter-alpha-trypsindomain1_vonWillebrandfactortypeAdomain1
ENSDARP00000058506	Interferonalpha/betadomain1	ENSDARP00000094768	Interferonalpha/betadomain1
ENSDARP00000102751	Interferon-induced6-16family1	ENSDARP00000112849	Interferon-induced6-16family1
ENSDARP00000128044	Interferon-inducedtransmembraneprotein1	ENSDARP00000129247	Interferon-inducedtransmembraneprotein1
ENSDARP00000085670	Interferon-inducibleGTPase(IIGP)1	ENSDARP00000085682	Interferon-inducibleGTPase(IIGP)1
ENSDARP00000061534	Interferonregulatoryfactortranscriptionfactor1_Interferon-regulatoryfactor31	ENSDARP00000067163	Interferonregulatoryfactortranscriptionfactor1_Interferon-regulatoryfactor31
ENSDARP00000016261	Intermediatefilamenthead(DNAbinding)region1_Intermediatefilamentprotein1	ENSDARP00000088880	Intermediatefilamenthead(DNAbinding)region1_Intermediatefilamentprotein1
ENSDARP00000045668	Intermediatefilamentprotein1	ENSDARP00000063483	Intermediatefilamentprotein1
ENSDARP00000076687	Intermediatefilamentprotein1	ENSDARP00000094849	Intermediatefilamentprotein1
ENSDARP00000028148	Intermediatefilamentprotein1	ENSDARP00000095806	Intermediatefilamentprotein1
ENSDARP00000017029	Intermediatefilamentprotein1	ENSDARP00000114456	Intermediatefilamentprotein1
ENSDARP00000112774	Inwardrectifierpotassiumchannel1	ENSDARP00000115610	Inwardrectifierpotassiumchannel1
ENSDARP00000015031	Ionchannel2	ENSDARP00000035431	Ionchannel2
ENSDARP00000025586	Ionchannel2	ENSDARP00000066258	Ionchannel2
ENSDARP00000071906	Ionchannel2	ENSDARP00000107573	Ionchannel2
ENSDARP00000067541	Ionchannel2	ENSDARP00000119931	Ionchannel2
ENSDARP00000104865	IonchannelregulatoryproteinUNC-931	ENSDARP00000129131	IonchannelregulatoryproteinUNC-931
ENSDARP00000086924	Iontransportprotein1	ENSDARP00000087119	Iontransportprotein1
ENSDARP00000105106	Iontransportprotein1	ENSDARP00000123466	Iontransportprotein1
ENSDARP00000022597	Iontransportprotein4_VoltagegatedcalciumchannelIQdomain1	ENSDARP00000041563	Iontransportprotein4_VoltagegatedcalciumchannelIQdomain1
ENSDARP00000047718	Iontransportprotein4_VoltagegatedcalciumchannelIQdomain1	ENSDARP00000116045	Iontransportprotein4_VoltagegatedcalciumchannelIQdomain1
ENSDARP00000028095	IPT/TIGdomain1	ENSDARP00000079816	IPT/TIGdomain1
ENSDARP00000122562	IRSp53/MIMhomologydomain2_VariantSH3domain1	ENSDARP00000128910	IRSp53/MIMhomologydomain2_VariantSH3domain1
ENSDARP00000023774	Isocitrate/isopropylmalatedehydrogenase1	ENSDARP00000027389	Isocitrate/isopropylmalatedehydrogenase1
ENSDARP00000094764	Isocitrate/isopropylmalatedehydrogenase1	ENSDARP00000124593	Isocitrate/isopropylmalatedehydrogenase1
ENSDARP00000044633	JAB1/Mov34/MPN/PAD-1ubiquitinprotease1	ENSDARP00000092461	JAB1/Mov34/MPN/PAD-1ubiquitinprotease1
ENSDARP00000089001	JAB1/Mov34/MPN/PAD-1ubiquitinprotease1_Maintenanceofmitochondrialstructureandfunction1	ENSDARP00000127037	JAB1/Mov34/MPN/PAD-1ubiquitinprotease1_Maintenanceofmitochondrialstructureandfunction1
ENSDARP00000071164	JAB1/Mov34/MPN/PAD-1ubiquitinprotease1_USP8dimerisationdomain1	ENSDARP00000110215	JAB1/Mov34/MPN/PAD-1ubiquitinprotease1_USP8dimerisationdomain1
ENSDARP00000061755	Janus/Ocnusfamily(Ocnus)1	ENSDARP00000122505	Janus/Ocnusfamily(Ocnus)1
ENSDARP00000077934	JmjCdomain,hydroxylase1_TPRrepeat2_Tetratricopeptiderepeat1	ENSDARP00000082902	JmjCdomain,hydroxylase1_TPRrepeat2_Tetratricopeptiderepeat1
ENSDARP00000098142	JNK_SAPK-associatedprotein-11	ENSDARP00000120365	JNK_SAPK-associatedprotein-11
ENSDARP00000103875	Kazal-typeserineproteaseinhibitordomain1	ENSDARP00000114072	Kazal-typeserineproteaseinhibitordomain1
ENSDARP00000051753	Kazal-typeserineproteaseinhibitordomain1_OrganicAnionTransporterPolypeptide(OATP)family1	ENSDARP00000079038	Kazal-typeserineproteaseinhibitordomain1_OrganicAnionTransporterPolypeptide(OATP)family1
ENSDARP00000100863	Kazal-typeserineproteaseinhibitordomain1_SecretedproteinacidicandrichincysteineCabindingregion1_Thyroglobulintype-1repeat1	ENSDARP00000123781	Kazal-typeserineproteaseinhibitordomain1_SecretedproteinacidicandrichincysteineCabindingregion1_Thyroglobulintype-1repeat1
ENSDARP00000114288	Kazal-typeserineproteaseinhibitordomain2	ENSDARP00000126040	Kazal-typeserineproteaseinhibitordomain2
ENSDARP00000029283	KHdomain1_SAMdomain(Sterilealphamotif)1	ENSDARP00000098252	KHdomain1_SAMdomain(Sterilealphamotif)1
ENSDARP00000044385	KHdomain3	ENSDARP00000115582	KHdomain3
ENSDARP00000088454	KHdomain3	ENSDARP00000127510	KHdomain3
ENSDARP00000008926	Kinaseassociateddomain11_Proteinkinasedomain1	ENSDARP00000041292	Kinaseassociateddomain11_Proteinkinasedomain1
ENSDARP00000009364	Kinesin-associatedprotein(KAP)1	ENSDARP00000009663	Kinesin-associatedprotein(KAP)1
ENSDARP00000079237	Kinesinmotordomain1	ENSDARP00000104118	Kinesinmotordomain1
ENSDARP00000014204	Kringledomain1_Scavengerreceptorcysteine-richdomain4_Trypsin1	ENSDARP00000080209	Kringledomain1_Scavengerreceptorcysteine-richdomain4_Trypsin1
ENSDARP00000004945	Kua-ubiquitinconjugatingenzymehybridlocalisationdomain1	ENSDARP00000062705	Kua-ubiquitinconjugatingenzymehybridlocalisationdomain1
ENSDARP00000090491	KuCterminaldomainlike1_Ku70/Ku80C-terminalarm1_Ku70/Ku80N-terminalalpha/betadomain1_Ku70/Ku80beta-barreldomain1	ENSDARP00000123052	KuCterminaldomainlike1_Ku70/Ku80C-terminalarm1_Ku70/Ku80N-terminalalpha/betadomain1_Ku70/Ku80beta-barreldomain1
ENSDARP00000095300	L6membraneprotein1	ENSDARP00000095301	L6membraneprotein1
ENSDARP00000101701	Ladomain1	ENSDARP00000119719	Ladomain1
ENSDARP00000066944	LamininEGF-like(DomainsIIIandV)13_LamininN-terminal(DomainVI)1	ENSDARP00000123269	LamininEGF-like(DomainsIIIandV)13_LamininN-terminal(DomainVI)1
ENSDARP00000101583	LamininGdomain2	ENSDARP00000121158	LamininGdomain2
ENSDARP00000082612	LamininGdomain6_Syndecandomain1	ENSDARP00000107689	LamininGdomain6_Syndecandomain1
ENSDARP00000096176	Lecithinretinolacyltransferase1	ENSDARP00000117705	Lecithinretinolacyltransferase1
ENSDARP00000116326	Lecithinretinolacyltransferase1	ENSDARP00000117922	Lecithinretinolacyltransferase1
ENSDARP00000046343	LectinC-typedomain1	ENSDARP00000078553	LectinC-typedomain1
ENSDARP00000072680	LectinC-typedomain1	ENSDARP00000105429	LectinC-typedomain1
ENSDARP00000043687	LectinC-typedomain1	ENSDARP00000107173	LectinC-typedomain1
ENSDARP00000103486	LectinC-typedomain1	ENSDARP00000107454	LectinC-typedomain1
ENSDARP00000108312	LectinC-typedomain1	ENSDARP00000111414	LectinC-typedomain1
ENSDARP00000095936	LectinC-typedomain1	ENSDARP00000116363	LectinC-typedomain1
ENSDARP00000100822	LectinC-typedomain1	ENSDARP00000120563	LectinC-typedomain1
ENSDARP00000100518	LectinC-typedomain1	ENSDARP00000121395	LectinC-typedomain1
ENSDARP00000068207	LectinC-typedomain1	ENSDARP00000121744	LectinC-typedomain1
ENSDARP00000091556	LectinC-typedomain1	ENSDARP00000124091	LectinC-typedomain1
ENSDARP00000114300	LectinC-typedomain1	ENSDARP00000124332	LectinC-typedomain1
ENSDARP00000050944	LectinC-typedomain1	ENSDARP00000128287	LectinC-typedomain1
ENSDARP00000056913	LectinC-typedomain3	ENSDARP00000067412	LectinC-typedomain3
ENSDARP00000112716	LectinC-typedomain8	ENSDARP00000118718	LectinC-typedomain8
ENSDARP00000102231	LeucineRichRepeat1_Leucinerichrepeat1_LeucinerichrepeatN-terminaldomain1	ENSDARP00000126719	LeucineRichRepeat1_Leucinerichrepeat1_LeucinerichrepeatN-terminaldomain1
ENSDARP00000063175	LeucineRichRepeat1_Leucinerichrepeat1_TIRdomain1	ENSDARP00000110559	LeucineRichRepeat1_Leucinerichrepeat1_TIRdomain1
ENSDARP00000103681	Leucinerichrepeat1_LeucinerichrepeatN-terminaldomain1	ENSDARP00000106520	Leucinerichrepeat1_LeucinerichrepeatN-terminaldomain1
ENSDARP00000090314	LeucineRichrepeat1_SPRYdomain1_SPRY-associateddomain1	ENSDARP00000125558	LeucineRichrepeat1_SPRYdomain1_SPRY-associateddomain1
ENSDARP00000087971	Leucinerichrepeat3	ENSDARP00000116931	Leucinerichrepeat3
ENSDARP00000125268	LeucineRichrepeat3	ENSDARP00000125323	LeucineRichrepeat3
ENSDARP00000025940	Leucinerichrepeat3_LeucinerichrepeatN-terminaldomain1	ENSDARP00000049835	Leucinerichrepeat3_LeucinerichrepeatN-terminaldomain1
ENSDARP00000098602	Leucinerichrepeat3_TIRdomain1	ENSDARP00000104680	Leucinerichrepeat3_TIRdomain1
ENSDARP00000002127	LeukotrieneA4hydrolase,C-terminal1_PeptidasefamilyM11	ENSDARP00000027655	LeukotrieneA4hydrolase,C-terminal1_PeptidasefamilyM11
ENSDARP00000003080	Ligand-bindingdomainofnuclearhormonereceptor1_Nuclear/hormonereceptoractivatorsiteAF-11_Zincfinger,C4type(twodomains)1	ENSDARP00000125725	Ligand-bindingdomainofnuclearhormonereceptor1_Nuclear/hormonereceptoractivatorsiteAF-11_Zincfinger,C4type(twodomains)1
ENSDARP00000002435	Ligand-bindingdomainofnuclearhormonereceptor1_Zincfinger,C4type(twodomains)1	ENSDARP00000009513	Ligand-bindingdomainofnuclearhormonereceptor1_Zincfinger,C4type(twodomains)1
ENSDARP00000084181	Ligand-bindingdomainofnuclearhormonereceptor1_Zincfinger,C4type(twodomains)1	ENSDARP00000091257	Ligand-bindingdomainofnuclearhormonereceptor1_Zincfinger,C4type(twodomains)1
ENSDARP00000052545	Ligand-bindingdomainofnuclearhormonereceptor1_Zincfinger,C4type(twodomains)1	ENSDARP00000093932	Ligand-bindingdomainofnuclearhormonereceptor1_Zincfinger,C4type(twodomains)1
ENSDARP00000065384	Ligand-bindingdomainofnuclearhormonereceptor1_Zincfinger,C4type(twodomains)1	ENSDARP00000100256	Ligand-bindingdomainofnuclearhormonereceptor1_Zincfinger,C4type(twodomains)1
ENSDARP00000070972	Ligand-bindingdomainofnuclearhormonereceptor1_Zincfinger,C4type(twodomains)1	ENSDARP00000105666	Ligand-bindingdomainofnuclearhormonereceptor1_Zincfinger,C4type(twodomains)1
ENSDARP00000091109	Ligand-bindingdomainofnuclearhormonereceptor1_Zincfinger,C4type(twodomains)1	ENSDARP00000106954	Ligand-bindingdomainofnuclearhormonereceptor1_Zincfinger,C4type(twodomains)1
ENSDARP00000105986	Ligand-bindingdomainofnuclearhormonereceptor1_Zincfinger,C4type(twodomains)1	ENSDARP00000109637	Ligand-bindingdomainofnuclearhormonereceptor1_Zincfinger,C4type(twodomains)1
ENSDARP00000026313	Ligand-bindingdomainofnuclearhormonereceptor1_Zincfinger,C4type(twodomains)1	ENSDARP00000112924	Ligand-bindingdomainofnuclearhormonereceptor1_Zincfinger,C4type(twodomains)1
ENSDARP00000000160	Ligand-bindingdomainofnuclearhormonereceptor1_Zincfinger,C4type(twodomains)1	ENSDARP00000126275	Ligand-bindingdomainofnuclearhormonereceptor1_Zincfinger,C4type(twodomains)1
ENSDARP00000006482	LIMdomain1_PDZdomain(AlsoknownasDHRorGLGF)1	ENSDARP00000090750	LIMdomain1_PDZdomain(AlsoknownasDHRorGLGF)1
ENSDARP00000048886	LIMdomain2	ENSDARP00000053403	LIMdomain2
ENSDARP00000007077	LIMdomain2	ENSDARP00000071465	LIMdomain2
ENSDARP00000035494	LIMdomain3_PDZdomain(AlsoknownasDHRorGLGF)1	ENSDARP00000090718	LIMdomain3_PDZdomain(AlsoknownasDHRorGLGF)1
ENSDARP00000044908	LIMdomain3_PDZdomain(AlsoknownasDHRorGLGF)1	ENSDARP00000115285	LIMdomain3_PDZdomain(AlsoknownasDHRorGLGF)1
ENSDARP00000012600	LIMdomain3_PETDomain1	ENSDARP00000054743	LIMdomain3_PETDomain1
ENSDARP00000121030	LIMdomain4	ENSDARP00000123543	LIMdomain4
ENSDARP00000007893	LinearamideC-Nhydrolases,choloylglycinehydrolasefamily1_betasubunitofN-acylethanolamine-hydrolyzingacidamidase1	ENSDARP00000040433	LinearamideC-Nhydrolases,choloylglycinehydrolasefamily1_betasubunitofN-acylethanolamine-hydrolyzingacidamidase1
ENSDARP00000041384	linkerhistoneH1andH5family1	ENSDARP00000097572	linkerhistoneH1andH5family1
ENSDARP00000075802	linkerhistoneH1andH5family1	ENSDARP00000098182	linkerhistoneH1andH5family1
ENSDARP00000064399	linkerhistoneH1andH5family1	ENSDARP00000127047	linkerhistoneH1andH5family1
ENSDARP00000014304	Lipase1	ENSDARP00000014985	Lipase1
ENSDARP00000048762	Lipase1_PLAT/LH2domain1	ENSDARP00000069990	Lipase1_PLAT/LH2domain1
ENSDARP00000039188	Lipasematurationfactor1	ENSDARP00000103079	Lipasematurationfactor1
ENSDARP00000056094	Lipocalin/cytosolicfatty-acidbindingproteinfamily1	ENSDARP00000065447	Lipocalin/cytosolicfatty-acidbindingproteinfamily1
ENSDARP00000003282	Lipocalin/cytosolicfatty-acidbindingproteinfamily1	ENSDARP00000076722	Lipocalin/cytosolicfatty-acidbindingproteinfamily1
ENSDARP00000037484	Lipocalin/cytosolicfatty-acidbindingproteinfamily1	ENSDARP00000096835	Lipocalin/cytosolicfatty-acidbindingproteinfamily1
ENSDARP00000021916	Lipocalin/cytosolicfatty-acidbindingproteinfamily1	ENSDARP00000103634	Lipocalin/cytosolicfatty-acidbindingproteinfamily1
ENSDARP00000079373	Lipocalin-likedomain1	ENSDARP00000110384	Lipocalin-likedomain1
ENSDARP00000058400	LipomaHMGICfusionpartner-likeprotein1	ENSDARP00000096572	LipomaHMGICfusionpartner-likeprotein1
ENSDARP00000066188	LipomaHMGICfusionpartner-likeprotein1	ENSDARP00000116649	LipomaHMGICfusionpartner-likeprotein1
ENSDARP00000039257	LisH1_WDdomain,G-betarepeat7	ENSDARP00000042217	LisH1_WDdomain,G-betarepeat7
ENSDARP00000122433	LITAF-likezincribbondomain1	ENSDARP00000126137	LITAF-likezincribbondomain1
ENSDARP00000019361	LMBR1-likemembraneprotein1	ENSDARP00000044496	LMBR1-likemembraneprotein1
ENSDARP00000104880	LMBR1-likemembraneprotein1	ENSDARP00000122007	LMBR1-likemembraneprotein1
ENSDARP00000113672	Low-densitylipoproteinreceptordomainclassA1_MAC/Perforindomain1_Sushidomain(SCRrepeat)1_Thrombospondintype1domain3	ENSDARP00000121497	Low-densitylipoproteinreceptordomainclassA1_MAC/Perforindomain1_Sushidomain(SCRrepeat)1_Thrombospondintype1domain3
ENSDARP00000114284	Low-densitylipoproteinreceptordomainclassA1_MAC/Perforindomain1_Sushidomain(SCRrepeat)2_Thrombospondintype1domain2	ENSDARP00000118698	Low-densitylipoproteinreceptordomainclassA1_MAC/Perforindomain1_Sushidomain(SCRrepeat)2_Thrombospondintype1domain2
ENSDARP00000053217	Low-densitylipoproteinreceptordomainclassA1_Scavengerreceptorcysteine-richdomain1_Trypsin1	ENSDARP00000121025	Low-densitylipoproteinreceptordomainclassA1_Scavengerreceptorcysteine-richdomain1_Trypsin1
ENSDARP00000050295	LSMdomain1	ENSDARP00000053772	LSMdomain1
ENSDARP00000027770	LSMdomain1	ENSDARP00000095167	LSMdomain1
ENSDARP00000071220	Lymphocytesignalingadaptorprotein1_SAMdomain(Sterilealphamotif)1_VariantSH3domain1	ENSDARP00000103705	Lymphocytesignalingadaptorprotein1_SAMdomain(Sterilealphamotif)1_VariantSH3domain1
ENSDARP00000050657	Lysophospholipasecatalyticdomain1	ENSDARP00000061692	Lysophospholipasecatalyticdomain1
ENSDARP00000064612	Lysyloxidase1_Scavengerreceptorcysteine-richdomain4	ENSDARP00000107052	Lysyloxidase1_Scavengerreceptorcysteine-richdomain4
ENSDARP00000017878	MA3domain1_MIF4Gdomain1_eIF4-gamma/eIF5/eIF2-epsilon1	ENSDARP00000074210	MA3domain1_MIF4Gdomain1_eIF4-gamma/eIF5/eIF2-epsilon1
ENSDARP00000083758	Mab-21protein1	ENSDARP00000094402	Mab-21protein1
ENSDARP00000101638	Mab-21protein1	ENSDARP00000110868	Mab-21protein1
ENSDARP00000072103	MAC/Perforindomain1	ENSDARP00000122072	MAC/Perforindomain1
ENSDARP00000103654	MAC/Perforindomain1	ENSDARP00000129708	MAC/Perforindomain1
ENSDARP00000065771	Macrophagemigrationinhibitoryfactor(MIF)1	ENSDARP00000096200	Macrophagemigrationinhibitoryfactor(MIF)1
ENSDARP00000101942	MafN-terminalregion1_bZIPMaftranscriptionfactor1	ENSDARP00000108993	MafN-terminalregion1_bZIPMaftranscriptionfactor1
ENSDARP00000036106	MagnesiumtransporterNIPA1	ENSDARP00000072778	MagnesiumtransporterNIPA1
ENSDARP00000024649	MajorFacilitatorSuperfamily1	ENSDARP00000034763	MajorFacilitatorSuperfamily1
ENSDARP00000027246	MajorFacilitatorSuperfamily1	ENSDARP00000050351	MajorFacilitatorSuperfamily1
ENSDARP00000075158	MajorFacilitatorSuperfamily1	ENSDARP00000077648	MajorFacilitatorSuperfamily1
ENSDARP00000009970	MajorFacilitatorSuperfamily1	ENSDARP00000080999	MajorFacilitatorSuperfamily1
ENSDARP00000058503	MajorFacilitatorSuperfamily1	ENSDARP00000095254	MajorFacilitatorSuperfamily1
ENSDARP00000076274	MajorFacilitatorSuperfamily1	ENSDARP00000096925	MajorFacilitatorSuperfamily1
ENSDARP00000055553	MajorFacilitatorSuperfamily1	ENSDARP00000097962	MajorFacilitatorSuperfamily1
ENSDARP00000013620	MajorFacilitatorSuperfamily1	ENSDARP00000103000	MajorFacilitatorSuperfamily1
ENSDARP00000087964	MajorFacilitatorSuperfamily1	ENSDARP00000105876	MajorFacilitatorSuperfamily1
ENSDARP00000097908	MajorFacilitatorSuperfamily1	ENSDARP00000106046	MajorFacilitatorSuperfamily1
ENSDARP00000032054	MajorFacilitatorSuperfamily1	ENSDARP00000122679	MajorFacilitatorSuperfamily1
ENSDARP00000068382	MajorFacilitatorSuperfamily1	ENSDARP00000128227	MajorFacilitatorSuperfamily1
ENSDARP00000080251	MajorFacilitatorSuperfamily1_Pentapeptiderepeats(9copies)1_Sugar(andother)transporter1	ENSDARP00000107569	MajorFacilitatorSuperfamily1_Pentapeptiderepeats(9copies)1_Sugar(andother)transporter1
ENSDARP00000089497	MajorFacilitatorSuperfamily1_Sugar(andother)transporter1	ENSDARP00000127848	MajorFacilitatorSuperfamily1_Sugar(andother)transporter1
ENSDARP00000005361	Majorintrinsicprotein1	ENSDARP00000054237	Majorintrinsicprotein1
ENSDARP00000069995	Majorintrinsicprotein1	ENSDARP00000092015	Majorintrinsicprotein1
ENSDARP00000109513	Majorintrinsicprotein1	ENSDARP00000121772	Majorintrinsicprotein1
ENSDARP00000016749	Malicenzyme,N-terminaldomain1_Malicenzyme,NADbindingdomain1	ENSDARP00000109682	Malicenzyme,N-terminaldomain1_Malicenzyme,NADbindingdomain1
ENSDARP00000057580	MAMdomain1	ENSDARP00000110312	MAMdomain1
ENSDARP00000097664	Mammaliantastereceptorprotein(TAS2R)1	ENSDARP00000098344	Mammaliantastereceptorprotein(TAS2R)1
ENSDARP00000076841	Mammaliantastereceptorprotein(TAS2R)1	ENSDARP00000106375	Mammaliantastereceptorprotein(TAS2R)1
ENSDARP00000075057	MAP7(E-MAP-115)family1	ENSDARP00000117549	MAP7(E-MAP-115)family1
ENSDARP00000071476	MAPEGfamily1	ENSDARP00000114342	MAPEGfamily1
ENSDARP00000029039	MAPEGfamily1	ENSDARP00000115538	MAPEGfamily1
ENSDARP00000051803	MARCKSfamily1	ENSDARP00000106995	MARCKSfamily1
ENSDARP00000082070	MatE2	ENSDARP00000104952	MatE2
ENSDARP00000113191	MBOAT,membrane-boundO-acyltransferasefamily1	ENSDARP00000115425	MBOAT,membrane-boundO-acyltransferasefamily1
ENSDARP00000057020	MBOAT,membrane-boundO-acyltransferasefamily1	ENSDARP00000117773	MBOAT,membrane-boundO-acyltransferasefamily1
ENSDARP00000000042	MCMN-terminaldomain1_MCM2/3/5family1	ENSDARP00000022256	MCMN-terminaldomain1_MCM2/3/5family1
ENSDARP00000003671	MCMN-terminaldomain1_MCM2/3/5family1	ENSDARP00000112291	MCMN-terminaldomain1_MCM2/3/5family1
ENSDARP00000119911	Mediatorcomplexsubunit13C-terminal1_Mediatorcomplexsubunit13N-terminal1	ENSDARP00000126727	Mediatorcomplexsubunit13C-terminal1_Mediatorcomplexsubunit13N-terminal1
ENSDARP00000110400	Melibiase1	ENSDARP00000114835	Melibiase1
ENSDARP00000005611	Membrane-associatingdomain1	ENSDARP00000023845	Membrane-associatingdomain1
ENSDARP00000063095	Membrane-associatingdomain1	ENSDARP00000065012	Membrane-associatingdomain1
ENSDARP00000001793	Membrane-associatingdomain1	ENSDARP00000115067	Membrane-associatingdomain1
ENSDARP00000094042	Membrane-associatingdomain1	ENSDARP00000123390	Membrane-associatingdomain1
ENSDARP00000120277	Membrane-associatingdomain1	ENSDARP00000124453	Membrane-associatingdomain1
ENSDARP00000122328	Membrane-associatingdomain1_Occludinhomologydomain1	ENSDARP00000123346	Membrane-associatingdomain1_Occludinhomologydomain1
ENSDARP00000075249	Menin1	ENSDARP00000110853	Menin1
ENSDARP00000016160	MetallopeptidasefamilyM241	ENSDARP00000057822	MetallopeptidasefamilyM241
ENSDARP00000003646	MetallopeptidasefamilyM241	ENSDARP00000109712	MetallopeptidasefamilyM241
ENSDARP00000034918	Methyltransferasedomain1	ENSDARP00000080698	Methyltransferasedomain1
ENSDARP00000092093	Methyltransferasedomain1	ENSDARP00000102447	Methyltransferasedomain1
ENSDARP00000050534	Methyltransferasedomain1	ENSDARP00000104157	Methyltransferasedomain1
ENSDARP00000012104	MFS/sugartransportprotein1	ENSDARP00000068618	MFS/sugartransportprotein1
ENSDARP00000104265	MFS/sugartransportprotein1	ENSDARP00000110150	MFS/sugartransportprotein1
ENSDARP00000043454	MH1domain1_MH2domain1	ENSDARP00000045373	MH1domain1_MH2domain1
ENSDARP00000091342	MH1domain1_MH2domain1	ENSDARP00000112408	MH1domain1_MH2domain1
ENSDARP00000120222	MH1domain1_MH2domain1	ENSDARP00000124579	MH1domain1_MH2domain1
ENSDARP00000103390	Microtubule-associatedproteinBicaudal-D1	ENSDARP00000128388	Microtubule-associatedproteinBicaudal-D1
ENSDARP00000098599	Miro-likeprotein1	ENSDARP00000115793	Miro-likeprotein1
ENSDARP00000090378	MIT(microtubuleinteractingandtransport)domain1_Senescence-associatedprotein1	ENSDARP00000107567	MIT(microtubuleinteractingandtransport)domain1_Senescence-associatedprotein1
ENSDARP00000064737	MitochondrialATPaseinhibitor,IATP1	ENSDARP00000081676	MitochondrialATPaseinhibitor,IATP1
ENSDARP00000103595	MitochondrialATPsynthasecouplingfactor61	ENSDARP00000104105	MitochondrialATPsynthasecouplingfactor61
ENSDARP00000005911	Mitochondrialcarrierprotein3	ENSDARP00000011600	Mitochondrialcarrierprotein3
ENSDARP00000074163	Mitochondrialcarrierprotein3	ENSDARP00000075478	Mitochondrialcarrierprotein3
ENSDARP00000076498	Mitochondrialcarrierprotein3	ENSDARP00000078311	Mitochondrialcarrierprotein3
ENSDARP00000056277	Mitochondrialcarrierprotein3	ENSDARP00000094162	Mitochondrialcarrierprotein3
ENSDARP00000030881	Mitochondrialcarrierprotein3	ENSDARP00000096504	Mitochondrialcarrierprotein3
ENSDARP00000074352	Mitochondrialcarrierprotein3	ENSDARP00000104084	Mitochondrialcarrierprotein3
ENSDARP00000093555	Mitochondrialcarrierprotein3	ENSDARP00000104823	Mitochondrialcarrierprotein3
ENSDARP00000032745	Mitochondrialcarrierprotein3	ENSDARP00000104898	Mitochondrialcarrierprotein3
ENSDARP00000077967	Mitochondrialcarrierprotein3	ENSDARP00000106419	Mitochondrialcarrierprotein3
ENSDARP00000033622	Mitochondrialcarrierprotein3	ENSDARP00000111699	Mitochondrialcarrierprotein3
ENSDARP00000059139	Mitochondrialcarrierprotein3	ENSDARP00000112717	Mitochondrialcarrierprotein3
ENSDARP00000087374	Mitochondrialcarrierprotein3	ENSDARP00000115848	Mitochondrialcarrierprotein3
ENSDARP00000018738	Mitochondrialfissionregulator1	ENSDARP00000079489	Mitochondrialfissionregulator1
ENSDARP00000011451	MitosisproteinDIM11	ENSDARP00000076383	MitosisproteinDIM11
ENSDARP00000099582	MIZ/SP-RINGzincfinger1	ENSDARP00000102479	MIZ/SP-RINGzincfinger1
ENSDARP00000052396	MIZ/SP-RINGzincfinger1_PINITdomain1	ENSDARP00000128322	MIZ/SP-RINGzincfinger1_PINITdomain1
ENSDARP00000014574	MLdomain1	ENSDARP00000050398	MLdomain1
ENSDARP00000106218	MLdomain1	ENSDARP00000110622	MLdomain1
ENSDARP00000053239	Mo25-like1	ENSDARP00000063785	Mo25-like1
ENSDARP00000068196	Mob1/phoceinfamily1	ENSDARP00000124516	Mob1/phoceinfamily1
ENSDARP00000067620	Modifierofrudimentary(Mod(r))protein1	ENSDARP00000073103	Modifierofrudimentary(Mod(r))protein1
ENSDARP00000075936	MORNrepeat8	ENSDARP00000089852	MORNrepeat8
ENSDARP00000016639	Mouseproteinofunknownfunction(DUF781)1	ENSDARP00000064418	Mouseproteinofunknownfunction(DUF781)1
ENSDARP00000020993	MOZ/SASfamily1_RNAbindingactivity-knotofachromodomain1	ENSDARP00000123237	MOZ/SASfamily1_RNAbindingactivity-knotofachromodomain1
ENSDARP00000088945	MSP(Majorspermprotein)domain1	ENSDARP00000094134	MSP(Majorspermprotein)domain1
ENSDARP00000129292	MuniscinC-terminalmuhomologydomain1	ENSDARP00000129552	MuniscinC-terminalmuhomologydomain1
ENSDARP00000086717	MutSdomainI1_MutSdomainII1_MutSdomainIII1_MutSdomainV1_MutSfamilydomainIV1	ENSDARP00000109889	MutSdomainI1_MutSdomainII1_MutSdomainIII1_MutSdomainV1_MutSfamilydomainIV1
ENSDARP00000119758	Myb-likeDNA-bindingdomain1	ENSDARP00000121645	Myb-likeDNA-bindingdomain1
ENSDARP00000080054	Myb-likeDNA-bindingdomain1_SWIRMdomain1	ENSDARP00000103197	Myb-likeDNA-bindingdomain1_SWIRMdomain1
ENSDARP00000051532	Myelinproteolipidprotein(PLPorlipophilin)1	ENSDARP00000074971	Myelinproteolipidprotein(PLPorlipophilin)1
ENSDARP00000009143	MYNDfinger1_NHR1homologytoTAF1_NHR2domainlike1	ENSDARP00000078242	MYNDfinger1_NHR1homologytoTAF1_NHR2domainlike1
ENSDARP00000027046	MYNDfinger1_SETdomain1	ENSDARP00000067092	MYNDfinger1_SETdomain1
ENSDARP00000038320	Myotubularin-likephosphatasedomain1	ENSDARP00000108523	Myotubularin-likephosphatasedomain1
ENSDARP00000003013	Na,K-AtpaseInteractingprotein1	ENSDARP00000109085	Na,K-AtpaseInteractingprotein1
ENSDARP00000123760	Na+/Pi-cotransporter2	ENSDARP00000123811	Na+/Pi-cotransporter2
ENSDARP00000045113	N-acetyltransferase1	ENSDARP00000123686	N-acetyltransferase1
ENSDARP00000052356	N-acetyltransferase1	ENSDARP00000123778	N-acetyltransferase1
ENSDARP00000107209	NACHTdomain1	ENSDARP00000118135	NACHTdomain1
ENSDARP00000024120	NAD(P)-bindingRossmann-likedomain1	ENSDARP00000093465	NAD(P)-bindingRossmann-likedomain1
ENSDARP00000058851	NAD:arginineADP-ribosyltransferase1	ENSDARP00000106320	NAD:arginineADP-ribosyltransferase1
ENSDARP00000003030	NADbindingdomainof6-phosphogluconatedehydrogenase1_NAD-bindingofNADP-dependent3-hydroxyisobutyratedehydrogenase1	ENSDARP00000052638	NADbindingdomainof6-phosphogluconatedehydrogenase1_NAD-bindingofNADP-dependent3-hydroxyisobutyratedehydrogenase1
ENSDARP00000057979	NADdependentepimerase/dehydratasefamily1	ENSDARP00000057985	NADdependentepimerase/dehydratasefamily1
ENSDARP00000001363	NADdependentepimerase/dehydratasefamily1	ENSDARP00000114681	NADdependentepimerase/dehydratasefamily1
ENSDARP00000064171	NAD-dependentglycerol-3-phosphatedehydrogenaseC-terminus1_NAD-dependentglycerol-3-phosphatedehydrogenaseN-terminus1	ENSDARP00000123149	NAD-dependentglycerol-3-phosphatedehydrogenaseC-terminus1_NAD-dependentglycerol-3-phosphatedehydrogenaseN-terminus1
ENSDARP00000055018	NADH-ubiquinonereductasecomplex1MLRQsubunit1	ENSDARP00000112838	NADH-ubiquinonereductasecomplex1MLRQsubunit1
ENSDARP00000070559	NADPoxidoreductasecoenzymeF420-dependent1_Pyrroline-5-carboxylatereductasedimerisation1	ENSDARP00000112306	NADPoxidoreductasecoenzymeF420-dependent1_Pyrroline-5-carboxylatereductasedimerisation1
ENSDARP00000044837	Ndrfamily1	ENSDARP00000105614	Ndrfamily1
ENSDARP00000073053	Neuralproliferationdifferentiationcontrol-1protein(NPDC1)1	ENSDARP00000098274	Neuralproliferationdifferentiationcontrol-1protein(NPDC1)1
ENSDARP00000106744	Neurensin1	ENSDARP00000107139	Neurensin1
ENSDARP00000062572	Neuritinproteinfamily1	ENSDARP00000097397	Neuritinproteinfamily1
ENSDARP00000062884	Neurohypophysialhormones,C-terminalDomain1_Neurohypophysialhormones,N-terminalDomain1	ENSDARP00000123708	Neurohypophysialhormones,C-terminalDomain1_Neurohypophysialhormones,N-terminalDomain1
ENSDARP00000003360	Neurotransmitter-gatedion-channelligandbindingdomain1_Neurotransmitter-gatedion-channeltransmembraneregion1	ENSDARP00000007445	Neurotransmitter-gatedion-channelligandbindingdomain1_Neurotransmitter-gatedion-channeltransmembraneregion1
ENSDARP00000026925	Neurotransmitter-gatedion-channelligandbindingdomain1_Neurotransmitter-gatedion-channeltransmembraneregion1	ENSDARP00000066191	Neurotransmitter-gatedion-channelligandbindingdomain1_Neurotransmitter-gatedion-channeltransmembraneregion1
ENSDARP00000022694	Neurotransmitter-gatedion-channelligandbindingdomain1_Neurotransmitter-gatedion-channeltransmembraneregion1	ENSDARP00000094890	Neurotransmitter-gatedion-channelligandbindingdomain1_Neurotransmitter-gatedion-channeltransmembraneregion1
ENSDARP00000011366	Neurotransmitter-gatedion-channelligandbindingdomain1_Neurotransmitter-gatedion-channeltransmembraneregion1	ENSDARP00000097674	Neurotransmitter-gatedion-channelligandbindingdomain1_Neurotransmitter-gatedion-channeltransmembraneregion1
ENSDARP00000039984	Neurotransmitter-gatedion-channelligandbindingdomain1_Neurotransmitter-gatedion-channeltransmembraneregion1	ENSDARP00000116514	Neurotransmitter-gatedion-channelligandbindingdomain1_Neurotransmitter-gatedion-channeltransmembraneregion1
ENSDARP00000100900	Neurotransmitter-gatedion-channelligandbindingdomain1_Neurotransmitter-gatedion-channeltransmembraneregion1	ENSDARP00000127632	Neurotransmitter-gatedion-channelligandbindingdomain1_Neurotransmitter-gatedion-channeltransmembraneregion1
ENSDARP00000100684	NHLrepeat1_Thioredoxin-like1	ENSDARP00000111365	NHLrepeat1_Thioredoxin-like1
ENSDARP00000103061	NHS-like1	ENSDARP00000103566	NHS-like1
ENSDARP00000033254	NifU-likeNterminaldomain1	ENSDARP00000051606	NifU-likeNterminaldomain1
ENSDARP00000090999	NLIinteractingfactor-likephosphatase1	ENSDARP00000094810	NLIinteractingfactor-likephosphatase1
ENSDARP00000036009	NLIinteractingfactor-likephosphatase1	ENSDARP00000103636	NLIinteractingfactor-likephosphatase1
ENSDARP00000036667	NNMT/PNMT/TEMTfamily1	ENSDARP00000108344	NNMT/PNMT/TEMTfamily1
ENSDARP00000025243	NOT2/NOT3/NOT5family1_Not1N-terminaldomain,CCR4-Notcomplexcomponent1	ENSDARP00000118084	NOT2/NOT3/NOT5family1_Not1N-terminaldomain,CCR4-Notcomplexcomponent1
ENSDARP00000078196	N-termcysteine-richER,FAM691_Protein-kinasedomainofFAM691	ENSDARP00000086003	N-termcysteine-richER,FAM691_Protein-kinasedomainofFAM691
ENSDARP00000114641	N-terminalC2inEEIG1andEHBP1proteins1	ENSDARP00000119611	N-terminalC2inEEIG1andEHBP1proteins1
ENSDARP00000003264	N-terminaldomainofDPF2/REQ.1_PHD-finger1	ENSDARP00000054242	N-terminaldomainofDPF2/REQ.1_PHD-finger1
ENSDARP00000084432	N-terminaldomainofgalactosyltransferase1_N-terminalregionofglycosyltransferasegroup71	ENSDARP00000116584	N-terminaldomainofgalactosyltransferase1_N-terminalregionofglycosyltransferasegroup71
ENSDARP00000008663	N-terminaldomainofribosephosphatepyrophosphokinase1_Phosphoribosylsynthetase-associateddomain1	ENSDARP00000053075	N-terminaldomainofribosephosphatepyrophosphokinase1_Phosphoribosylsynthetase-associateddomain1
ENSDARP00000046375	Nucleartransportfactor2(NTF2)domain1_RNArecognitionmotif.(a.k.a.RRM,RBD,orRNPdomain)1	ENSDARP00000116124	Nucleartransportfactor2(NTF2)domain1_RNArecognitionmotif.(a.k.a.RRM,RBD,orRNPdomain)1
ENSDARP00000101445	Nucleartransportfactor2(NTF2)domain1_Tap,RNA-binding1	ENSDARP00000109457	Nucleartransportfactor2(NTF2)domain1_Tap,RNA-binding1
ENSDARP00000109871	Nucleosidediphosphatekinase1	ENSDARP00000110818	Nucleosidediphosphatekinase1
ENSDARP00000026810	Nucleosidetransporter1	ENSDARP00000027903	Nucleosidetransporter1
ENSDARP00000008085	Nucleosomeassemblyprotein(NAP)1	ENSDARP00000049108	Nucleosomeassemblyprotein(NAP)1
ENSDARP00000027102	Nucleosomeassemblyprotein(NAP)1	ENSDARP00000115833	Nucleosomeassemblyprotein(NAP)1
ENSDARP00000018371	Nucleotide-sugartransporter1	ENSDARP00000119995	Nucleotide-sugartransporter1
ENSDARP00000015948	Nucleotidyltransferasedomain1_Poly(A)polymerasecentraldomain1_Poly(A)polymerasepredictedRNAbindingdomain1	ENSDARP00000053857	Nucleotidyltransferasedomain1_Poly(A)polymerasecentraldomain1_Poly(A)polymerasepredictedRNAbindingdomain1
ENSDARP00000003032	NUDEprotein,C-terminalconservedregion1	ENSDARP00000055681	NUDEprotein,C-terminalconservedregion1
ENSDARP00000061734	NUDIXdomain1	ENSDARP00000118379	NUDIXdomain1
ENSDARP00000005126	OB-foldnucleicacidbindingdomain1	ENSDARP00000105492	OB-foldnucleicacidbindingdomain1
ENSDARP00000084034	Olfactomedin-likedomain1	ENSDARP00000084869	Olfactomedin-likedomain1
ENSDARP00000061496	Olfactomedin-likedomain1	ENSDARP00000109547	Olfactomedin-likedomain1
ENSDARP00000078874	Olfactomedin-likedomain1	ENSDARP00000113441	Olfactomedin-likedomain1
ENSDARP00000107657	Olfactomedin-likedomain1	ENSDARP00000128321	Olfactomedin-likedomain1
ENSDARP00000113206	Olfactoryreceptor1	ENSDARP00000116450	Olfactoryreceptor1
ENSDARP00000070408	OligosaccharyltransferaseSTT3subunit1	ENSDARP00000093301	OligosaccharyltransferaseSTT3subunit1
ENSDARP00000029333	Opioidgrowthfactorreceptor(OGFr)conservedregion1	ENSDARP00000075138	Opioidgrowthfactorreceptor(OGFr)conservedregion1
ENSDARP00000118506	OrganicsolutetransporterOstalpha1	ENSDARP00000121734	OrganicsolutetransporterOstalpha1
ENSDARP00000098078	Organicsolutetransportprotein11	ENSDARP00000117819	Organicsolutetransportprotein11
ENSDARP00000032009	ORMDLfamily1	ENSDARP00000120650	ORMDLfamily1
ENSDARP00000105205	OTU-likecysteineprotease1	ENSDARP00000114334	OTU-likecysteineprotease1
ENSDARP00000007995	Oxidative-stress-responsivekinase1Cterminal1_Proteinkinasedomain1	ENSDARP00000129163	Oxidative-stress-responsivekinase1Cterminal1_Proteinkinasedomain1
ENSDARP00000003519	OxidoreductaseFAD-bindingdomain1_OxidoreductaseNAD-bindingdomain1	ENSDARP00000084821	OxidoreductaseFAD-bindingdomain1_OxidoreductaseNAD-bindingdomain1
ENSDARP00000006917	Oxysterol-bindingprotein1	ENSDARP00000115282	Oxysterol-bindingprotein1
ENSDARP00000094551	P21-Rho-bindingdomain1_Proteinkinasedomain1	ENSDARP00000113873	P21-Rho-bindingdomain1_Proteinkinasedomain1
ENSDARP00000093160	PA26p53-inducedprotein(sestrin)1	ENSDARP00000096631	PA26p53-inducedprotein(sestrin)1
ENSDARP00000065422	PACS-1cytosolicsortingprotein1	ENSDARP00000102538	PACS-1cytosolicsortingprotein1
ENSDARP00000025493	PAdomain1_PeptidasefamilyM281_Transferrinreceptor-likedimerisationdomain1	ENSDARP00000096587	PAdomain1_PeptidasefamilyM281_Transferrinreceptor-likedimerisationdomain1
ENSDARP00000013248	PAdomain1_Ringfingerdomain1	ENSDARP00000037516	PAdomain1_Ringfingerdomain1
ENSDARP00000106729	'Pairedbox'domain1_Homeoboxdomain1	ENSDARP00000115545	'Pairedbox'domain1_Homeoboxdomain1
ENSDARP00000043209	'Pairedbox'domain1_Paired-boxprotein2Cterminal1	ENSDARP00000071460	'Pairedbox'domain1_Paired-boxprotein2Cterminal1
ENSDARP00000003248	Palmitoylproteinthioesterase1	ENSDARP00000029667	Palmitoylproteinthioesterase1
ENSDARP00000108040	Pancreatichormonepeptide1	ENSDARP00000126906	Pancreatichormonepeptide1
ENSDARP00000113719	Pancreaticribonuclease1	ENSDARP00000123763	Pancreaticribonuclease1
ENSDARP00000023968	PAP2superfamily1	ENSDARP00000065506	PAP2superfamily1
ENSDARP00000030904	PAP2superfamily1	ENSDARP00000086301	PAP2superfamily1
ENSDARP00000026878	PAP2superfamily1	ENSDARP00000092978	PAP2superfamily1
ENSDARP00000011706	PAP2superfamily1	ENSDARP00000099528	PAP2superfamily1
ENSDARP00000101819	PAP2superfamily1	ENSDARP00000102840	PAP2superfamily1
ENSDARP00000074267	PAP2superfamily1	ENSDARP00000104585	PAP2superfamily1
ENSDARP00000118703	PAP2superfamilyC-terminal1	ENSDARP00000125103	PAP2superfamilyC-terminal1
ENSDARP00000083340	PASdomain1	ENSDARP00000105317	PASdomain1
ENSDARP00000007258	PASdomain1_Periodprotein2/3C-terminalregion1	ENSDARP00000091241	PASdomain1_Periodprotein2/3C-terminalregion1
ENSDARP00000100874	Patatin-likephospholipase1	ENSDARP00000101043	Patatin-likephospholipase1
ENSDARP00000008510	Patchedfamily1	ENSDARP00000115181	Patchedfamily1
ENSDARP00000103076	PB1domain1	ENSDARP00000104318	PB1domain1
ENSDARP00000020942	PCIdomain1	ENSDARP00000078883	PCIdomain1
ENSDARP00000055992	PDGF/VEGFdomain1_Platelet-derivedgrowthfactor,Nterminalregion1	ENSDARP00000095859	PDGF/VEGFdomain1_Platelet-derivedgrowthfactor,Nterminalregion1
ENSDARP00000059855	PDGF/VEGFdomain1_Platelet-derivedgrowthfactor,Nterminalregion1	ENSDARP00000108907	PDGF/VEGFdomain1_Platelet-derivedgrowthfactor,Nterminalregion1
ENSDARP00000077021	PDZdomain(AlsoknownasDHRorGLGF)1	ENSDARP00000083042	PDZdomain(AlsoknownasDHRorGLGF)1
ENSDARP00000069534	PDZdomain(AlsoknownasDHRorGLGF)1	ENSDARP00000112850	PDZdomain(AlsoknownasDHRorGLGF)1
ENSDARP00000114779	PDZdomain(AlsoknownasDHRorGLGF)1	ENSDARP00000114898	PDZdomain(AlsoknownasDHRorGLGF)1
ENSDARP00000084127	PDZdomain(AlsoknownasDHRorGLGF)1_PHdomain1_Raf-likeRas-bindingdomain1_RhoGEFdomain1	ENSDARP00000101604	PDZdomain(AlsoknownasDHRorGLGF)1_PHdomain1_Raf-likeRas-bindingdomain1_RhoGEFdomain1
ENSDARP00000121964	PDZdomain(AlsoknownasDHRorGLGF)1_Pleckstrinhomologydomain1_RhoGAPdomain1	ENSDARP00000128728	PDZdomain(AlsoknownasDHRorGLGF)1_Pleckstrinhomologydomain1_RhoGAPdomain1
ENSDARP00000072512	PDZdomain(AlsoknownasDHRorGLGF)4	ENSDARP00000108396	PDZdomain(AlsoknownasDHRorGLGF)4
ENSDARP00000046210	PDZdomain(AlsoknownasDHRorGLGF)4_Zincfinger,C3HC4type(RINGfinger)1	ENSDARP00000096499	PDZdomain(AlsoknownasDHRorGLGF)4_Zincfinger,C3HC4type(RINGfinger)1
ENSDARP00000047417	Pectinacetylesterase1	ENSDARP00000125786	Pectinacetylesterase1
ENSDARP00000112084	PEHEdomain1	ENSDARP00000129106	PEHEdomain1
ENSDARP00000049502	Pellino1	ENSDARP00000087380	Pellino1
ENSDARP00000089444	Pentaxinfamily1	ENSDARP00000100459	Pentaxinfamily1
ENSDARP00000096443	Pentaxinfamily1	ENSDARP00000101055	Pentaxinfamily1
ENSDARP00000034291	PeptidaseC261	ENSDARP00000096920	PeptidaseC261
ENSDARP00000005183	Peptidasedimerisationdomain1_PeptidasefamilyM20/M25/M401	ENSDARP00000056150	Peptidasedimerisationdomain1_PeptidasefamilyM20/M25/M401
ENSDARP00000095363	Peptidasedimerisationdomain1_PeptidasefamilyM20/M25/M401	ENSDARP00000114349	Peptidasedimerisationdomain1_PeptidasefamilyM20/M25/M401
ENSDARP00000051778	PeptidasefamilyC541	ENSDARP00000126975	PeptidasefamilyC541
ENSDARP00000047615	PeptidasefamilyM132	ENSDARP00000084443	PeptidasefamilyM132
ENSDARP00000044503	PeptidasefamilyM281	ENSDARP00000076240	PeptidasefamilyM281
ENSDARP00000082680	PeptidasefamilyM281	ENSDARP00000084331	PeptidasefamilyM281
ENSDARP00000111708	PeptidasefamilyM31	ENSDARP00000128600	PeptidasefamilyM31
ENSDARP00000128098	PeptidaseM60-likefamily1	ENSDARP00000128104	PeptidaseM60-likefamily1
ENSDARP00000009802	Permeasefamily1	ENSDARP00000068850	Permeasefamily1
ENSDARP00000080259	Peroxisomalbiogenesisfactor11(PEX11)1	ENSDARP00000091193	Peroxisomalbiogenesisfactor11(PEX11)1
ENSDARP00000057604	pfkBfamilycarbohydratekinase1	ENSDARP00000083818	pfkBfamilycarbohydratekinase1
ENSDARP00000046982	pfkBfamilycarbohydratekinase1	ENSDARP00000099423	pfkBfamilycarbohydratekinase1
ENSDARP00000080303	PHdomain1_Phosphotyrosineinteractiondomain(PTB/PID)1	ENSDARP00000101503	PHdomain1_Phosphotyrosineinteractiondomain(PTB/PID)1
ENSDARP00000023119	PHdomain1_ProteinkinaseCterminaldomain1_Proteinkinasedomain1	ENSDARP00000031063	PHdomain1_ProteinkinaseCterminaldomain1_Proteinkinasedomain1
ENSDARP00000046958	PHdomain1_RhoGAPdomain1_VariantSH3domain1_WWdomain1	ENSDARP00000122140	PHdomain1_RhoGAPdomain1_VariantSH3domain1_WWdomain1
ENSDARP00000113539	Phenazinebiosynthesis-likeprotein1	ENSDARP00000115236	Phenazinebiosynthesis-likeprotein1
ENSDARP00000083591	Phorbolesters/diacylglycerolbindingdomain(C1domain)1_RhoGAPdomain1	ENSDARP00000083604	Phorbolesters/diacylglycerolbindingdomain(C1domain)1_RhoGAPdomain1
ENSDARP00000025657	Phorbolesters/diacylglycerolbindingdomain(C1domain)1_RhoGAPdomain1	ENSDARP00000115452	Phorbolesters/diacylglycerolbindingdomain(C1domain)1_RhoGAPdomain1
ENSDARP00000005218	Phosphatetransporterfamily1	ENSDARP00000039968	Phosphatetransporterfamily1
ENSDARP00000100103	Phosphatidylinositol3-and4-kinase1_Phosphoinositide3-kinasefamily,accessorydomain(PIKdomain)1	ENSDARP00000100989	Phosphatidylinositol3-and4-kinase1_Phosphoinositide3-kinasefamily,accessorydomain(PIKdomain)1
ENSDARP00000102384	Phosphatidylinositol-4-phosphate5-Kinase1	ENSDARP00000110833	Phosphatidylinositol-4-phosphate5-Kinase1
ENSDARP00000095754	Phosphatidylinositol-specificphospholipaseC,Xdomain1	ENSDARP00000125876	Phosphatidylinositol-specificphospholipaseC,Xdomain1
ENSDARP00000103640	Phosphatidylinositoltransferprotein1	ENSDARP00000111558	Phosphatidylinositoltransferprotein1
ENSDARP00000026303	Phosphatidylserinesynthase1	ENSDARP00000052429	Phosphatidylserinesynthase1
ENSDARP00000029635	Phosphofructokinase2	ENSDARP00000079719	Phosphofructokinase2
ENSDARP00000006510	Phosphoglucomutase/phosphomannomutase,C-terminaldomain1_Phosphoglucomutase/phosphomannomutase,alpha/beta/alphadomainI1_Phosphoglucomutase/phosphomannomutase,alpha/beta/alphadomainII1_Phosphoglucomutase/phosphomannomutase,alpha/beta/alphadomainIII1	ENSDARP00000080329	Phosphoglucomutase/phosphomannomutase,C-terminaldomain1_Phosphoglucomutase/phosphomannomutase,alpha/beta/alphadomainI1_Phosphoglucomutase/phosphomannomutase,alpha/beta/alphadomainII1_Phosphoglucomutase/phosphomannomutase,alpha/beta/alphadomainIII1
ENSDARP00000009909	Phosphoglucoseisomerase1	ENSDARP00000014578	Phosphoglucoseisomerase1
ENSDARP00000109865	Phosphoinositide3-kinasegammaadapterproteinp101subunit2	ENSDARP00000111599	Phosphoinositide3-kinasegammaadapterproteinp101subunit2
ENSDARP00000012558	Phosphopantetheineattachmentsite1	ENSDARP00000075780	Phosphopantetheineattachmentsite1
ENSDARP00000008181	Phosphoribosyltransferasedomain1	ENSDARP00000101177	Phosphoribosyltransferasedomain1
ENSDARP00000018636	Phosphoribulokinase/Uridinekinasefamily1	ENSDARP00000065879	Phosphoribulokinase/Uridinekinasefamily1
ENSDARP00000038740	Phosphoribulokinase/Uridinekinasefamily1_Uracilphosphoribosyltransferase1	ENSDARP00000090676	Phosphoribulokinase/Uridinekinasefamily1_Uracilphosphoribosyltransferase1
ENSDARP00000041992	Phosphorylasesuperfamily1	ENSDARP00000060000	Phosphorylasesuperfamily1
ENSDARP00000053472	Phosphorylasesuperfamily1	ENSDARP00000094590	Phosphorylasesuperfamily1
ENSDARP00000101107	Phosphotransferaseenzymefamily1	ENSDARP00000104064	Phosphotransferaseenzymefamily1
ENSDARP00000009785	Phosphotyrosineinteractiondomain(PTB/PID)1	ENSDARP00000058092	Phosphotyrosineinteractiondomain(PTB/PID)1
ENSDARP00000075036	Phosphotyrosineinteractiondomain(PTB/PID)1	ENSDARP00000114797	Phosphotyrosineinteractiondomain(PTB/PID)1
ENSDARP00000074928	Phosphotyrosineinteractiondomain(PTB/PID)1_SH2domain1	ENSDARP00000083719	Phosphotyrosineinteractiondomain(PTB/PID)1_SH2domain1
ENSDARP00000099309	PI3-kinasefamily,p85-bindingdomain1_PI3-kinasefamily,ras-bindingdomain1_Phosphatidylinositol3-and4-kinase1_Phosphoinositide3-kinaseC21_Phosphoinositide3-kinasefamily,accessorydomain(PIKdomain)1	ENSDARP00000103176	PI3-kinasefamily,p85-bindingdomain1_PI3-kinasefamily,ras-bindingdomain1_Phosphatidylinositol3-and4-kinase1_Phosphoinositide3-kinaseC21_Phosphoinositide3-kinasefamily,accessorydomain(PIKdomain)1
ENSDARP00000064213	PLAC8family1	ENSDARP00000121643	PLAC8family1
ENSDARP00000116800	PLAC8family1	ENSDARP00000123028	PLAC8family1
ENSDARP00000023293	Plasma-membranecholinetransporter1	ENSDARP00000109007	Plasma-membranecholinetransporter1
ENSDARP00000073092	PLD-likedomain1_PXdomain1_PhospholipaseDActivesitemotif1	ENSDARP00000074178	PLD-likedomain1_PXdomain1_PhospholipaseDActivesitemotif1
ENSDARP00000104146	Plexinrepeat1	ENSDARP00000118141	Plexinrepeat1
ENSDARP00000022438	Plexinrepeat1_Semadomain1	ENSDARP00000038865	Plexinrepeat1_Semadomain1
ENSDARP00000053203	Plexinrepeat1_Semadomain1	ENSDARP00000083457	Plexinrepeat1_Semadomain1
ENSDARP00000099696	Plexinrepeat1_Semadomain1	ENSDARP00000113132	Plexinrepeat1_Semadomain1
ENSDARP00000033318	PlugdomainofSec61p1_SecYtranslocase1	ENSDARP00000049424	PlugdomainofSec61p1_SecYtranslocase1
ENSDARP00000052917	PMP-22/EMP/MP20/Claudinfamily1	ENSDARP00000071644	PMP-22/EMP/MP20/Claudinfamily1
ENSDARP00000076305	PMP-22/EMP/MP20/Claudinfamily1	ENSDARP00000076338	PMP-22/EMP/MP20/Claudinfamily1
ENSDARP00000024291	PMP-22/EMP/MP20/Claudinfamily1	ENSDARP00000090522	PMP-22/EMP/MP20/Claudinfamily1
ENSDARP00000065182	PMP-22/EMP/MP20/Claudinfamily1	ENSDARP00000091991	PMP-22/EMP/MP20/Claudinfamily1
ENSDARP00000027131	PMP-22/EMP/MP20/Claudinfamily1	ENSDARP00000096562	PMP-22/EMP/MP20/Claudinfamily1
ENSDARP00000057324	PMP-22/EMP/MP20/Claudinfamily1	ENSDARP00000099217	PMP-22/EMP/MP20/Claudinfamily1
ENSDARP00000089758	PMP-22/EMP/MP20/Claudinfamily1	ENSDARP00000116125	PMP-22/EMP/MP20/Claudinfamily1
ENSDARP00000054425	PMP-22/EMP/MP20/Claudinfamily1	ENSDARP00000119337	PMP-22/EMP/MP20/Claudinfamily1
ENSDARP00000028126	PMP-22/EMP/MP20/Claudintightjunction1	ENSDARP00000068688	PMP-22/EMP/MP20/Claudintightjunction1
ENSDARP00000067754	PMP-22/EMP/MP20/Claudintightjunction1	ENSDARP00000068720	PMP-22/EMP/MP20/Claudintightjunction1
ENSDARP00000055527	PMP-22/EMP/MP20/Claudintightjunction1	ENSDARP00000106702	PMP-22/EMP/MP20/Claudintightjunction1
ENSDARP00000025106	POLOboxduplicatedregion2_Proteinkinasedomain1	ENSDARP00000109716	POLOboxduplicatedregion2_Proteinkinasedomain1
ENSDARP00000092560	Poly(ADP-ribose)polymerasecatalyticdomain1	ENSDARP00000092562	Poly(ADP-ribose)polymerasecatalyticdomain1
ENSDARP00000076235	Polycystincationchannel1	ENSDARP00000118341	Polycystincationchannel1
ENSDARP00000094020	Polyketidecyclase/dehydraseandlipidtransport1	ENSDARP00000121609	Polyketidecyclase/dehydraseandlipidtransport1
ENSDARP00000047895	POTfamily1	ENSDARP00000120021	POTfamily1
ENSDARP00000051551	PQlooprepeat2	ENSDARP00000058907	PQlooprepeat2
ENSDARP00000040803	PRA1familyprotein1	ENSDARP00000098330	PRA1familyprotein1
ENSDARP00000023570	Predictedcoiled-coilprotein(DUF2205)1	ENSDARP00000107068	Predictedcoiled-coilprotein(DUF2205)1
ENSDARP00000087619	Predictedintegralmembranemetal-bindingprotein(DUF2296)1	ENSDARP00000123589	Predictedintegralmembranemetal-bindingprotein(DUF2296)1
ENSDARP00000012556	Predictedmembraneprotein1	ENSDARP00000103119	Predictedmembraneprotein1
ENSDARP00000095458	Profilin1	ENSDARP00000113417	Profilin1
ENSDARP00000103772	Prokineticin1	ENSDARP00000108683	Prokineticin1
ENSDARP00000092407	Prominin1	ENSDARP00000096190	Prominin1
ENSDARP00000059013	Propeller1	ENSDARP00000089803	Propeller1
ENSDARP00000085903	ProproteinconvertaseP-domain1_Subtilasefamily1	ENSDARP00000095400	ProproteinconvertaseP-domain1_Subtilasefamily1
ENSDARP00000001256	ProteasomebetasubunitsCterminal1_Proteasomesubunit1	ENSDARP00000055324	ProteasomebetasubunitsCterminal1_Proteasomesubunit1
ENSDARP00000001845	Proteasomesubunit1	ENSDARP00000025226	Proteasomesubunit1
ENSDARP00000006320	Proteasomesubunit1_ProteasomesubunitAN-terminalsignature1	ENSDARP00000028134	Proteasomesubunit1_ProteasomesubunitAN-terminalsignature1
ENSDARP00000006445	Proteasomesubunit1_ProteasomesubunitAN-terminalsignature1	ENSDARP00000127697	Proteasomesubunit1_ProteasomesubunitAN-terminalsignature1
ENSDARP00000002156	ProteinfamilyFAM219A1	ENSDARP00000034489	ProteinfamilyFAM219A1
ENSDARP00000075502	ProteinkinaseCterminaldomain1_Proteinkinasedomain1	ENSDARP00000127629	ProteinkinaseCterminaldomain1_Proteinkinasedomain1
ENSDARP00000065261	ProteinkinaseCterminaldomain1_Proteinkinasedomain2	ENSDARP00000079873	ProteinkinaseCterminaldomain1_Proteinkinasedomain2
ENSDARP00000008879	Proteinkinasedomain1	ENSDARP00000019044	Proteinkinasedomain1
ENSDARP00000006001	Proteinkinasedomain1	ENSDARP00000024748	Proteinkinasedomain1
ENSDARP00000025528	Proteinkinasedomain1	ENSDARP00000029561	Proteinkinasedomain1
ENSDARP00000017875	Proteinkinasedomain1	ENSDARP00000042385	Proteinkinasedomain1
ENSDARP00000007198	Proteinkinasedomain1	ENSDARP00000068527	Proteinkinasedomain1
ENSDARP00000027785	Proteinkinasedomain1	ENSDARP00000068806	Proteinkinasedomain1
ENSDARP00000074864	Proteinkinasedomain1	ENSDARP00000076355	Proteinkinasedomain1
ENSDARP00000002635	Proteinkinasedomain1	ENSDARP00000093847	Proteinkinasedomain1
ENSDARP00000082004	Proteinkinasedomain1	ENSDARP00000103379	Proteinkinasedomain1
ENSDARP00000097778	Proteinkinasedomain1	ENSDARP00000103503	Proteinkinasedomain1
ENSDARP00000100637	Proteinkinasedomain1	ENSDARP00000107617	Proteinkinasedomain1
ENSDARP00000097958	Proteinkinasedomain1	ENSDARP00000107772	Proteinkinasedomain1
ENSDARP00000099138	Proteinkinasedomain1	ENSDARP00000108452	Proteinkinasedomain1
ENSDARP00000093770	Proteinkinasedomain1	ENSDARP00000110937	Proteinkinasedomain1
ENSDARP00000075025	Proteinkinasedomain1	ENSDARP00000113688	Proteinkinasedomain1
ENSDARP00000044356	Proteinkinasedomain1	ENSDARP00000114061	Proteinkinasedomain1
ENSDARP00000110113	Proteinkinasedomain1	ENSDARP00000115217	Proteinkinasedomain1
ENSDARP00000108440	Proteinkinasedomain1	ENSDARP00000117099	Proteinkinasedomain1
ENSDARP00000084386	Proteinkinasedomain1	ENSDARP00000117964	Proteinkinasedomain1
ENSDARP00000117279	Proteinkinasedomain1	ENSDARP00000119096	Proteinkinasedomain1
ENSDARP00000113131	Proteinkinasedomain1	ENSDARP00000120033	Proteinkinasedomain1
ENSDARP00000052460	Proteinkinasedomain1	ENSDARP00000120621	Proteinkinasedomain1
ENSDARP00000111769	Proteinkinasedomain1	ENSDARP00000120861	Proteinkinasedomain1
ENSDARP00000064280	Proteinkinasedomain1	ENSDARP00000122592	Proteinkinasedomain1
ENSDARP00000112191	Proteinkinasedomain1	ENSDARP00000126254	Proteinkinasedomain1
ENSDARP00000113019	Proteinkinasedomain1	ENSDARP00000126303	Proteinkinasedomain1
ENSDARP00000091960	Proteinkinasedomain1	ENSDARP00000127926	Proteinkinasedomain1
ENSDARP00000021800	Proteinkinasedomain1	ENSDARP00000128232	Proteinkinasedomain1
ENSDARP00000066637	Proteinkinasedomain1_RegulatorofGproteinsignalingdomain1	ENSDARP00000110128	Proteinkinasedomain1_RegulatorofGproteinsignalingdomain1
ENSDARP00000015923	Protein-kinasedomainofFAM691	ENSDARP00000118138	Protein-kinasedomainofFAM691
ENSDARP00000070398	Protein-L-isoaspartate(D-aspartate)O-methyltransferase(PCMT)1	ENSDARP00000108323	Protein-L-isoaspartate(D-aspartate)O-methyltransferase(PCMT)1
ENSDARP00000118411	Protein-L-isoaspartate(D-aspartate)O-methyltransferase(PCMT)1	ENSDARP00000119861	Protein-L-isoaspartate(D-aspartate)O-methyltransferase(PCMT)1
ENSDARP00000021450	Proteinofunknownfunction(DUF1241)1	ENSDARP00000046901	Proteinofunknownfunction(DUF1241)1
ENSDARP00000076947	Proteinofunknownfunction(DUF1242)1	ENSDARP00000118932	Proteinofunknownfunction(DUF1242)1
ENSDARP00000114403	Proteinofunknownfunction(DUF1356)1	ENSDARP00000116643	Proteinofunknownfunction(DUF1356)1
ENSDARP00000062790	Proteinofunknownfunction(DUF1394)1	ENSDARP00000118942	Proteinofunknownfunction(DUF1394)1
ENSDARP00000021989	Proteinofunknownfunction(DUF1640)1	ENSDARP00000065562	Proteinofunknownfunction(DUF1640)1
ENSDARP00000014272	Proteinofunknownfunction(DUF1681)1	ENSDARP00000067632	Proteinofunknownfunction(DUF1681)1
ENSDARP00000094499	Proteinofunknownfunction(DUF2370)2	ENSDARP00000125987	Proteinofunknownfunction(DUF2370)2
ENSDARP00000074306	Proteinofunknownfunction(DUF2465)1	ENSDARP00000078703	Proteinofunknownfunction(DUF2465)1
ENSDARP00000122786	Proteinofunknownfunction(DUF2678)1	ENSDARP00000125253	Proteinofunknownfunction(DUF2678)1
ENSDARP00000050823	Proteinofunknownfunction(DUF2781)1	ENSDARP00000118571	Proteinofunknownfunction(DUF2781)1
ENSDARP00000088226	Proteinofunknownfunction(DUF3259)1	ENSDARP00000110174	Proteinofunknownfunction(DUF3259)1
ENSDARP00000095888	Proteinofunknownfunction(DUF3317)1	ENSDARP00000127984	Proteinofunknownfunction(DUF3317)1
ENSDARP00000054933	Proteinofunknownfunction(DUF3585)1	ENSDARP00000088449	Proteinofunknownfunction(DUF3585)1
ENSDARP00000012730	Proteinofunknownfunction(DUF3689)1	ENSDARP00000126189	Proteinofunknownfunction(DUF3689)1
ENSDARP00000016494	Proteinphosphatase2AregulatoryBsubunit(B56family)1	ENSDARP00000091097	Proteinphosphatase2AregulatoryBsubunit(B56family)1
ENSDARP00000011222	Proteinphosphatase2C1_Proteinserine/threoninephosphatase2C,C-terminaldomain1	ENSDARP00000074081	Proteinphosphatase2C1_Proteinserine/threoninephosphatase2C,C-terminaldomain1
ENSDARP00000102054	Proteintyrosinekinase1	ENSDARP00000103704	Proteintyrosinekinase1
ENSDARP00000095367	Proteintyrosinekinase1	ENSDARP00000112925	Proteintyrosinekinase1
ENSDARP00000116504	Proteintyrosinekinase1	ENSDARP00000117820	Proteintyrosinekinase1
ENSDARP00000057184	Proteintyrosinekinase1_VariantSH3domain1	ENSDARP00000082742	Proteintyrosinekinase1_VariantSH3domain1
ENSDARP00000052238	Protein-tyrosinephosphatase1	ENSDARP00000118955	Protein-tyrosinephosphatase1
ENSDARP00000075984	Protein-tyrosinephosphatase1_Protein-tyrosinephosphatasereceptorIA-21_RESP18domain1	ENSDARP00000129596	Protein-tyrosinephosphatase1_Protein-tyrosinephosphatasereceptorIA-21_RESP18domain1
ENSDARP00000052317	PTN/MKheparin-bindingproteinfamily,C-terminaldomain1_PTN/MKheparin-bindingproteinfamily,N-terminaldomain1	ENSDARP00000072431	PTN/MKheparin-bindingproteinfamily,C-terminaldomain1_PTN/MKheparin-bindingproteinfamily,N-terminaldomain1
ENSDARP00000030479	PTRF/SDPRfamily1	ENSDARP00000121255	PTRF/SDPRfamily1
ENSDARP00000105335	PutativeGTPaseactivatingproteinforArf1	ENSDARP00000113970	PutativeGTPaseactivatingproteinforArf1
ENSDARP00000065669	Putativephosphataseregulatorysubunit1	ENSDARP00000108067	Putativephosphataseregulatorysubunit1
ENSDARP00000110712	Putativephosphataseregulatorysubunit1	ENSDARP00000118761	Putativephosphataseregulatorysubunit1
ENSDARP00000006893	Putativetransmembraneprotein1	ENSDARP00000094701	Putativetransmembraneprotein1
ENSDARP00000058356	PWWPdomain1	ENSDARP00000124540	PWWPdomain1
ENSDARP00000098918	PXdomain1	ENSDARP00000126908	PXdomain1
ENSDARP00000118052	PXdomain1_PXAdomain1_SortingnexinCterminal1	ENSDARP00000129776	PXdomain1_PXAdomain1_SortingnexinCterminal1
ENSDARP00000060981	PXdomain1_SH3domain1_WASP-bindingdomainofSortingnexinprotein1	ENSDARP00000095249	PXdomain1_SH3domain1_WASP-bindingdomainofSortingnexinprotein1
ENSDARP00000050176	PXdomain1_Vps5Cterminallike1	ENSDARP00000105882	PXdomain1_Vps5Cterminallike1
ENSDARP00000017217	Pyridinenucleotide-disulphideoxidoreductase2_Pyridinenucleotide-disulphideoxidoreductase,dimerisationdomain1	ENSDARP00000108870	Pyridinenucleotide-disulphideoxidoreductase2_Pyridinenucleotide-disulphideoxidoreductase,dimerisationdomain1
ENSDARP00000085557	Pyridinenucleotide-disulphideoxidoreductase2_ReductaseC-terminal1_Rieske[2Fe-2S]domain1	ENSDARP00000099699	Pyridinenucleotide-disulphideoxidoreductase2_ReductaseC-terminal1_Rieske[2Fe-2S]domain1
ENSDARP00000069192	Pyridoxal-dependentdecarboxylase,C-terminalsheetdomain1_Pyridoxal-dependentdecarboxylase,pyridoxalbindingdomain1	ENSDARP00000122392	Pyridoxal-dependentdecarboxylase,C-terminalsheetdomain1_Pyridoxal-dependentdecarboxylase,pyridoxalbindingdomain1
ENSDARP00000103502	Pyridoxal-dependentdecarboxylaseconserveddomain1	ENSDARP00000122377	Pyridoxal-dependentdecarboxylaseconserveddomain1
ENSDARP00000071365	Pyroglutamylpeptidase1	ENSDARP00000115856	Pyroglutamylpeptidase1
ENSDARP00000069759	Pyruvatekinase,alpha/betadomain1_Pyruvatekinase,barreldomain1	ENSDARP00000110339	Pyruvatekinase,alpha/betadomain1_Pyruvatekinase,barreldomain1
ENSDARP00000002507	Q-cellneuroblastpolarisation1	ENSDARP00000093107	Q-cellneuroblastpolarisation1
ENSDARP00000107296	Rabaptin-likeprotein1_Tetratricopeptiderepeat4	ENSDARP00000111523	Rabaptin-likeprotein1_Tetratricopeptiderepeat4
ENSDARP00000101769	Rab-GTPase-TBCdomain1	ENSDARP00000106183	Rab-GTPase-TBCdomain1
ENSDARP00000107300	Rab-GTPase-TBCdomain1	ENSDARP00000120073	Rab-GTPase-TBCdomain1
ENSDARP00000078788	Rab-GTPase-TBCdomain1	ENSDARP00000121172	Rab-GTPase-TBCdomain1
ENSDARP00000004619	Rad511	ENSDARP00000122101	Rad511
ENSDARP00000090946	RanBP1domain1	ENSDARP00000123447	RanBP1domain1
ENSDARP00000101097	Rap/ran-GAP1	ENSDARP00000128780	Rap/ran-GAP1
ENSDARP00000102974	Rasassociation(RalGDS/AF-6)domain1	ENSDARP00000109374	Rasassociation(RalGDS/AF-6)domain1
ENSDARP00000002041	Rasassociation(RalGDS/AF-6)domain1	ENSDARP00000113433	Rasassociation(RalGDS/AF-6)domain1
ENSDARP00000012152	Rasfamily1	ENSDARP00000023635	Rasfamily1
ENSDARP00000018251	Rasfamily1	ENSDARP00000044985	Rasfamily1
ENSDARP00000014703	Rasfamily1	ENSDARP00000055562	Rasfamily1
ENSDARP00000016540	Rasfamily1	ENSDARP00000060765	Rasfamily1
ENSDARP00000005231	Rasfamily1	ENSDARP00000068225	Rasfamily1
ENSDARP00000020538	Rasfamily1	ENSDARP00000092180	Rasfamily1
ENSDARP00000058876	Rasfamily1	ENSDARP00000099895	Rasfamily1
ENSDARP00000003188	Rasfamily1	ENSDARP00000103153	Rasfamily1
ENSDARP00000046359	Rasfamily1	ENSDARP00000104615	Rasfamily1
ENSDARP00000066567	Rasfamily1	ENSDARP00000106078	Rasfamily1
ENSDARP00000035453	Rasfamily1	ENSDARP00000111631	Rasfamily1
ENSDARP00000073298	Rasfamily1	ENSDARP00000113777	Rasfamily1
ENSDARP00000068967	Rasfamily1	ENSDARP00000119373	Rasfamily1
ENSDARP00000022120	Rasfamily1	ENSDARP00000122604	Rasfamily1
ENSDARP00000127749	Rasfamily1	ENSDARP00000129070	Rasfamily1
ENSDARP00000006017	RasGEFdomain1_SH2domain1	ENSDARP00000038222	RasGEFdomain1_SH2domain1
ENSDARP00000064967	RasGEFN-terminalmotif1_RasGEFdomain1	ENSDARP00000116417	RasGEFN-terminalmotif1_RasGEFdomain1
ENSDARP00000065389	RD3protein1	ENSDARP00000121538	RD3protein1
ENSDARP00000008544	RDDfamily1	ENSDARP00000109031	RDDfamily1
ENSDARP00000060320	Receptoractivitymodifyingfamily1	ENSDARP00000110442	Receptoractivitymodifyingfamily1
ENSDARP00000049464	Reducedfolatecarrier1	ENSDARP00000077740	Reducedfolatecarrier1
ENSDARP00000076602	Regulated-SNARE-likedomain1	ENSDARP00000087023	Regulated-SNARE-likedomain1
ENSDARP00000095629	Regulatorofchromosomecondensation(RCC1)repeat3	ENSDARP00000108391	Regulatorofchromosomecondensation(RCC1)repeat3
ENSDARP00000016941	RegulatorofGproteinsignalingdomain1	ENSDARP00000093238	RegulatorofGproteinsignalingdomain1
ENSDARP00000073904	RegulatorofGproteinsignalingdomain1	ENSDARP00000105969	RegulatorofGproteinsignalingdomain1
ENSDARP00000093260	RegulatorofGproteinsignalingdomain1	ENSDARP00000108854	RegulatorofGproteinsignalingdomain1
ENSDARP00000098057	Relhomologydomain(RHD)1	ENSDARP00000101834	Relhomologydomain(RHD)1
ENSDARP00000114302	Responsegenetocomplement32proteinfamily1	ENSDARP00000118377	Responsegenetocomplement32proteinfamily1
ENSDARP00000041087	Reticulon1	ENSDARP00000108108	Reticulon1
ENSDARP00000071046	Reticulon1	ENSDARP00000111268	Reticulon1
ENSDARP00000071014	Retinalpigmentepithelialmembraneprotein1	ENSDARP00000071071	Retinalpigmentepithelialmembraneprotein1
ENSDARP00000080991	Retinoicacidinduced16-likeprotein1	ENSDARP00000110489	Retinoicacidinduced16-likeprotein1
ENSDARP00000092040	Retrotransposongagprotein1	ENSDARP00000111462	Retrotransposongagprotein1
ENSDARP00000077059	RF-1domain1	ENSDARP00000129767	RF-1domain1
ENSDARP00000104544	RFXDNA-bindingdomain1_RFX1transcriptionactivationregion1	ENSDARP00000108057	RFXDNA-bindingdomain1_RFX1transcriptionactivationregion1
ENSDARP00000004376	RhoGAPdomain1	ENSDARP00000005387	RhoGAPdomain1
ENSDARP00000113471	RhoGAPdomain1	ENSDARP00000123660	RhoGAPdomain1
ENSDARP00000101793	RhoGEFdomain1	ENSDARP00000110965	RhoGEFdomain1
ENSDARP00000048693	RhoGEFdomain1	ENSDARP00000124252	RhoGEFdomain1
ENSDARP00000098684	RhoGEFdomain1_VariantSH3domain1	ENSDARP00000103363	RhoGEFdomain1_VariantSH3domain1
ENSDARP00000104054	RhoGEFdomain1_VariantSH3domain1	ENSDARP00000115968	RhoGEFdomain1_VariantSH3domain1
ENSDARP00000055977	Rhomboidfamily1	ENSDARP00000057438	Rhomboidfamily1
ENSDARP00000053094	Rhomboidfamily1_Rhomboidserineprotease1	ENSDARP00000127302	Rhomboidfamily1_Rhomboidserineprotease1
ENSDARP00000008907	Ribonucleotidereductase,smallchain1	ENSDARP00000103553	Ribonucleotidereductase,smallchain1
ENSDARP00000059488	RibosomalproteinL11methyltransferase(PrmA)1	ENSDARP00000107466	RibosomalproteinL11methyltransferase(PrmA)1
ENSDARP00000009700	RibosomalproteinL7Ae/L30e/S12e/Gadd45family1	ENSDARP00000023235	RibosomalproteinL7Ae/L30e/S12e/Gadd45family1
ENSDARP00000038446	RibosomalproteinL7Ae/L30e/S12e/Gadd45family1	ENSDARP00000087463	RibosomalproteinL7Ae/L30e/S12e/Gadd45family1
ENSDARP00000105908	RibosomalproteinS12/S231	ENSDARP00000116443	RibosomalproteinS12/S231
ENSDARP00000069513	RibosomalproteinS171	ENSDARP00000123530	RibosomalproteinS171
ENSDARP00000072300	RibosomalproteinS271	ENSDARP00000107144	RibosomalproteinS271
ENSDARP00000016859	RING/Uboxlikezinc-bindingdomain1_RNArecognitionmotif.(a.k.a.RRM,RBD,orRNPdomain)1	ENSDARP00000034129	RING/Uboxlikezinc-bindingdomain1_RNArecognitionmotif.(a.k.a.RRM,RBD,orRNPdomain)1
ENSDARP00000078105	Ringfingerdomain1	ENSDARP00000078790	Ringfingerdomain1
ENSDARP00000099798	Ringfingerdomain1	ENSDARP00000128952	Ringfingerdomain1
ENSDARP00000002111	Ringfingerdomain1_TRC8N-terminaldomain1	ENSDARP00000047514	Ringfingerdomain1_TRC8N-terminaldomain1
ENSDARP00000055431	RING-H2zincfinger1	ENSDARP00000072361	RING-H2zincfinger1
ENSDARP00000037207	RING-variantdomain1	ENSDARP00000043068	RING-variantdomain1
ENSDARP00000055563	RNApolymeraseII-bindingdomain.1	ENSDARP00000080391	RNApolymeraseII-bindingdomain.1
ENSDARP00000055128	RNApolymerasesM/15Kdsubunit1_TranscriptionfactorS-II(TFIIS)1	ENSDARP00000059195	RNApolymerasesM/15Kdsubunit1_TranscriptionfactorS-II(TFIIS)1
ENSDARP00000027385	RNArecognitionmotif(a.k.a.RRM,RBD,orRNPdomain)3_RNPHFzincfinger1	ENSDARP00000059917	RNArecognitionmotif(a.k.a.RRM,RBD,orRNPdomain)3_RNPHFzincfinger1
ENSDARP00000026087	RNArecognitionmotif.(a.k.a.RRM,RBD,orRNPdomain)1	ENSDARP00000067513	RNArecognitionmotif.(a.k.a.RRM,RBD,orRNPdomain)1
ENSDARP00000100853	RNArecognitionmotif.(a.k.a.RRM,RBD,orRNPdomain)1	ENSDARP00000127596	RNArecognitionmotif.(a.k.a.RRM,RBD,orRNPdomain)1
ENSDARP00000024102	RNArecognitionmotif.(a.k.a.RRM,RBD,orRNPdomain)1_Zn-fingerinRanbindingproteinandothers1	ENSDARP00000055339	RNArecognitionmotif.(a.k.a.RRM,RBD,orRNPdomain)1_Zn-fingerinRanbindingproteinandothers1
ENSDARP00000060058	RNArecognitionmotif.(a.k.a.RRM,RBD,orRNPdomain)2	ENSDARP00000064859	RNArecognitionmotif.(a.k.a.RRM,RBD,orRNPdomain)2
ENSDARP00000005830	RNArecognitionmotif.(a.k.a.RRM,RBD,orRNPdomain)2	ENSDARP00000093522	RNArecognitionmotif.(a.k.a.RRM,RBD,orRNPdomain)2
ENSDARP00000074862	RNArecognitionmotif.(a.k.a.RRM,RBD,orRNPdomain)2	ENSDARP00000102203	RNArecognitionmotif.(a.k.a.RRM,RBD,orRNPdomain)2
ENSDARP00000090967	RNArecognitionmotif.(a.k.a.RRM,RBD,orRNPdomain)2	ENSDARP00000123512	RNArecognitionmotif.(a.k.a.RRM,RBD,orRNPdomain)2
ENSDARP00000034301	RNArecognitionmotif.(a.k.a.RRM,RBD,orRNPdomain)3	ENSDARP00000056644	RNArecognitionmotif.(a.k.a.RRM,RBD,orRNPdomain)3
ENSDARP00000110047	RNArecognitionmotif.(a.k.a.RRM,RBD,orRNPdomain)3	ENSDARP00000120506	RNArecognitionmotif.(a.k.a.RRM,RBD,orRNPdomain)3
ENSDARP00000038553	Roadblock/LC7domain1	ENSDARP00000126404	Roadblock/LC7domain1
ENSDARP00000054839	Roothairdefective3GTP-bindingprotein(RHD3)1	ENSDARP00000086820	Roothairdefective3GTP-bindingprotein(RHD3)1
ENSDARP00000101066	RPELrepeat3_SAPdomain1	ENSDARP00000127366	RPELrepeat3_SAPdomain1
ENSDARP00000024532	RUNdomain1	ENSDARP00000119652	RUNdomain1
ENSDARP00000055967	Runtdomain1_Runxinhibitiondomain1	ENSDARP00000110510	Runtdomain1_Runxinhibitiondomain1
ENSDARP00000097820	Saccharopinedehydrogenase1	ENSDARP00000101665	Saccharopinedehydrogenase1
ENSDARP00000077948	SacIhomologydomain1	ENSDARP00000083973	SacIhomologydomain1
ENSDARP00000068070	S-adenosyl-L-homocysteinehydrolase1_S-adenosyl-L-homocysteinehydrolase,NADbindingdomain1	ENSDARP00000073256	S-adenosyl-L-homocysteinehydrolase1_S-adenosyl-L-homocysteinehydrolase,NADbindingdomain1
ENSDARP00000053962	S-adenosylmethioninesynthetase,C-terminaldomain1_S-adenosylmethioninesynthetase,N-terminaldomain1_S-adenosylmethioninesynthetase,centraldomain1	ENSDARP00000057868	S-adenosylmethioninesynthetase,C-terminaldomain1_S-adenosylmethioninesynthetase,N-terminaldomain1_S-adenosylmethioninesynthetase,centraldomain1
ENSDARP00000080300	SAMdomain(Sterilealphamotif)1	ENSDARP00000091705	SAMdomain(Sterilealphamotif)1
ENSDARP00000010335	SAMdomain(Sterilealphamotif)1	ENSDARP00000117469	SAMdomain(Sterilealphamotif)1
ENSDARP00000093582	Sarcoglycanalpha/epsilon1	ENSDARP00000123911	Sarcoglycanalpha/epsilon1
ENSDARP00000117276	SCA7,zinc-bindingdomain1	ENSDARP00000120087	SCA7,zinc-bindingdomain1
ENSDARP00000010772	SCAMPfamily1	ENSDARP00000053404	SCAMPfamily1
ENSDARP00000072181	ScavengermRNAdecappingenzymeC-termbinding1	ENSDARP00000102849	ScavengermRNAdecappingenzymeC-termbinding1
ENSDARP00000079274	Scavengerreceptorcysteine-richdomain1_Trypsin1	ENSDARP00000092106	Scavengerreceptorcysteine-richdomain1_Trypsin1
ENSDARP00000125405	Scavengerreceptorcysteine-richdomain6	ENSDARP00000125551	Scavengerreceptorcysteine-richdomain6
ENSDARP00000056900	Schwannomin-interactingprotein11	ENSDARP00000126728	Schwannomin-interactingprotein11
ENSDARP00000066877	Scramblase1	ENSDARP00000075160	Scramblase1
ENSDARP00000008214	Sds3-like1	ENSDARP00000009633	Sds3-like1
ENSDARP00000098921	Sec1family1	ENSDARP00000112880	Sec1family1
ENSDARP00000106455	SecADEAD-likedomain1	ENSDARP00000109788	SecADEAD-likedomain1
ENSDARP00000005206	Septin1	ENSDARP00000090396	Septin1
ENSDARP00000023816	Septin1	ENSDARP00000109559	Septin1
ENSDARP00000096228	Septin1_TLD1	ENSDARP00000121020	Septin1_TLD1
ENSDARP00000027703	Serineincorporator(Serinc)1	ENSDARP00000110892	Serineincorporator(Serinc)1
ENSDARP00000052941	Serpin(serineproteaseinhibitor)1	ENSDARP00000099727	Serpin(serineproteaseinhibitor)1
ENSDARP00000050643	Serpin(serineproteaseinhibitor)1	ENSDARP00000123968	Serpin(serineproteaseinhibitor)1
ENSDARP00000123715	Serpin(serineproteaseinhibitor)1	ENSDARP00000124805	Serpin(serineproteaseinhibitor)1
ENSDARP00000057014	Serpin(serineproteaseinhibitor)1	ENSDARP00000128533	Serpin(serineproteaseinhibitor)1
ENSDARP00000127700	Serpin(serineproteaseinhibitor)1	ENSDARP00000128898	Serpin(serineproteaseinhibitor)1
ENSDARP00000064012	SETdomain1	ENSDARP00000107748	SETdomain1
ENSDARP00000055170	SH2domain1_SH3domain1_VariantSH3domain1	ENSDARP00000122058	SH2domain1_SH3domain1_VariantSH3domain1
ENSDARP00000017764	SH2domain1_SOCSbox1	ENSDARP00000079296	SH2domain1_SOCSbox1
ENSDARP00000085530	SH2domain1_SOCSbox1_Suppressorofcytokinesignalling1	ENSDARP00000102564	SH2domain1_SOCSbox1_Suppressorofcytokinesignalling1
ENSDARP00000075601	SH3-binding,glutamicacid-richprotein1	ENSDARP00000116665	SH3-binding,glutamicacid-richprotein1
ENSDARP00000075195	SH3domain1	ENSDARP00000127560	SH3domain1
ENSDARP00000010074	shortchaindehydrogenase1	ENSDARP00000017597	shortchaindehydrogenase1
ENSDARP00000023671	shortchaindehydrogenase1	ENSDARP00000041991	shortchaindehydrogenase1
ENSDARP00000024104	shortchaindehydrogenase1	ENSDARP00000053151	shortchaindehydrogenase1
ENSDARP00000027139	shortchaindehydrogenase1	ENSDARP00000056885	shortchaindehydrogenase1
ENSDARP00000065852	shortchaindehydrogenase1	ENSDARP00000066124	shortchaindehydrogenase1
ENSDARP00000061172	shortchaindehydrogenase1	ENSDARP00000089612	shortchaindehydrogenase1
ENSDARP00000004747	shortchaindehydrogenase1	ENSDARP00000095357	shortchaindehydrogenase1
ENSDARP00000061357	shortchaindehydrogenase1	ENSDARP00000104887	shortchaindehydrogenase1
ENSDARP00000069000	shortchaindehydrogenase1	ENSDARP00000108000	shortchaindehydrogenase1
ENSDARP00000049830	shortchaindehydrogenase1	ENSDARP00000109737	shortchaindehydrogenase1
ENSDARP00000115329	shortchaindehydrogenase1	ENSDARP00000117871	shortchaindehydrogenase1
ENSDARP00000015036	shortchaindehydrogenase1	ENSDARP00000120430	shortchaindehydrogenase1
ENSDARP00000097447	shortchaindehydrogenase1	ENSDARP00000122514	shortchaindehydrogenase1
ENSDARP00000116577	Sineoculis-bindingprotein1	ENSDARP00000121838	Sineoculis-bindingprotein1
ENSDARP00000018827	Single-strandedDNAbindingprotein,SSDP1	ENSDARP00000120091	Single-strandedDNAbindingprotein,SSDP1
ENSDARP00000066960	SIT4phosphatase-associatedprotein2	ENSDARP00000092287	SIT4phosphatase-associatedprotein2
ENSDARP00000008927	SKI/SNO/DACfamily1	ENSDARP00000091844	SKI/SNO/DACfamily1
ENSDARP00000091440	SKI/SNO/DACfamily1_c-SKISmad4bindingdomain1	ENSDARP00000094325	SKI/SNO/DACfamily1_c-SKISmad4bindingdomain1
ENSDARP00000118581	Skp1family,tetramerisationdomain1	ENSDARP00000121970	Skp1family,tetramerisationdomain1
ENSDARP00000005457	SLAINmotif-containingfamily1	ENSDARP00000108359	SLAINmotif-containingfamily1
ENSDARP00000075898	Smallcytokines(intecrine/chemokine),interleukin-8like1	ENSDARP00000104032	Smallcytokines(intecrine/chemokine),interleukin-8like1
ENSDARP00000095178	Smallcytokines(intecrine/chemokine),interleukin-8like1	ENSDARP00000111107	Smallcytokines(intecrine/chemokine),interleukin-8like1
ENSDARP00000114954	Smallcytokines(intecrine/chemokine),interleukin-8like1	ENSDARP00000118951	Smallcytokines(intecrine/chemokine),interleukin-8like1
ENSDARP00000116901	Smallcytokines(intecrine/chemokine),interleukin-8like1	ENSDARP00000122800	Smallcytokines(intecrine/chemokine),interleukin-8like1
ENSDARP00000061310	Smallcytokines(intecrine/chemokine),interleukin-8like1	ENSDARP00000123921	Smallcytokines(intecrine/chemokine),interleukin-8like1
ENSDARP00000100718	Smallcytokines(intecrine/chemokine),interleukin-8like1	ENSDARP00000125232	Smallcytokines(intecrine/chemokine),interleukin-8like1
ENSDARP00000023186	SmallnuclearRNAactivatingcomplex(SNAPc),subunitSNAP431	ENSDARP00000042375	SmallnuclearRNAactivatingcomplex(SNAPc),subunitSNAP431
ENSDARP00000072048	SNAP-25family1_SNAREdomain1	ENSDARP00000113920	SNAP-25family1_SNAREdomain1
ENSDARP00000093207	SNAREassociatedGolgiprotein1	ENSDARP00000102085	SNAREassociatedGolgiprotein1
ENSDARP00000045396	SNAREdomain1_Syntaxin1	ENSDARP00000061925	SNAREdomain1_Syntaxin1
ENSDARP00000068873	SNAREdomain1_Syntaxin1	ENSDARP00000113682	SNAREdomain1_Syntaxin1
ENSDARP00000034979	SNAREdomain1_Syntaxin1	ENSDARP00000114359	SNAREdomain1_Syntaxin1
ENSDARP00000107227	SNAREdomain1_Syntaxin-likeprotein1	ENSDARP00000124627	SNAREdomain1_Syntaxin-likeprotein1
ENSDARP00000008354	Snf71	ENSDARP00000055486	Snf71
ENSDARP00000012210	Snf71	ENSDARP00000127696	Snf71
ENSDARP00000059326	SOCSbox1_SPRYdomain1	ENSDARP00000073475	SOCSbox1_SPRYdomain1
ENSDARP00000074550	Sodium/calciumexchangerprotein2	ENSDARP00000114470	Sodium/calciumexchangerprotein2
ENSDARP00000102446	Sodium/calciumexchangerprotein2	ENSDARP00000114793	Sodium/calciumexchangerprotein2
ENSDARP00000075793	Sodium/hydrogenexchangerfamily1	ENSDARP00000079600	Sodium/hydrogenexchangerfamily1
ENSDARP00000014665	Sodium/hydrogenexchangerfamily1	ENSDARP00000099786	Sodium/hydrogenexchangerfamily1
ENSDARP00000047256	Sodium:neurotransmittersymporterfamily1	ENSDARP00000088755	Sodium:neurotransmittersymporterfamily1
ENSDARP00000064081	Sodium:neurotransmittersymporterfamily1	ENSDARP00000106807	Sodium:neurotransmittersymporterfamily1
ENSDARP00000090381	Sodium:neurotransmittersymporterfamily1	ENSDARP00000111636	Sodium:neurotransmittersymporterfamily1
ENSDARP00000082126	Sodium:neurotransmittersymporterfamily1	ENSDARP00000129821	Sodium:neurotransmittersymporterfamily1
ENSDARP00000080739	Sodium:solutesymporterfamily1	ENSDARP00000100126	Sodium:solutesymporterfamily1
ENSDARP00000103022	Sodium:solutesymporterfamily1	ENSDARP00000103465	Sodium:solutesymporterfamily1
ENSDARP00000110412	Sodium:solutesymporterfamily1	ENSDARP00000114963	Sodium:solutesymporterfamily1
ENSDARP00000058513	Sodium:sulfatesymportertransmembraneregion1	ENSDARP00000098418	Sodium:sulfatesymportertransmembraneregion1
ENSDARP00000024256	SodiumBileacidsymporterfamily1	ENSDARP00000113054	SodiumBileacidsymporterfamily1
ENSDARP00000019814	SomatomedinBdomain1_Trypsin1	ENSDARP00000127971	SomatomedinBdomain1_Trypsin1
ENSDARP00000017950	Somatostatin/Cortistatinfamily1	ENSDARP00000059790	Somatostatin/Cortistatinfamily1
ENSDARP00000047377	Somatostatin/Cortistatinfamily1	ENSDARP00000117669	Somatostatin/Cortistatinfamily1
ENSDARP00000105359	Somatotropinhormonefamily1	ENSDARP00000109558	Somatotropinhormonefamily1
ENSDARP00000098458	SOULheme-bindingprotein1	ENSDARP00000115896	SOULheme-bindingprotein1
ENSDARP00000016318	Sperm-tailPG-richrepeat6	ENSDARP00000062155	Sperm-tailPG-richrepeat6
ENSDARP00000022440	SPFHdomain/Band7family1	ENSDARP00000063383	SPFHdomain/Band7family1
ENSDARP00000011656	SPFHdomain/Band7family1	ENSDARP00000092565	SPFHdomain/Band7family1
ENSDARP00000000514	SPFHdomain/Band7family1	ENSDARP00000094800	SPFHdomain/Band7family1
ENSDARP00000118532	SPFHdomain/Band7family1	ENSDARP00000121177	SPFHdomain/Band7family1
ENSDARP00000120230	SPFHdomain/Band7family1	ENSDARP00000121180	SPFHdomain/Band7family1
ENSDARP00000052422	Sproutyprotein(Spry)1	ENSDARP00000090302	Sproutyprotein(Spry)1
ENSDARP00000069002	SPRYdomain1	ENSDARP00000091951	SPRYdomain1
ENSDARP00000091025	SPRYdomain1_SPRY-associateddomain1	ENSDARP00000100589	SPRYdomain1_SPRY-associateddomain1
ENSDARP00000094263	SPRYdomain1_SPRY-associateddomain1	ENSDARP00000104803	SPRYdomain1_SPRY-associateddomain1
ENSDARP00000075557	SPRYdomain1_SPRY-associateddomain1	ENSDARP00000112825	SPRYdomain1_SPRY-associateddomain1
ENSDARP00000116784	SPRYdomain1_SPRY-associateddomain1	ENSDARP00000117351	SPRYdomain1_SPRY-associateddomain1
ENSDARP00000116272	SPRYdomain1_SPRY-associateddomain1	ENSDARP00000127414	SPRYdomain1_SPRY-associateddomain1
ENSDARP00000112402	SPRYdomain1_SPRY-associateddomain1	ENSDARP00000129536	SPRYdomain1_SPRY-associateddomain1
ENSDARP00000058456	ST7protein1	ENSDARP00000094201	ST7protein1
ENSDARP00000082543	STAGdomain1	ENSDARP00000112624	STAGdomain1
ENSDARP00000016882	StageIIsporulationproteinE(SpoIIE)1	ENSDARP00000069041	StageIIsporulationproteinE(SpoIIE)1
ENSDARP00000011199	Stanniocalcinfamily1	ENSDARP00000075790	Stanniocalcinfamily1
ENSDARP00000061375	STARTdomain1	ENSDARP00000096710	STARTdomain1
ENSDARP00000112964	STASdomain1_SulfatetransporterN-terminaldomainwithGLYmotif1_Sulfatetransporterfamily1	ENSDARP00000123668	STASdomain1_SulfatetransporterN-terminaldomainwithGLYmotif1_Sulfatetransporterfamily1
ENSDARP00000023151	Stathminfamily1	ENSDARP00000041006	Stathminfamily1
ENSDARP00000094591	Stathminfamily1	ENSDARP00000112978	Stathminfamily1
ENSDARP00000075288	Stemcellfactor1	ENSDARP00000101828	Stemcellfactor1
ENSDARP00000097751	STOPprotein1	ENSDARP00000100394	STOPprotein1
ENSDARP00000028523	Strabismusprotein1	ENSDARP00000031546	Strabismusprotein1
ENSDARP00000004202	Strictosidinesynthase1	ENSDARP00000057518	Strictosidinesynthase1
ENSDARP00000008780	Sugar(andother)transporter1	ENSDARP00000073100	Sugar(andother)transporter1
ENSDARP00000007492	Sugar(andother)transporter1	ENSDARP00000076098	Sugar(andother)transporter1
ENSDARP00000019931	Sugar(andother)transporter1	ENSDARP00000076638	Sugar(andother)transporter1
ENSDARP00000090058	Sugar(andother)transporter1	ENSDARP00000129090	Sugar(andother)transporter1
ENSDARP00000053530	Sugar(andother)transporter2	ENSDARP00000104821	Sugar(andother)transporter2
ENSDARP00000100054	Sulfatase1	ENSDARP00000100653	Sulfatase1
ENSDARP00000065090	Sulfatase-modifyingfactorenzyme11	ENSDARP00000091977	Sulfatase-modifyingfactorenzyme11
ENSDARP00000006665	Sulfotransferasedomain1	ENSDARP00000030476	Sulfotransferasedomain1
ENSDARP00000022348	Sulfotransferasedomain1	ENSDARP00000051585	Sulfotransferasedomain1
ENSDARP00000077422	Sulfotransferasedomain1	ENSDARP00000078262	Sulfotransferasedomain1
ENSDARP00000048631	Sulfotransferasedomain1	ENSDARP00000109196	Sulfotransferasedomain1
ENSDARP00000121885	Sulfotransferasedomain1	ENSDARP00000122365	Sulfotransferasedomain1
ENSDARP00000118233	Sulfotransferasedomain1	ENSDARP00000126440	Sulfotransferasedomain1
ENSDARP00000080178	Sulfotransferasedomain1_heparansulfate-N-deacetylase1	ENSDARP00000110811	Sulfotransferasedomain1_heparansulfate-N-deacetylase1
ENSDARP00000083554	Sulfotransferasefamily1	ENSDARP00000083760	Sulfotransferasefamily1
ENSDARP00000116031	Sulfotransferasefamily1	ENSDARP00000120619	Sulfotransferasefamily1
ENSDARP00000050864	SURF4family1	ENSDARP00000088722	SURF4family1
ENSDARP00000058006	Surfaceantigen1	ENSDARP00000095193	Surfaceantigen1
ENSDARP00000072059	Sushidomain(SCRrepeat)2_Trypsin1_vonWillebrandfactortypeAdomain1	ENSDARP00000091557	Sushidomain(SCRrepeat)2_Trypsin1_vonWillebrandfactortypeAdomain1
ENSDARP00000094648	Sushidomain(SCRrepeat)5	ENSDARP00000121595	Sushidomain(SCRrepeat)5
ENSDARP00000084916	Synaphinprotein1	ENSDARP00000107287	Synaphinprotein1
ENSDARP00000045564	Synaptobrevin1	ENSDARP00000114025	Synaptobrevin1
ENSDARP00000099011	Syncollin1	ENSDARP00000107370	Syncollin1
ENSDARP00000096392	Synuclein1	ENSDARP00000123611	Synuclein1
ENSDARP00000067058	TAFAfamily1	ENSDARP00000089063	TAFAfamily1
ENSDARP00000084550	TAFAfamily1	ENSDARP00000104039	TAFAfamily1
ENSDARP00000010317	TATA-bindingproteininteracting(TIP20)1	ENSDARP00000011017	TATA-bindingproteininteracting(TIP20)1
ENSDARP00000019093	TB2/DP1,HVA22family1	ENSDARP00000023124	TB2/DP1,HVA22family1
ENSDARP00000019930	T-box1	ENSDARP00000040179	T-box1
ENSDARP00000027905	T-box1_T-boxtranscriptionfactor1	ENSDARP00000107769	T-box1_T-boxtranscriptionfactor1
ENSDARP00000003468	TCP-1/cpn60chaperoninfamily1	ENSDARP00000118006	TCP-1/cpn60chaperoninfamily1
ENSDARP00000077175	TEA/ATTSdomainfamily2	ENSDARP00000111585	TEA/ATTSdomainfamily2
ENSDARP00000070824	Tetrahydrofolatedehydrogenase/cyclohydrolase,NAD(P)-bindingdomain1_Tetrahydrofolatedehydrogenase/cyclohydrolase,catalyticdomain1	ENSDARP00000104466	Tetrahydrofolatedehydrogenase/cyclohydrolase,NAD(P)-bindingdomain1_Tetrahydrofolatedehydrogenase/cyclohydrolase,catalyticdomain1
ENSDARP00000018179	Tetraspaninfamily1	ENSDARP00000018978	Tetraspaninfamily1
ENSDARP00000007110	Tetraspaninfamily1	ENSDARP00000041941	Tetraspaninfamily1
ENSDARP00000031764	Tetraspaninfamily1	ENSDARP00000055842	Tetraspaninfamily1
ENSDARP00000032359	Tetraspaninfamily1	ENSDARP00000070082	Tetraspaninfamily1
ENSDARP00000040499	Tetraspaninfamily1	ENSDARP00000094016	Tetraspaninfamily1
ENSDARP00000074503	Tetraspaninfamily1	ENSDARP00000094176	Tetraspaninfamily1
ENSDARP00000003339	Tetraspaninfamily1	ENSDARP00000096234	Tetraspaninfamily1
ENSDARP00000090549	Tetraspaninfamily1	ENSDARP00000120882	Tetraspaninfamily1
ENSDARP00000018562	Tetraspaninfamily1	ENSDARP00000122014	Tetraspaninfamily1
ENSDARP00000114616	Tetraspaninfamily1	ENSDARP00000122179	Tetraspaninfamily1
ENSDARP00000116394	Tetraspaninfamily1	ENSDARP00000124595	Tetraspaninfamily1
ENSDARP00000110148	Tetratricopeptiderepeat2	ENSDARP00000126972	Tetratricopeptiderepeat2
ENSDARP00000055378	TGF-betapropeptide1_Transforminggrowthfactorbetalikedomain1	ENSDARP00000061859	TGF-betapropeptide1_Transforminggrowthfactorbetalikedomain1
ENSDARP00000074144	TGF-betapropeptide1_Transforminggrowthfactorbetalikedomain1	ENSDARP00000113959	TGF-betapropeptide1_Transforminggrowthfactorbetalikedomain1
ENSDARP00000017352	TGF-betapropeptide1_Transforminggrowthfactorbetalikedomain1	ENSDARP00000119798	TGF-betapropeptide1_Transforminggrowthfactorbetalikedomain1
ENSDARP00000104605	THAPdomain1	ENSDARP00000105151	THAPdomain1
ENSDARP00000098613	THAPdomain1	ENSDARP00000107849	THAPdomain1
ENSDARP00000067447	Thiolase,C-terminaldomain1_Thiolase,N-terminaldomain1	ENSDARP00000074190	Thiolase,C-terminaldomain1_Thiolase,N-terminaldomain1
ENSDARP00000072844	ThiopurineS-methyltransferase(TPMT)1	ENSDARP00000124897	ThiopurineS-methyltransferase(TPMT)1
ENSDARP00000012585	Thioredoxin2_Thioredoxin-likedomain1	ENSDARP00000093898	Thioredoxin2_Thioredoxin-likedomain1
ENSDARP00000023877	Thioredoxin2_Thioredoxin-likedomain1	ENSDARP00000129394	Thioredoxin2_Thioredoxin-likedomain1
ENSDARP00000080198	Thioredoxin-like1	ENSDARP00000094251	Thioredoxin-like1
ENSDARP00000117387	Thioredoxin-like1	ENSDARP00000126881	Thioredoxin-like1
ENSDARP00000104994	THRAP3/BCLAF1family1	ENSDARP00000106606	THRAP3/BCLAF1family1
ENSDARP00000095248	Thymosinbeta-4family1	ENSDARP00000114378	Thymosinbeta-4family1
ENSDARP00000044986	Tim17/Tim22/Tim23/Pmp24family1	ENSDARP00000078852	Tim17/Tim22/Tim23/Pmp24family1
ENSDARP00000092838	Tissueinhibitorofmetalloproteinase1	ENSDARP00000105618	Tissueinhibitorofmetalloproteinase1
ENSDARP00000073996	TLCdomain1	ENSDARP00000115826	TLCdomain1
ENSDARP00000022511	TLCdomain1_TRAM1-likeprotein1	ENSDARP00000026457	TLCdomain1_TRAM1-likeprotein1
ENSDARP00000105022	TLD1	ENSDARP00000128169	TLD1
ENSDARP00000044470	TMCdomain1	ENSDARP00000121310	TMCdomain1
ENSDARP00000102497	TMEM125proteinfamily1	ENSDARP00000127758	TMEM125proteinfamily1
ENSDARP00000078621	TMEM151family1	ENSDARP00000097933	TMEM151family1
ENSDARP00000125898	TMEM238proteinfamily1	ENSDARP00000127408	TMEM238proteinfamily1
ENSDARP00000105180	TMEM240family1	ENSDARP00000110290	TMEM240family1
ENSDARP00000036199	TMEM91	ENSDARP00000062402	TMEM91
ENSDARP00000048830	TMPIT-likeprotein1	ENSDARP00000062134	TMPIT-likeprotein1
ENSDARP00000010728	TNF(TumourNecrosisFactor)family1	ENSDARP00000025726	TNF(TumourNecrosisFactor)family1
ENSDARP00000074299	TNF(TumourNecrosisFactor)family1	ENSDARP00000112169	TNF(TumourNecrosisFactor)family1
ENSDARP00000090728	TNFR/NGFRcysteine-richregion1	ENSDARP00000109389	TNFR/NGFRcysteine-richregion1
ENSDARP00000116174	TNFR/NGFRcysteine-richregion1	ENSDARP00000118173	TNFR/NGFRcysteine-richregion1
ENSDARP00000120382	TNFR/NGFRcysteine-richregion1	ENSDARP00000121335	TNFR/NGFRcysteine-richregion1
ENSDARP00000090747	TNFR/NGFRcysteine-richregion2	ENSDARP00000119661	TNFR/NGFRcysteine-richregion2
ENSDARP00000083361	TongueCancerChemotherapyResistantProtein11	ENSDARP00000087429	TongueCancerChemotherapyResistantProtein11
ENSDARP00000034278	Torsin1	ENSDARP00000072715	Torsin1
ENSDARP00000071713	Torsin1	ENSDARP00000091181	Torsin1
ENSDARP00000050849	Torsin1	ENSDARP00000093332	Torsin1
ENSDARP00000019846	TPR/MLP1/MLP2-likeprotein1	ENSDARP00000069336	TPR/MLP1/MLP2-likeprotein1
ENSDARP00000075390	TPRrepeat1_Tetratricopeptiderepeat2	ENSDARP00000106827	TPRrepeat1_Tetratricopeptiderepeat2
ENSDARP00000051755	TraffickingproteinMon11	ENSDARP00000098438	TraffickingproteinMon11
ENSDARP00000111912	Transcriptionalregulator1	ENSDARP00000117391	Transcriptionalregulator1
ENSDARP00000007990	TranscriptionfactorAP-21	ENSDARP00000123798	TranscriptionfactorAP-21
ENSDARP00000020187	Transglutaminasefamily1_Transglutaminasefamily,C-terminaliglikedomain1_Transglutaminase-likesuperfamily1	ENSDARP00000064719	Transglutaminasefamily1_Transglutaminasefamily,C-terminaliglikedomain1_Transglutaminase-likesuperfamily1
ENSDARP00000073908	TransglycosylaseSLTdomain1	ENSDARP00000096987	TransglycosylaseSLTdomain1
ENSDARP00000017569	Transketolase,C-terminaldomain1_Transketolase,pyrimidinebindingdomain1_Transketolase,thiaminediphosphatebindingdomain1	ENSDARP00000045887	Transketolase,C-terminaldomain1_Transketolase,pyrimidinebindingdomain1_Transketolase,thiaminediphosphatebindingdomain1
ENSDARP00000066644	Translationinitiationfactor1A/IF-11	ENSDARP00000118291	Translationinitiationfactor1A/IF-11
ENSDARP00000124801	TranslationinitiationfactoreIF3subunit1	ENSDARP00000128729	TranslationinitiationfactoreIF3subunit1
ENSDARP00000114512	TranslationinitiationfactorSUI11	ENSDARP00000120624	TranslationinitiationfactorSUI11
ENSDARP00000023871	Translocon-associatedprotein,gammasubunit(TRAP-gamma)1	ENSDARP00000107168	Translocon-associatedprotein,gammasubunit(TRAP-gamma)1
ENSDARP00000004787	Transmembraneaminoacidtransporterprotein1	ENSDARP00000062384	Transmembraneaminoacidtransporterprotein1
ENSDARP00000068329	Transmembraneaminoacidtransporterprotein1	ENSDARP00000070819	Transmembraneaminoacidtransporterprotein1
ENSDARP00000058891	Transmembraneaminoacidtransporterprotein1	ENSDARP00000112271	Transmembraneaminoacidtransporterprotein1
ENSDARP00000008156	Transmembraneprotein1	ENSDARP00000069055	Transmembraneprotein1
ENSDARP00000007797	Transmembraneprotein2371	ENSDARP00000010454	Transmembraneprotein2371
ENSDARP00000117461	Transmembraneprotein511	ENSDARP00000122445	Transmembraneprotein511
ENSDARP00000029568	Transmembraneprotein55A1	ENSDARP00000115253	Transmembraneprotein55A1
ENSDARP00000048205	TransmembraneproteinC12orf23,UPF04441	ENSDARP00000110924	TransmembraneproteinC12orf23,UPF04441
ENSDARP00000100331	Transmembraneproteins14C1	ENSDARP00000119451	Transmembraneproteins14C1
ENSDARP00000100981	TransposaseIS41	ENSDARP00000103359	TransposaseIS41
ENSDARP00000057831	Transposaseprotein1	ENSDARP00000110884	Transposaseprotein1
ENSDARP00000068574	Trefoil(P-type)domain1_Zonapellucida-likedomain1	ENSDARP00000090133	Trefoil(P-type)domain1_Zonapellucida-likedomain1
ENSDARP00000036949	Tricarboxylatecarrier1	ENSDARP00000057866	Tricarboxylatecarrier1
ENSDARP00000037339	Tricarboxylatecarrier1	ENSDARP00000116721	Tricarboxylatecarrier1
ENSDARP00000037150	TRICchannel1	ENSDARP00000060929	TRICchannel1
ENSDARP00000091381	Trimericcoiled-coiloligomerisationdomainofmatrilin1_vonWillebrandfactortypeAdomain1	ENSDARP00000122906	Trimericcoiled-coiloligomerisationdomainofmatrilin1_vonWillebrandfactortypeAdomain1
ENSDARP00000033907	Triosephosphateisomerase1	ENSDARP00000060055	Triosephosphateisomerase1
ENSDARP00000035355	Triose-phosphateTransporterfamily1	ENSDARP00000068446	Triose-phosphateTransporterfamily1
ENSDARP00000072648	Trypsin1	ENSDARP00000076534	Trypsin1
ENSDARP00000101310	Trypsin1	ENSDARP00000112795	Trypsin1
ENSDARP00000115003	Trypsin1	ENSDARP00000119269	Trypsin1
ENSDARP00000021264	Trypsin2	ENSDARP00000069334	Trypsin2
ENSDARP00000087955	Trypsin-likepeptidasedomain1	ENSDARP00000111046	Trypsin-likepeptidasedomain1
ENSDARP00000099556	Tubfamily1	ENSDARP00000124333	Tubfamily1
ENSDARP00000019888	TubulinC-terminaldomain1_Tubulin/FtsZfamily,GTPasedomain1	ENSDARP00000072006	TubulinC-terminaldomain1_Tubulin/FtsZfamily,GTPasedomain1
ENSDARP00000115511	TumourproteinD52family1	ENSDARP00000119359	TumourproteinD52family1
ENSDARP00000091827	Tumourproteinp53-inducibleprotein111	ENSDARP00000122927	Tumourproteinp53-inducibleprotein111
ENSDARP00000018866	Tweety1	ENSDARP00000019488	Tweety1
ENSDARP00000077546	Tweety1	ENSDARP00000108518	Tweety1
ENSDARP00000041739	UBA/TS-Ndomain1_Ubiquitinfamily1	ENSDARP00000089161	UBA/TS-Ndomain1_Ubiquitinfamily1
ENSDARP00000076407	UBA/TS-Ndomain2_Ubiquitinfamily1_XPC-bindingdomain1	ENSDARP00000107646	UBA/TS-Ndomain2_Ubiquitinfamily1_XPC-bindingdomain1
ENSDARP00000052255	Ubiquitin-2likeRad60SUMO-like1	ENSDARP00000064994	Ubiquitin-2likeRad60SUMO-like1
ENSDARP00000066677	Ubiquitincarboxyl-terminalhydrolase1	ENSDARP00000099592	Ubiquitincarboxyl-terminalhydrolase1
ENSDARP00000097903	Ubiquitincarboxyl-terminalhydrolase1	ENSDARP00000102605	Ubiquitincarboxyl-terminalhydrolase1
ENSDARP00000011487	Ubiquitin-conjugatingenzyme1	ENSDARP00000052745	Ubiquitin-conjugatingenzyme1
ENSDARP00000049284	Ubiquitin-conjugatingenzyme1	ENSDARP00000089210	Ubiquitin-conjugatingenzyme1
ENSDARP00000049374	Ubiquitin-conjugatingenzyme1	ENSDARP00000105375	Ubiquitin-conjugatingenzyme1
ENSDARP00000108136	Ubiquitin-conjugatingenzyme1	ENSDARP00000108827	Ubiquitin-conjugatingenzyme1
ENSDARP00000035541	Ubiquitin-conjugatingenzyme1	ENSDARP00000116310	Ubiquitin-conjugatingenzyme1
ENSDARP00000092037	Ubiquitin-conjugatingenzyme1	ENSDARP00000120196	Ubiquitin-conjugatingenzyme1
ENSDARP00000038769	Ubiquitinfamily1	ENSDARP00000039362	Ubiquitinfamily1
ENSDARP00000056641	Ubiquitinfamily1	ENSDARP00000073431	Ubiquitinfamily1
ENSDARP00000003398	Ubiquitininteractionmotif2_vonWillebrandfactortypeAdomain1	ENSDARP00000094838	Ubiquitininteractionmotif2_vonWillebrandfactortypeAdomain1
ENSDARP00000061623	UDP-glucoronosylandUDP-glucosyltransferase1	ENSDARP00000107277	UDP-glucoronosylandUDP-glucosyltransferase1
ENSDARP00000105718	UDP-glucoronosylandUDP-glucosyltransferase1	ENSDARP00000109771	UDP-glucoronosylandUDP-glucosyltransferase1
ENSDARP00000049828	UDP-glucoronosylandUDP-glucosyltransferase1	ENSDARP00000110682	UDP-glucoronosylandUDP-glucosyltransferase1
ENSDARP00000013605	Uncharacterisedproteinfamily(UPF0172)1	ENSDARP00000041393	Uncharacterisedproteinfamily(UPF0172)1
ENSDARP00000005222	Uncharacterisedproteinfamily,YAP/Alf4/glomulin1	ENSDARP00000114877	Uncharacterisedproteinfamily,YAP/Alf4/glomulin1
ENSDARP00000100958	UncharacterisedproteinfamilyUPF04491	ENSDARP00000105115	UncharacterisedproteinfamilyUPF04491
ENSDARP00000097987	UncharacterisedproteinfamilyUPF05601	ENSDARP00000098040	UncharacterisedproteinfamilyUPF05601
ENSDARP00000083040	Uncharacterizedconservedprotein(DUF2215)1	ENSDARP00000091038	Uncharacterizedconservedprotein(DUF2215)1
ENSDARP00000027051	Uncharacterizedconservedprotein(DUF2217)1	ENSDARP00000109341	Uncharacterizedconservedprotein(DUF2217)1
ENSDARP00000018012	Uncharacterizedconservedprotein(DUF2246)1	ENSDARP00000060978	Uncharacterizedconservedprotein(DUF2246)1
ENSDARP00000104444	u-PAR/Ly-6domain2	ENSDARP00000106633	u-PAR/Ly-6domain2
ENSDARP00000006318	UrotensinII1	ENSDARP00000111968	UrotensinII1
ENSDARP00000015333	Vaculolarmembraneprotein1	ENSDARP00000066934	Vaculolarmembraneprotein1
ENSDARP00000093378	Vacuolarsortingprotein9(VPS9)domain1	ENSDARP00000099942	Vacuolarsortingprotein9(VPS9)domain1
ENSDARP00000029343	V-ATPasesubunitC1	ENSDARP00000052090	V-ATPasesubunitC1
ENSDARP00000034864	Vaultproteininter-alpha-trypsindomain1_vonWillebrandfactortypeAdomain1	ENSDARP00000111771	Vaultproteininter-alpha-trypsindomain1_vonWillebrandfactortypeAdomain1
ENSDARP00000052445	Vestigial/Tondufamily1	ENSDARP00000061048	Vestigial/Tondufamily1
ENSDARP00000063137	VitellinemembraneouterlayerproteinI(VOMI)1	ENSDARP00000066620	VitellinemembraneouterlayerproteinI(VOMI)1
ENSDARP00000079571	Voltagegatedchloridechannel1	ENSDARP00000083712	Voltagegatedchloridechannel1
ENSDARP00000114268	V-typeATPase116kDasubunitfamily1	ENSDARP00000115900	V-typeATPase116kDasubunitfamily1
ENSDARP00000077349	WASHcomplexsubunitCAP-Zinteracting,centralregion1	ENSDARP00000077884	WASHcomplexsubunitCAP-Zinteracting,centralregion1
ENSDARP00000088806	WDdomain,G-betarepeat1	ENSDARP00000129851	WDdomain,G-betarepeat1
ENSDARP00000063641	WDdomain,G-betarepeat3	ENSDARP00000100903	WDdomain,G-betarepeat3
ENSDARP00000074880	WDdomain,G-betarepeat3	ENSDARP00000121552	WDdomain,G-betarepeat3
ENSDARP00000068184	WDdomain,G-betarepeat5	ENSDARP00000089117	WDdomain,G-betarepeat5
ENSDARP00000109369	WDdomain,G-betarepeat6	ENSDARP00000118278	WDdomain,G-betarepeat6
ENSDARP00000088166	WDdomain,G-betarepeat7_pre-mRNAprocessingfactor4(PRP4)like1	ENSDARP00000103157	WDdomain,G-betarepeat7_pre-mRNAprocessingfactor4(PRP4)like1
ENSDARP00000011930	WH2motif1	ENSDARP00000075985	WH2motif1
ENSDARP00000029174	Wilm'stumourprotein1_Zincfinger,C2H2type1_Zinc-fingerdoubledomain2	ENSDARP00000121364	Wilm'stumourprotein1_Zincfinger,C2H2type1_Zinc-fingerdoubledomain2
ENSDARP00000102523	WingedhelixStorkhead-box1domain1	ENSDARP00000122521	WingedhelixStorkhead-box1domain1
ENSDARP00000064816	Wingsapart-likeproteinregulationofheterochromatin1	ENSDARP00000124609	Wingsapart-likeproteinregulationofheterochromatin1
ENSDARP00000096623	WntandFGFinhibitoryregulator1	ENSDARP00000119549	WntandFGFinhibitoryregulator1
ENSDARP00000055832	wntfamily1	ENSDARP00000128646	wntfamily1
ENSDARP00000089363	XK-relatedprotein1	ENSDARP00000094808	XK-relatedprotein1
ENSDARP00000053660	XK-relatedprotein1	ENSDARP00000107947	XK-relatedprotein1
ENSDARP00000084981	XPGdomaincontaining1	ENSDARP00000093440	XPGdomaincontaining1
ENSDARP00000004016	XPGI-region1_XPGN-terminaldomain1	ENSDARP00000017784	XPGI-region1_XPGN-terminaldomain1
ENSDARP00000063399	YEATSfamily1	ENSDARP00000090508	YEATSfamily1
ENSDARP00000064645	YhhN-likeprotein1	ENSDARP00000118503	YhhN-likeprotein1
ENSDARP00000018303	YIF11	ENSDARP00000059284	YIF11
ENSDARP00000051663	Yippeezinc-binding/DNA-binding/Mis18,centromereassembly1	ENSDARP00000099886	Yippeezinc-binding/DNA-binding/Mis18,centromereassembly1
ENSDARP00000005746	YT521-B-likedomain1	ENSDARP00000109970	YT521-B-likedomain1
ENSDARP00000038835	Zinc-bindingdehydrogenase1	ENSDARP00000107877	Zinc-bindingdehydrogenase1
ENSDARP00000098002	Zincfinger,C2H2type1_Zinc-fingerdoubledomain2	ENSDARP00000103398	Zincfinger,C2H2type1_Zinc-fingerdoubledomain2
ENSDARP00000107165	Zincfinger,C2H2type2_Zinc-fingerdoubledomain3_Zinc-fingerofC2H2type1	ENSDARP00000127012	Zincfinger,C2H2type2_Zinc-fingerdoubledomain3_Zinc-fingerofC2H2type1
ENSDARP00000098144	Zincfinger,C2H2type2_Zinc-fingerdoubledomain7	ENSDARP00000099480	Zincfinger,C2H2type2_Zinc-fingerdoubledomain7
ENSDARP00000055860	Zincfinger,C3HC4type(RINGfinger)1	ENSDARP00000065131	Zincfinger,C3HC4type(RINGfinger)1
ENSDARP00000001039	Zincfinger,C3HC4type(RINGfinger)1	ENSDARP00000095486	Zincfinger,C3HC4type(RINGfinger)1
ENSDARP00000083844	Zincfinger,C3HC4type(RINGfinger)1	ENSDARP00000116172	Zincfinger,C3HC4type(RINGfinger)1
ENSDARP00000115842	ZincfingerC-x8-C-x5-C-x3-Htype(andsimilar)1	ENSDARP00000128296	ZincfingerC-x8-C-x5-C-x3-Htype(andsimilar)1
ENSDARP00000089190	ZincfingerC-x8-C-x5-C-x3-Htype(andsimilar)2	ENSDARP00000122199	ZincfingerC-x8-C-x5-C-x3-Htype(andsimilar)2
ENSDARP00000063194	Zinc-fingerdoubledomain1	ENSDARP00000103612	Zinc-fingerdoubledomain1
ENSDARP00000008476	Zinc-fingerdoubledomain2	ENSDARP00000073657	Zinc-fingerdoubledomain2
ENSDARP00000015473	Zinc-fingerdoubledomain2	ENSDARP00000080163	Zinc-fingerdoubledomain2
ENSDARP00000019229	Zinc-fingerdoubledomain2	ENSDARP00000118429	Zinc-fingerdoubledomain2
ENSDARP00000112617	Zinc-fingerdoubledomain2	ENSDARP00000119308	Zinc-fingerdoubledomain2
ENSDARP00000104735	Zinc-fingerdoubledomain3	ENSDARP00000105855	Zinc-fingerdoubledomain3
ENSDARP00000101023	Zinc-fingerdoubledomain3	ENSDARP00000120097	Zinc-fingerdoubledomain3
ENSDARP00000120893	Zinc-fingerdoubledomain3	ENSDARP00000121998	Zinc-fingerdoubledomain3
ENSDARP00000097070	Zinc-fingerdoubledomain6	ENSDARP00000100251	Zinc-fingerdoubledomain6
ENSDARP00000112688	Zinc-fingerdoubledomain6	ENSDARP00000120634	Zinc-fingerdoubledomain6
ENSDARP00000128185	Zinc-fingerdoubledomain6	ENSDARP00000128661	Zinc-fingerdoubledomain6
ENSDARP00000097226	Zinc-fingerdoubledomain9	ENSDARP00000097346	Zinc-fingerdoubledomain9
ENSDARP00000055889	Zinc-fingerofC2H2type3	ENSDARP00000110557	Zinc-fingerofC2H2type3
ENSDARP00000089371	Zinc-fingerofC2H2type4	ENSDARP00000113655	Zinc-fingerofC2H2type4
ENSDARP00000037866	ZIPZinctransporter1	ENSDARP00000106304	ZIPZinctransporter1
ENSDARP00000091393	Zonapellucida-likedomain1	ENSDARP00000094807	Zonapellucida-likedomain1
ENSDARP00000102766	Zonapellucida-likedomain1	ENSDARP00000104635	Zonapellucida-likedomain1
ENSDARP00000105815	Zonapellucida-likedomain1	ENSDARP00000109119	Zonapellucida-likedomain1
ENSDARP00000076505	Zonapellucida-likedomain1	ENSDARP00000110346	Zonapellucida-likedomain1
ENSDARP00000061676	Zonapellucida-likedomain1	ENSDARP00000116459	Zonapellucida-likedomain1
ENSDARP00000121840	Zonapellucida-likedomain1	ENSDARP00000127413	Zonapellucida-likedomain1
ENSDARP00000128456	Zonapellucida-likedomain1	ENSDARP00000129005	Zonapellucida-likedomain1
ENSDARP00000074186	3-hydroxyacyl-CoAdehydrogenase,C-terminaldomain1_3-hydroxyacyl-CoAdehydrogenase,NADbindingdomain1_Enoyl-CoAhydratase/isomerasefamily1	ENSDARP00000093211	3-hydroxyacyl-CoAdehydrogenase,C-terminaldomain2_3-hydroxyacyl-CoAdehydrogenase,NADbindingdomain1_Enoyl-CoAhydratase/isomerasefamily1
ENSDARP00000086840	Pyridinenucleotide-disulphideoxidoreductase1_Squaleneepoxidase1	ENSDARP00000098511	3-hydroxyacyl-CoAdehydrogenase,NADbindingdomain1_Squaleneepoxidase1
ENSDARP00000034893	7transmembranereceptor(rhodopsinfamily)2	ENSDARP00000095906	7transmembranereceptor(rhodopsinfamily)1
ENSDARP00000117313	7transmembranereceptor(rhodopsinfamily)1_Leucinerichrepeat2_Low-densitylipoproteinreceptordomainclassA1	ENSDARP00000125030	7transmembranereceptor(rhodopsinfamily)1_LeucineRichRepeat1_LeucineRichrepeat1_Leucinerichrepeat2_Low-densitylipoproteinreceptordomainclassA1
ENSDARP00000008075	7transmembranereceptor(rhodopsinfamily)1	ENSDARP00000071699	7transmembranereceptor(rhodopsinfamily)2
ENSDARP00000105854	7transmembranereceptor(Secretinfamily)1_Latrophilin/CL-1-likeGPSdomain1	ENSDARP00000110716	7transmembranereceptor(Secretinfamily)1
ENSDARP00000106129	7transmembranereceptor(Secretinfamily)1_Cadherindomain8_Domainofunknownfunction(DUF3497)1_EGF-likedomain2_LamininEGF-like(DomainsIIIandV)1_LamininGdomain2_Latrophilin/CL-1-likeGPSdomain1	ENSDARP00000111603	7transmembranereceptor(Secretinfamily)1_Cadherindomain8_Domainofunknownfunction(DUF3497)1_Hormonereceptordomain1_LamininEGF-like(DomainsIIIandV)1_LamininGdomain2_Latrophilin/CL-1-likeGPSdomain1
ENSDARP00000014501	7transmembranereceptor(Secretinfamily)1_Calcium-bindingEGFdomain2_Domainofunknownfunction(DUF3497)1_Latrophilin/CL-1-likeGPSdomain1	ENSDARP00000036302	7transmembranereceptor(Secretinfamily)1_Calcium-bindingEGFdomain4_Latrophilin/CL-1-likeGPSdomain1
ENSDARP00000106655	7transmembranereceptor(Secretinfamily)1_Latrophilin/CL-1-likeGPSdomain1_Pentaxinfamily1	ENSDARP00000109070	7transmembranereceptor(Secretinfamily)1_CUBdomain1_Latrophilin/CL-1-likeGPSdomain1_Pentaxinfamily1
ENSDARP00000103298	7transmembranereceptor(Secretinfamily)1	ENSDARP00000121570	7transmembranereceptor(Secretinfamily)1_Domainofunknownfunction(DUF3497)1_Hormonereceptordomain1_Latrophilin/CL-1-likeGPSdomain1_Thrombospondintype1domain4
ENSDARP00000105379	7transmembranereceptor(Secretinfamily)1_Latrophilin/CL-1-likeGPSdomain1	ENSDARP00000119960	7transmembranereceptor(Secretinfamily)1_ImmunoglobulinI-setdomain1_Latrophilin/CL-1-likeGPSdomain1_SEAdomain1
ENSDARP00000102142	7transmembranereceptor(Secretinfamily)1_Calcium-bindingEGFdomain3_Latrophilin/CL-1-likeGPSdomain1	ENSDARP00000126639	7transmembranereceptor(Secretinfamily)1_Latrophilin/CL-1-likeGPSdomain1
ENSDARP00000112190	ATPaseMipZ1_ParA/MinDATPaselike1	ENSDARP00000129550	AAAdomain1_ParA/MinDATPaselike1
ENSDARP00000059359	AAAdomain1_SAPdomain1	ENSDARP00000112099	AAAdomain1_SAPdomain1_SPRYdomain1
ENSDARP00000049225	Acyl-CoAdehydrogenase,middledomain1_Acyl-CoAoxidase1_Acyl-coenzymeAoxidaseN-terminal1	ENSDARP00000056744	Acyl-CoAdehydrogenase,C-terminaldomain1_Acyl-CoAdehydrogenase,middledomain1_Acyl-CoAoxidase1
ENSDARP00000050686	Acyltransferase1	ENSDARP00000094631	Acyltransferase1_EF-handdomainpair1
ENSDARP00000078846	ADAM-TSSpacer11_Reprolysin(M12B)familyzincmetalloprotease1_Reprolysinfamilypropeptide1_Thrombospondintype1domain3	ENSDARP00000099288	ADAM-TSSpacer11_PLAC(proteaseandlacunin)domain1_Reprolysin(M12B)familyzincmetalloprotease1_Reprolysinfamilypropeptide1_Thrombospondintype1domain4
ENSDARP00000010052	AdenylateandGuanylatecyclasecatalyticdomain1_Proteintyrosinekinase1_Receptorfamilyligandbindingregion1	ENSDARP00000116998	AdenylateandGuanylatecyclasecatalyticdomain1_HemeNObindingassociated1_Proteintyrosinekinase1_Receptorfamilyligandbindingregion1
ENSDARP00000109090	AdenylateandGuanylatecyclasecatalyticdomain1_HemeNObindingassociated1_Proteintyrosinekinase1_Receptorfamilyligandbindingregion1	ENSDARP00000113061	AdenylateandGuanylatecyclasecatalyticdomain1_Proteintyrosinekinase1_Receptorfamilyligandbindingregion1
ENSDARP00000090563	AdenylateandGuanylatecyclasecatalyticdomain1	ENSDARP00000107181	AdenylateandGuanylatecyclasecatalyticdomain2
ENSDARP00000056225	AIG1family2	ENSDARP00000099583	AIG1family1
ENSDARP00000059270	AIG1family1	ENSDARP00000094729	AIG1family2
ENSDARP00000098698	A-macroglobulincomplementcomponent1_A-macroglobulinreceptor1_Alpha-2-macroglobulinfamily1_Alpha-2-macroglobulinfamilyN-terminalregion1_Alpha-macro-globulinthiol-esterbond-formingregion1_MG2domain1_UNC-6/NTR/C345Cmodule1	ENSDARP00000118396	A-macroglobulincomplementcomponent1_A-macroglobulinreceptor1_Alpha-2-macroglobulinfamily1_Alpha-2-macroglobulinfamilyN-terminalregion1_Alpha-macro-globulinthiol-esterbond-formingregion1_Anaphylotoxin-likedomain1_MG2domain1_UNC-6/NTR/C345Cmodule1
ENSDARP00000015290	AMP-bindingenzyme1	ENSDARP00000126873	AMP-bindingenzyme1_AMP-bindingenzymeC-terminaldomain1
ENSDARP00000090875	AMP-bindingenzyme1	ENSDARP00000116558	AMP-bindingenzyme1_AMP-bindingenzymeC-terminaldomain1
ENSDARP00000071593	AmyloidA4N-terminalheparin-binding1_Copper-bindingofamyloidprecursor,CuBD1_E2domainofamyloidprecursorprotein1_Kunitz/Bovinepancreatictrypsininhibitordomain1_beta-amyloidprecursorproteinC-terminus1	ENSDARP00000072374	AmyloidA4N-terminalheparin-binding1_Beta-amyloidpeptide(beta-APP)1_Copper-bindingofamyloidprecursor,CuBD1_E2domainofamyloidprecursorprotein1_Kunitz/Bovinepancreatictrypsininhibitordomain1_beta-amyloidprecursorproteinC-terminus1
ENSDARP00000100797	Ankyrinrepeats(3copies)1	ENSDARP00000101276	Ankyrinrepeat1
ENSDARP00000007949	Ankyrinrepeats(3copies)3_Ankyrinrepeats(manycopies)1	ENSDARP00000110111	Ankyrinrepeat1_Ankyrinrepeats(3copies)1
ENSDARP00000098697	Ankyrinrepeats(3copies)2_KNmotif1	ENSDARP00000128469	Ankyrinrepeat1_Ankyrinrepeats(3copies)1_KNmotif1
ENSDARP00000111155	Ankyrinrepeat1_Ankyrinrepeats(3copies)1_Proteinkinasedomain1_Ribonuclease2-5A1	ENSDARP00000111800	Ankyrinrepeat1_Ankyrinrepeats(3copies)1_Proteinkinasedomain1
ENSDARP00000094138	Ankyrinrepeats(3copies)3_DHHCpalmitoyltransferase1	ENSDARP00000094148	Ankyrinrepeat1_Ankyrinrepeats(3copies)2_DHHCpalmitoyltransferase1
ENSDARP00000112991	Ankyrinrepeat1_Ankyrinrepeats(3copies)1_Ankyrinrepeats(manycopies)1_SOCSbox1	ENSDARP00000125456	Ankyrinrepeat1_Ankyrinrepeats(3copies)2_SOCSbox1
ENSDARP00000048437	Ankyrinrepeats(3copies)2_SOCSbox1	ENSDARP00000119345	Ankyrinrepeat1_Ankyrinrepeats(3copies)2_SOCSbox1
ENSDARP00000101215	Ankyrinrepeats(3copies)3_TPRrepeat1	ENSDARP00000128684	Ankyrinrepeat1_Ankyrinrepeats(3copies)2_TPRrepeat1
ENSDARP00000117664	Ankyrinrepeat2_Ankyrinrepeats(3copies)3_SOCSbox1	ENSDARP00000127227	Ankyrinrepeat2_Ankyrinrepeats(3copies)2_Ankyrinrepeats(manycopies)1_SOCSbox1
ENSDARP00000092376	Ankyrinrepeat1_Ankyrinrepeats(3copies)3_Ankyrinrepeats(manycopies)1_KAPfamilyP-loopdomain1	ENSDARP00000116037	Ankyrinrepeat2_Ankyrinrepeats(3copies)4_KAPfamilyP-loopdomain1
ENSDARP00000082533	Ankyrinrepeat5_Ankyrinrepeats(3copies)6_Deathdomain1_ZU5domain1	ENSDARP00000082539	Ankyrinrepeat2_Ankyrinrepeats(3copies)7_Ankyrinrepeats(manycopies)1_Deathdomain1_ZU5domain1
ENSDARP00000020838	Ankyrinrepeat2_Ankyrinrepeats(3copies)9	ENSDARP00000030948	Ankyrinrepeat5_Ankyrinrepeats(3copies)9_Ankyrinrepeats(manycopies)1
ENSDARP00000027821	Ankyrinrepeat1_Ankyrinrepeats(3copies)1	ENSDARP00000104945	Ankyrinrepeats(3copies)1
ENSDARP00000054208	Ankyrinrepeat1_Ankyrinrepeats(3copies)1	ENSDARP00000072408	Ankyrinrepeats(3copies)1
ENSDARP00000053925	Ankyrinrepeats(3copies)2	ENSDARP00000093338	Ankyrinrepeats(3copies)1
ENSDARP00000016703	Glutaminase1	ENSDARP00000123510	Ankyrinrepeats(3copies)1_Glutaminase1
ENSDARP00000080415	Ankyrinrepeats(manycopies)1_IBRdomain2	ENSDARP00000117914	Ankyrinrepeats(3copies)1_IBRdomain2
ENSDARP00000028707	Ankyrinrepeats(3copies)1_SH3domain1	ENSDARP00000047661	Ankyrinrepeats(3copies)1_VariantSH3domain1
ENSDARP00000080998	PDZdomain(AlsoknownasDHRorGLGF)1_SAMdomain(Sterilealphamotif)1	ENSDARP00000086238	Ankyrinrepeats(3copies)2
ENSDARP00000086888	PDZdomain(AlsoknownasDHRorGLGF)1_SAMdomain(Sterilealphamotif)1_VariantSH3domain1	ENSDARP00000116758	Ankyrinrepeats(3copies)2_PDZdomain(AlsoknownasDHRorGLGF)1_SAMdomain(Sterilealphamotif)1_VariantSH3domain1
ENSDARP00000014061	Ankyrinrepeat1_Ankyrinrepeats(3copies)1_SOCSbox1	ENSDARP00000054692	Ankyrinrepeats(3copies)2_SOCSbox1
ENSDARP00000006838	Ankyrinrepeat1_Ankyrinrepeats(3copies)3_SOCSbox1	ENSDARP00000113944	Ankyrinrepeats(3copies)3_Ankyrinrepeats(manycopies)1_SOCSbox1
ENSDARP00000127243	Ankyrinrepeat1_Ankyrinrepeats(3copies)4	ENSDARP00000129098	Ankyrinrepeats(3copies)4
ENSDARP00000087454	Ankyrinrepeat3_Ankyrinrepeats(3copies)4	ENSDARP00000110715	Ankyrinrepeats(3copies)5
ENSDARP00000096775	Ankyrinrepeat1_Ankyrinrepeats(3copies)4_Ankyrinrepeats(manycopies)1_Iontransportprotein1	ENSDARP00000119200	Ankyrinrepeats(3copies)6_Iontransportprotein1
ENSDARP00000097799	Antibioticbiosynthesismonooxygenase1	ENSDARP00000127670	Antibioticbiosynthesismonooxygenase1_EFhand1
ENSDARP00000093966	ApolipoproteinA1/A4/Edomain1	ENSDARP00000114871	ApolipoproteinA1/A4/Edomain2
ENSDARP00000026915	Armadillo/beta-catenin-likerepeat4_HEATrepeats1	ENSDARP00000076517	Armadillo/beta-catenin-likerepeat3
ENSDARP00000027268	ElongationfactorTuC-terminaldomain1_ElongationfactorTuGTPbindingdomain1_ElongationfactorTudomain21	ENSDARP00000041710	Ataxin-2C-terminalregion1_ElongationfactorTuC-terminaldomain1_ElongationfactorTuGTPbindingdomain1_ElongationfactorTudomain21
ENSDARP00000012048	ATPasefamilyassociatedwithvariouscellularactivities(AAA)2_Celldivisionprotein48(CDC48),N-terminaldomain1_Celldivisionprotein48(CDC48),domain21_Vps4Cterminaloligomerisationdomain1	ENSDARP00000091324	ATPasefamilyassociatedwithvariouscellularactivities(AAA)2_Celldivisionprotein48(CDC48),N-terminaldomain1_Celldivisionprotein48(CDC48),domain21
ENSDARP00000098117	ATP-dependentproteaseLa(LON)domain1_Zincfinger,C3HC4type(RINGfinger)2	ENSDARP00000123656	ATP-dependentproteaseLa(LON)domain1_Tetratricopeptiderepeat1_Zincfinger,C3HC4type(RINGfinger)1
ENSDARP00000094342	Ligand-gatedionchannel1_LigatedionchannelL-glutamate-andglycine-bindingsite1	ENSDARP00000123565	Bacterialextracellularsolute-bindingproteins,family31_Ligand-gatedionchannel1
ENSDARP00000041318	Band3cytoplasmicdomain1_HCO3-transporterfamily2	ENSDARP00000111832	Band3cytoplasmicdomain1_HCO3-transporterfamily1
ENSDARP00000084198	BARdomain1_RhoGAPdomain1	ENSDARP00000099452	BARdomain1_Chromo(CHRromatinOrganisationMOdifier)domain1_RhoGAPdomain1
ENSDARP00000007836	BARdomain1_SH3domain1	ENSDARP00000110333	BARdomain1_VariantSH3domain1
ENSDARP00000050444	B-boxzincfinger1_Filamin/ABP280repeat1_NHLrepeat5_Zincfinger,C3HC4type(RINGfinger)1	ENSDARP00000101218	B-boxzincfinger1_Filamin/ABP280repeat1_NHLrepeat5
ENSDARP00000101738	B-boxzincfinger1_SPRY-associateddomain1_zincfingerofC3HC4-type,RING1	ENSDARP00000107072	B-boxzincfinger1_SPRYdomain1_SPRY-associateddomain1_zincfingerofC3HC4-type,RING1
ENSDARP00000082840	B-boxzincfinger1_SPRYdomain1_zincfingerofC3HC4-type,RING1	ENSDARP00000111209	B-boxzincfinger1_SPRYdomain1_Zincfinger,C3HC4type(RINGfinger)1
ENSDARP00000045890	B-boxzincfinger1_Zincfinger,C3HC4type(RINGfinger)1	ENSDARP00000075987	B-boxzincfinger1_SPRYdomain1_Zincfinger,C3HC4type(RINGfinger)1
ENSDARP00000062521	Beta-2-glycoprotein-1fifthdomain1_Sushidomain(SCRrepeat)7	ENSDARP00000073780	Beta-2-glycoprotein-1fifthdomain1_Sushidomain(SCRrepeat)6
ENSDARP00000028067	E2domainofamyloidprecursorprotein1_beta-amyloidprecursorproteinC-terminus1	ENSDARP00000029449	Beta-amyloidpeptide(beta-APP)1_E2domainofamyloidprecursorprotein1_Kunitz/Bovinepancreatictrypsininhibitordomain1_beta-amyloidprecursorproteinC-terminus1
ENSDARP00000094506	Bravo-likeintracellularregion1_FibronectintypeIIIdomain5_ImmunoglobulinI-setdomain3_Immunoglobulindomain3	ENSDARP00000116141	Bravo-likeintracellularregion1_FibronectintypeIIIdomain4_ImmunoglobulinI-setdomain5_Immunoglobulindomain1
ENSDARP00000076212	Bromodomain1_DDTdomain1_Methyl-CpGbindingdomain1_PHD-finger1_WSTF,HB1,Itc1p,MBD9motif31	ENSDARP00000087921	Bromodomain1_PHD-finger1
ENSDARP00000068409	BTB/POZdomain1_Iontransportprotein1	ENSDARP00000072711	BTB/POZdomain1_Iontransportprotein1_Potassiumvoltage-gatedchannel1
ENSDARP00000103939	BTB/POZdomain1_Rasfamily1	ENSDARP00000108618	BTB/POZdomain2_Rasfamily1
ENSDARP00000067137	BTB/POZdomain1_C2H2typezinc-finger(2copies)1_Zincfinger,C2H2type1_Zinc-fingerdoubledomain1	ENSDARP00000114648	BTBAndC-terminalKelch1_BTB/POZdomain1
ENSDARP00000094847	BTBAndC-terminalKelch1_BTB/POZdomain1_Kelchmotif2	ENSDARP00000103717	BTBAndC-terminalKelch1_BTB/POZdomain1_Kelchmotif1
ENSDARP00000012238	BTBAndC-terminalKelch1_BTB/POZdomain1_Galactoseoxidase,centraldomain1_Kelchmotif1	ENSDARP00000012991	BTBAndC-terminalKelch1_BTB/POZdomain1_Kelchmotif3
ENSDARP00000023457	BTBAndC-terminalKelch1_BTB/POZdomain1_Kelchmotif3	ENSDARP00000101698	BTBAndC-terminalKelch1_BTB/POZdomain1_Kelchmotif4
ENSDARP00000052077	BTBAndC-terminalKelch1_BTB/POZdomain1_Kelchmotif5	ENSDARP00000058940	BTBAndC-terminalKelch1_BTB/POZdomain1_Kelchmotif4
ENSDARP00000065037	bZIPtranscriptionfactor1_pKIDdomain1	ENSDARP00000122458	bZIPtranscriptionfactor1
ENSDARP00000078363	C1qdomain1_Collagentriplehelixrepeat(20copies)2	ENSDARP00000104915	C1qdomain1_Collagentriplehelixrepeat(20copies)1
ENSDARP00000074522	C1qdomain1_Collagentriplehelixrepeat(20copies)4	ENSDARP00000076378	C1qdomain1_Collagentriplehelixrepeat(20copies)3
ENSDARP00000093755	C1qdomain1_Collagentriplehelixrepeat(20copies)5	ENSDARP00000129340	C1qdomain1_Collagentriplehelixrepeat(20copies)4
ENSDARP00000073752	C2domain2_FYVE-typezincfinger1_PDZdomain(AlsoknownasDHRorGLGF)1	ENSDARP00000077256	C2domain1
ENSDARP00000046097	C2domain1_EFhand1_PHdomain1_Phosphatidylinositol-specificphospholipaseC,Xdomain1_Phosphatidylinositol-specificphospholipaseC,Ydomain1_Phosphoinositide-specificphospholipaseC,efhand-like1	ENSDARP00000122636	C2domain1_EFhand1_Phosphatidylinositol-specificphospholipaseC,Xdomain1_Phosphatidylinositol-specificphospholipaseC,Ydomain1_Phosphoinositide-specificphospholipaseC,efhand-like1
ENSDARP00000081549	C2domain1_FYVE-typezincfinger1_PDZdomain(AlsoknownasDHRorGLGF)1	ENSDARP00000100116	C2domain2_PDZdomain(AlsoknownasDHRorGLGF)1
ENSDARP00000028904	C2domain5	ENSDARP00000114008	C2domain9
ENSDARP00000023365	C2H2typezinc-finger(2copies)4	ENSDARP00000112946	C2H2typezinc-finger(2copies)2
ENSDARP00000103862	C2H2-typezincfinger2_Zincfinger,C2H2type3	ENSDARP00000123366	C2H2-typezincfinger1_Zincfinger,C2H2type3
ENSDARP00000093270	Zincfinger,C2H2type1_Zinc-fingerdoubledomain1	ENSDARP00000107486	C2H2-typezincfinger1_Zinc-fingerdoubledomain1_Zinc-fingerdouble-strandedRNA-binding1
ENSDARP00000105387	Zinc-fingerdoubledomain6	ENSDARP00000129344	C2H2-typezincfinger1_Zinc-fingerdoubledomain12
ENSDARP00000102655	C2H2-typezincfinger1_Zinc-fingerdoubledomain4	ENSDARP00000104082	C2H2-typezincfinger1_Zinc-fingerdoubledomain3
ENSDARP00000105627	C2H2-typezincfinger1_Zinc-fingerdoubledomain33	ENSDARP00000109314	C2H2-typezincfinger1_Zinc-fingerdoubledomain35
ENSDARP00000128156	Zincfinger,C2H2type1	ENSDARP00000129224	C2H2-typezincfinger1_Zinc-fingerdoubledomain5
ENSDARP00000097029	C2H2-typezincfinger1_Zinc-fingerdoubledomain18	ENSDARP00000122945	C2H2-typezincfinger1_Zinc-fingerdoubledomain6
ENSDARP00000115550	C2H2-typezincfinger1_Zinc-fingerdoubledomain5	ENSDARP00000125606	C2H2-typezincfinger1_Zinc-fingerdoubledomain6
ENSDARP00000113235	Zinc-fingerdoubledomain9	ENSDARP00000117246	C2H2-typezincfinger1_Zinc-fingerdoubledomain8
ENSDARP00000101425	Zinc-fingerdoubledomain8	ENSDARP00000106328	C2H2-typezincfinger2_Zinc-fingerdoubledomain8
ENSDARP00000062562	C2H2-typezincfinger2_Zincfinger,C2H2type1_Zinc-fingerdoubledomain5	ENSDARP00000087763	C2H2-typezincfinger4_Zincfinger,C2H2type2_Zinc-fingerdoubledomain3
ENSDARP00000110904	C-5cytosine-specificDNAmethylase1_Calponinhomology(CH)domain1	ENSDARP00000118597	C-5cytosine-specificDNAmethylase1_PWWPdomain1
ENSDARP00000108568	C8domain1_TrypsinInhibitorlikecysteinerichdomain1_vonWillebrandfactortypeDdomain1	ENSDARP00000129204	C8domain2_vonWillebrandfactortypeDdomain2
ENSDARP00000046575	C8domain3_Mucin-2proteinWxxWrepeatingregion1_TrypsinInhibitorlikecysteinerichdomain2_vonWillebrandfactortypeDdomain3	ENSDARP00000101628	C8domain3_TrypsinInhibitorlikecysteinerichdomain2_vonWillebrandfactortypeDdomain3
ENSDARP00000005224	Ca2+insensitiveEFhand1_Calponinhomology(CH)domain2_EF-handdomainpair1_Spectrinrepeat4	ENSDARP00000105344	Ca2+insensitiveEFhand1_EF-handdomainpair1_Spectrinrepeat1
ENSDARP00000057249	VWAN-terminal1_vonWillebrandfactortypeAdomain1	ENSDARP00000075439	Cachedomain1_VWAN-terminal1_vonWillebrandfactortypeAdomain1
ENSDARP00000109139	Cadherindomain25	ENSDARP00000128412	Cadherindomain26
ENSDARP00000112805	Cadherindomain28_Calcium-bindingEGFdomain1_EGF-likedomain2_LamininGdomain1	ENSDARP00000128081	Cadherindomain27_Calcium-bindingEGFdomain1_EGF-likedomain1_LamininGdomain1
ENSDARP00000067057	Cadherindomain9	ENSDARP00000097169	Cadherindomain8
ENSDARP00000015616	Calcium-activatedpotassiumchannel,betasubunit1_KCNMB2,ballandchaindomain1	ENSDARP00000052697	Calcium-activatedpotassiumchannel,betasubunit1
ENSDARP00000057304	Calcium-bindingEGFdomain2_Cartilageoligomericmatrixprotein1_ThrombospondinC-terminalregion1_Thrombospondintype3repeat7	ENSDARP00000085258	Calcium-bindingEGFdomain1_Cartilageoligomericmatrixprotein1_ThrombospondinC-terminalregion1_Thrombospondintype3repeat6
ENSDARP00000098010	Calcium-bindingEGFdomain2_CoagulationFactorXainhibitorysite1_ComplementClr-likeEGF-like1_EGF-likedomain1	ENSDARP00000104316	Calcium-bindingEGFdomain2_CoagulationFactorXainhibitorysite1_ComplementClr-likeEGF-like1_LectinC-typedomain1
ENSDARP00000085584	Calcium-bindingEGFdomain3_EGFdomain1_LamininGdomain1_vonWillebrandfactortypeCdomain2	ENSDARP00000111598	Calcium-bindingEGFdomain2_ConcanavalinA-likelectin/glucanasessuperfamily1_Humangrowthfactor-likeEGF1_vonWillebrandfactortypeCdomain1
ENSDARP00000100705	Calcium-bindingEGFdomain1_CoagulationFactorXainhibitorysite5_Humangrowthfactor-likeEGF4_LamininEGF-like(DomainsIIIandV)5	ENSDARP00000101342	Calcium-bindingEGFdomain3_CoagulationFactorXainhibitorysite4_Humangrowthfactor-likeEGF3_LamininEGF-like(DomainsIIIandV)5
ENSDARP00000066736	Calcium-bindingEGFdomain3_CoagulationFactorXainhibitorysite3_Humangrowthfactor-likeEGF3_LamininEGF-like(DomainsIIIandV)3	ENSDARP00000120737	Calcium-bindingEGFdomain4_CoagulationFactorXainhibitorysite2_ComplementClr-likeEGF-like2_Humangrowthfactor-likeEGF1
ENSDARP00000044084	Calpainfamilycysteineprotease1_Calpainlargesubunit,domainIII1_EF-handdomainpair1	ENSDARP00000077786	Calpainfamilycysteineprotease1_Calpainlargesubunit,domainIII1
ENSDARP00000089393	Calponinhomology(CH)domain1_LeucineRichRepeat1_LeucineRichrepeats(2copies)1_Leucinerichrepeat1	ENSDARP00000107186	Calponinhomology(CH)domain1_LeucineRichrepeats(2copies)1_Leucinerichrepeat1
ENSDARP00000084002	CAMSAPCHdomain1_Microtubule-bindingcalmodulin-regulatedspectrin-associated1	ENSDARP00000106133	Calponinhomology(CH)domain1_Microtubule-bindingcalmodulin-regulatedspectrin-associated1
ENSDARP00000024947	Calponinhomology(CH)domain2_Filamin/ABP280repeat23	ENSDARP00000114366	Calponinhomology(CH)domain2_Filamin/ABP280repeat11
ENSDARP00000070004	Calponinhomology(CH)domain2_Nuclearenvelopelocalisationdomain1_Spectrinrepeat3	ENSDARP00000126725	Calponinhomology(CH)domain2_Nuclearenvelopelocalisationdomain1_Spectrinrepeat5
ENSDARP00000086261	Calponinhomology(CH)domain2_Nuclearenvelopelocalisationdomain1_Spectrinrepeat12	ENSDARP00000118057	Calponinhomology(CH)domain2_Nuclearenvelopelocalisationdomain1_Spectrinrepeat7
ENSDARP00000089263	Calponinhomology(CH)domain2_Spectrinrepeat11	ENSDARP00000113362	Calponinhomology(CH)domain2_Spectrinrepeat8
ENSDARP00000050929	Caspasedomain1	ENSDARP00000107816	Caspasedomain2
ENSDARP00000047133	CBSdomain2_Voltagegatedchloridechannel1	ENSDARP00000094436	CBSdomain1_Voltagegatedchloridechannel1
ENSDARP00000098106	CD80-likeC2-setimmunoglobulindomain1_ImmunoglobulinV-setdomain1	ENSDARP00000098732	CD80-likeC2-setimmunoglobulindomain1
ENSDARP00000111049	Immunoglobulindomain1	ENSDARP00000117822	CD80-likeC2-setimmunoglobulindomain1
ENSDARP00000068721	CD80-likeC2-setimmunoglobulindomain1_ImmunoglobulinV-setdomain1_Immunoglobulindomain3	ENSDARP00000105795	CD80-likeC2-setimmunoglobulindomain1_Immunoglobulindomain3
ENSDARP00000074034	CD80-likeC2-setimmunoglobulindomain1_ImmunoglobulinI-setdomain1_Immunoglobulindomain3	ENSDARP00000103952	CD80-likeC2-setimmunoglobulindomain1_ImmunoglobulinI-setdomain2_Immunoglobulindomain2
ENSDARP00000112179	Immunoglobulindomain3	ENSDARP00000127472	CD80-likeC2-setimmunoglobulindomain1_ImmunoglobulinV-setdomain1
ENSDARP00000062602	CD80-likeC2-setimmunoglobulindomain1_ImmunoglobulinI-setdomain1_ImmunoglobulinV-setdomain1	ENSDARP00000116108	CD80-likeC2-setimmunoglobulindomain1_ImmunoglobulinV-setdomain1_Immunoglobulindomain1
ENSDARP00000078889	CD80-likeC2-setimmunoglobulindomain1_ImmunoglobulinV-setdomain1	ENSDARP00000102277	CD80-likeC2-setimmunoglobulindomain1_ImmunoglobulinV-setdomain1_Immunoglobulindomain1
ENSDARP00000098890	ImmunoglobulinV-setdomain1_Immunoglobulindomain1	ENSDARP00000099836	CD80-likeC2-setimmunoglobulindomain1_ImmunoglobulinV-setdomain1_Immunoglobulindomain1
ENSDARP00000115151	CellmorphogenesisC-terminal1_CellmorphogenesisN-terminal1_Cellmorphogenesiscentralregion3	ENSDARP00000128455	CellmorphogenesisC-terminal1_CellmorphogenesisN-terminal1_Cellmorphogenesiscentralregion4
ENSDARP00000076280	CEP170C-terminus2_FHAdomain1	ENSDARP00000115940	CEP170C-terminus1_FHAdomain1
ENSDARP00000031222	CITED2	ENSDARP00000123533	CITED1
ENSDARP00000063848	Clathrinpropellerrepeat2_Clathrin,heavy-chainlinker1_Clathrin-H-link1_RegioninClathrinandVPS7	ENSDARP00000106164	Clathrinpropellerrepeat3_Clathrin,heavy-chainlinker1_Clathrin-H-link1_RegioninClathrinandVPS7
ENSDARP00000082230	CNHdomain1_RegioninClathrinandVPS1_Vacuolarsortingprotein39domain11_Vacuolarsortingprotein39domain21	ENSDARP00000129810	CNHdomain1_Vacuolarsortingprotein39domain11_Vacuolarsortingprotein39domain21
ENSDARP00000101251	Calcium-bindingEGFdomain2_Sushidomain(SCRrepeat)1	ENSDARP00000103074	CoagulationFactorXainhibitorysite1_EGF-likedomain1_Sushidomain(SCRrepeat)1
ENSDARP00000088388	Cofilin/tropomyosin-typeactin-bindingprotein1_SH3domain1	ENSDARP00000104897	Cofilin/tropomyosin-typeactin-bindingprotein1_VariantSH3domain1
ENSDARP00000011624	Cofilin/tropomyosin-typeactin-bindingprotein2	ENSDARP00000024168	Cofilin/tropomyosin-typeactin-bindingprotein2_WDdomain,G-betarepeat4
ENSDARP00000019894	Collagentriplehelixrepeat(20copies)1_Domainofunknownfunction(DUF4215)1	ENSDARP00000100904	Collagentriplehelixrepeat(20copies)1
ENSDARP00000003038	Collagentriplehelixrepeat(20copies)10_FibrillarcollagenC-terminaldomain1_vonWillebrandfactortypeCdomain1	ENSDARP00000003177	Collagentriplehelixrepeat(20copies)15_FibrillarcollagenC-terminaldomain1_vonWillebrandfactortypeCdomain1
ENSDARP00000078089	Collagentriplehelixrepeat(20copies)4_vonWillebrandfactortypeAdomain1	ENSDARP00000108247	Collagentriplehelixrepeat(20copies)3
ENSDARP00000076803	Collagentriplehelixrepeat(20copies)5_Scavengerreceptorcysteine-richdomain1	ENSDARP00000110199	Collagentriplehelixrepeat(20copies)4
ENSDARP00000073490	Collagentriplehelixrepeat(20copies)2_EMIdomain1	ENSDARP00000122495	Collagentriplehelixrepeat(20copies)4_EMIdomain1
ENSDARP00000017432	Collagentriplehelixrepeat(20copies)5_FibronectintypeIIIdomain8_vonWillebrandfactortypeAdomain2	ENSDARP00000101045	Collagentriplehelixrepeat(20copies)4_FibronectintypeIIIdomain5_vonWillebrandfactortypeAdomain1
ENSDARP00000002692	Collagentriplehelixrepeat(20copies)6_FibrillarcollagenC-terminaldomain1_LamininGdomain1	ENSDARP00000049588	Collagentriplehelixrepeat(20copies)5_FibrillarcollagenC-terminaldomain1_LamininGdomain1
ENSDARP00000100078	Collagentriplehelixrepeat(20copies)4_Kunitz/Bovinepancreatictrypsininhibitordomain1_vonWillebrandfactortypeAdomain2	ENSDARP00000102543	Collagentriplehelixrepeat(20copies)5_Kunitz/Bovinepancreatictrypsininhibitordomain1_vonWillebrandfactortypeAdomain2
ENSDARP00000057303	Collagentriplehelixrepeat(20copies)6_FibrillarcollagenC-terminaldomain2_LamininGdomain1	ENSDARP00000122740	Collagentriplehelixrepeat(20copies)6_CollagenaseNC10andEndostatin1
ENSDARP00000055138	Collagentriplehelixrepeat(20copies)7	ENSDARP00000121882	Collagentriplehelixrepeat(20copies)8
ENSDARP00000073075	7transmembranereceptor(Secretinfamily)1_Latrophilin/CL-1-likeGPSdomain1	ENSDARP00000100364	ConcanavalinA-likelectin/glucanasessuperfamily1
ENSDARP00000007824	Cornichonprotein1	ENSDARP00000008312	Cornichonprotein2
ENSDARP00000042513	CUBdomain1_Galactoseoxidase,centraldomain2_Kelchmotif2_LectinC-typedomain1_Plexinrepeat2	ENSDARP00000083966	CUBdomain1_Galactoseoxidase,centraldomain1_Kelchmotif3_LectinC-typedomain1_Plexinrepeat2
ENSDARP00000004218	CUBdomain13_Sushidomain(SCRrepeat)23	ENSDARP00000100304	CUBdomain11_Sushidomain(SCRrepeat)10
ENSDARP00000099634	CUBdomain2_Sushidomain(SCRrepeat)4	ENSDARP00000102572	CUBdomain2_Sushidomain(SCRrepeat)5
ENSDARP00000060970	Cullinbinding1	ENSDARP00000106714	Cullinbinding1_UBA-likedomain1
ENSDARP00000086021	CXXCzincfingerdomain1_F/YrichC-terminus1_F/Y-richN-terminus1_PHD-finger1_PHD-likezinc-bindingdomain1_SETdomain1	ENSDARP00000123759	CXXCzincfingerdomain1_F/YrichC-terminus1_F/Y-richN-terminus1_PHD-finger2_PHD-likezinc-bindingdomain1_SETdomain1
ENSDARP00000100132	DomainfoundinDishevelled,Egl-10,andPleckstrin(DEP)1_RasGEFN-terminalmotif1_RasGEFdomain1	ENSDARP00000114027	Cyclicnucleotide-bindingdomain2_DomainfoundinDishevelled,Egl-10,andPleckstrin(DEP)1_RasGEFN-terminalmotif1_RasGEFdomain1
[truncated: 261 more rows]
