# Supplementary material for: Divergent DNA Methylation Provides Insights into the Evolution of Duplicate Genes in Zebrafish
Source: G3 (Bethesda). 2016 Sep 19;6(11):3581–91. doi: 10.1534/g3.116.032243 (PMC5100857; doi:10.1534/g3.116.032243)
Supplement: Supplemental Material [file supp_g3.116.032243_TableS9.xls]

## Sheet: Sheet1
Table S9 . Gene ID with promoter methylation divergence influnced by nucleotide variation
ENSDARG00000079788	97	ENSDARG00000075249	30
ENSDARG00000068862	147	ENSDARG00000015599	58
ENSDARG00000045360	162	ENSDARG00000044923	59
ENSDARG00000057096	194	ENSDARG00000014309	97
ENSDARG00000037150	79	ENSDARG00000019341	274
ENSDARG00000025350	134	ENSDARG00000058734	28
ENSDARG00000086585	347	ENSDARG00000068458	155
ENSDARG00000015835	165	ENSDARG00000038585	17
ENSDARG00000021202	86	ENSDARG00000097451	175
ENSDARG00000027966	87	ENSDARG00000058504	209
ENSDARG00000001656	148	ENSDARG00000037962	71
ENSDARG00000059154	87	ENSDARG00000069829	181
ENSDARG00000093203	222	ENSDARG00000095825	89
ENSDARG00000056108	154	ENSDARG00000092903	35
ENSDARG00000060678	85	ENSDARG00000086269	337
ENSDARG00000091514	221	ENSDARG00000088766	23
ENSDARG00000062962	127	ENSDARG00000060697	60
ENSDARG00000014655	170	ENSDARG00000061741	76
ENSDARG00000060734	57	ENSDARG00000078139	169
ENSDARG00000004988	291	ENSDARG00000025106	79
ENSDARG00000020596	51	ENSDARG00000089357	12
ENSDARG00000062518	145	ENSDARG00000074914	61
ENSDARG00000045708	259	ENSDARG00000078875	119
ENSDARG00000055463	56	ENSDARG00000052896	144
ENSDARG00000037100	171	ENSDARG00000004771	79
ENSDARG00000008243	50	ENSDARG00000021252	140
ENSDARG00000004307	170	ENSDARG00000077643	82
ENSDARG00000077508	69	ENSDARG00000074853	249
ENSDARG00000032272	197	ENSDARG00000035652	75
ENSDARG00000089281	206	ENSDARG00000088940	75
ENSDARG00000037835	291	ENSDARG00000040443	72
ENSDARG00000001621	201	ENSDARG00000042004	55
ENSDARG00000012141	170	ENSDARG00000009585	62
ENSDARG00000040860	209	ENSDARG00000093340	51
ENSDARG00000003829	215	ENSDARG00000012745	48
ENSDARG00000068782	264	ENSDARG00000061211	70
ENSDARG00000016886	215	ENSDARG00000052072	105
ENSDARG00000069264	77	ENSDARG00000094782	228
ENSDARG00000020008	250	ENSDARG00000011983	94
ENSDARG00000070142	157	ENSDARG00000070930	64
ENSDARG00000011219	137	ENSDARG00000026797	60
ENSDARG00000088013	84	ENSDARG00000069186	189
ENSDARG00000005364	210	ENSDARG00000074647	23
ENSDARG00000017422	99	ENSDARG00000039356	215
ENSDARG00000079414	207	ENSDARG00000076220	100
ENSDARG00000033956	239	ENSDARG00000044175	109
ENSDARG00000077470	217	ENSDARG00000093021	82
ENSDARG00000044755	182	ENSDARG00000077550	13
ENSDARG00000020344	183	ENSDARG00000058731	50
ENSDARG00000051970	244	ENSDARG00000002538	84
ENSDARG00000036161	225	ENSDARG00000036162	93
ENSDARG00000014572	55	ENSDARG00000058716	127
ENSDARG00000060222	311	ENSDARG00000071252	68
ENSDARG00000079847	190	ENSDARG00000008377	86
ENSDARG00000076592	175	ENSDARG00000073792	44
ENSDARG00000052232	153	ENSDARG00000008127	69
ENSDARG00000061836	311	ENSDARG00000043226	113
ENSDARG00000068422	82	ENSDARG00000092652	260
ENSDARG00000045824	91	ENSDARG00000056152	202
ENSDARG00000042029	227	ENSDARG00000061774	98
ENSDARG00000078882	150	ENSDARG00000088468	65
ENSDARG00000003994	257	ENSDARG00000029239	63
ENSDARG00000071465	280	ENSDARG00000087624	44
ENSDARG00000058874	198	ENSDARG00000052288	87
ENSDARG00000017928	292	ENSDARG00000068919	112
ENSDARG00000042707	184	ENSDARG00000058064	80
ENSDARG00000013153	207	ENSDARG00000078797	87
ENSDARG00000003142	255	ENSDARG00000069440	110
ENSDARG00000077297	250	ENSDARG00000078772	95
ENSDARG00000029419	215	ENSDARG00000054002	104
ENSDARG00000018820	303	ENSDARG00000092281	77
ENSDARG00000092052	271	ENSDARG00000093119	41
ENSDARG00000054323	131	ENSDARG00000091024	58
ENSDARG00000056722	251	ENSDARG00000051975	65
ENSDARG00000009524	224	ENSDARG00000024827	71
ENSDARG00000031817	223	ENSDARG00000076174	81
ENSDARG00000056742	222	ENSDARG00000057316	107
ENSDARG00000054864	171	ENSDARG00000055543	80
ENSDARG00000034667	145	ENSDARG00000053476	308
ENSDARG00000078138	217	ENSDARG00000087093	95
ENSDARG00000006422	284	ENSDARG00000030824	119
ENSDARG00000043902	62	ENSDARG00000014057	159
ENSDARG00000060437	295	ENSDARG00000053517	122
ENSDARG00000052520	200	ENSDARG00000036897	68
ENSDARG00000078022	180	ENSDARG00000056689	59
ENSDARG00000037995	25	ENSDARG00000042197	50
ENSDARG00000020981	209	ENSDARG00000013222	96
ENSDARG00000018478	240	ENSDARG00000052099	103
ENSDARG00000001169	236	ENSDARG00000002523	29
ENSDARG00000034714	246	ENSDARG00000014239	83
ENSDARG00000019383	194	ENSDARG00000016464	41
ENSDARG00000022970	318	ENSDARG00000034943	51
ENSDARG00000032959	213	ENSDARG00000055855	29
ENSDARG00000059646	269	ENSDARG00000062949	72
ENSDARG00000069560	301	ENSDARG00000062565	147
ENSDARG00000058302	291	ENSDARG00000036876	144
ENSDARG00000089512	290	ENSDARG00000077513	122
ENSDARG00000062797	164	ENSDARG00000090690	57
ENSDARG00000071458	257	ENSDARG00000093342	120
ENSDARG00000069056	94	ENSDARG00000008727	213
ENSDARG00000004023	249	ENSDARG00000021055	110
ENSDARG00000023648	203	ENSDARG00000044753	56
ENSDARG00000019622	234	ENSDARG00000059523	68
ENSDARG00000037042	186	ENSDARG00000086808	33
ENSDARG00000003952	188	ENSDARG00000012682	39
ENSDARG00000022817	208	ENSDARG00000024433	17
ENSDARG00000030254	233	ENSDARG00000053845	108
ENSDARG00000058352	264	ENSDARG00000058390	86
ENSDARG00000068883	185	ENSDARG00000070479	35
ENSDARG00000036251	415	ENSDARG00000017397	147
ENSDARG00000058848	213	ENSDARG00000002285	90
ENSDARG00000055101	174	ENSDARG00000078452	79
ENSDARG00000012499	275	ENSDARG00000056885	133
ENSDARG00000014915	228	ENSDARG00000058463	79
ENSDARG00000055115	255	ENSDARG00000055206	99
ENSDARG00000005216	222	ENSDARG00000039652	69
ENSDARG00000006712	99	ENSDARG00000045298	199
ENSDARG00000079199	187	ENSDARG00000074808	6
ENSDARG00000006397	208	ENSDARG00000035870	49
ENSDARG00000060707	236	ENSDARG00000069147	68
ENSDARG00000059770	279	ENSDARG00000062054	84
ENSDARG00000036944	162	ENSDARG00000039880	64
ENSDARG00000018865	220	ENSDARG00000088663	35
ENSDARG00000091667	111	ENSDARG00000076852	290
ENSDARG00000052624	226	ENSDARG00000069485	84
ENSDARG00000045540	240	ENSDARG00000069654	85
ENSDARG00000034534	280	ENSDARG00000076318	136
ENSDARG00000058270	231	ENSDARG00000078276	97
ENSDARG00000076916	261	ENSDARG00000025974	93
ENSDARG00000062450	227	ENSDARG00000062900	89
ENSDARG00000087272	270	ENSDARG00000039181	119
ENSDARG00000062469	121	ENSDARG00000062082	272
ENSDARG00000004587	310	ENSDARG00000045951	92
ENSDARG00000076437	22	ENSDARG00000070458	189
ENSDARG00000089095	25	ENSDARG00000089836	214
ENSDARG00000078362	54	ENSDARG00000021948	293
ENSDARG00000074351	26	ENSDARG00000073802	139
ENSDARG00000086384	36	ENSDARG00000023318	180
ENSDARG00000058599	46	ENSDARG00000076546	230
ENSDARG00000035028	53	ENSDARG00000011506	232
ENSDARG00000042124	69	ENSDARG00000056203	290
ENSDARG00000069029	52	ENSDARG00000032218	184
ENSDARG00000059052	55	ENSDARG00000059923	190
ENSDARG00000029982	56	ENSDARG00000029057	190
ENSDARG00000020635	37	ENSDARG00000086985	124
ENSDARG00000089023	52	ENSDARG00000078994	160
ENSDARG00000020600	64	ENSDARG00000042557	181
ENSDARG00000039064	71	ENSDARG00000015252	187
ENSDARG00000077846	76	ENSDARG00000024785	195
ENSDARG00000059685	62	ENSDARG00000078136	150
ENSDARG00000013804	105	ENSDARG00000035329	252
ENSDARG00000045470	106	ENSDARG00000079075	244
ENSDARG00000023967	49	ENSDARG00000035880	112
ENSDARG00000005085	89	ENSDARG00000076406	203
ENSDARG00000079561	116	ENSDARG00000074655	258
ENSDARG00000044459	103	ENSDARG00000040095	213
ENSDARG00000043682	50	ENSDARG00000007996	103
ENSDARG00000015540	291	ENSDARG00000004870	130
ENSDARG00000031651	141	ENSDARG00000054447	53
ENSDARG00000040069	225	ENSDARG00000062754	64
ENSDARG00000045875	137	ENSDARG00000020812	34
ENSDARG00000052582	248	ENSDARG00000078832	96
ENSDARG00000068740	194	ENSDARG00000096038	56
ENSDARG00000074361	74	ENSDARG00000078196	34
ENSDARG00000076178	203	ENSDARG00000074102	87
ENSDARG00000076734	177	ENSDARG00000092162	75
ENSDARG00000077159	116	ENSDARG00000089925	32
ENSDARG00000086030	293	ENSDARG00000054378	26
ENSDARG00000088074	260	ENSDARG00000096067	109
ENSDARG00000088995	163	ENSDARG00000095272	61
ENSDARG00000089151	120	ENSDARG00000090119	47
ENSDARG00000091077	137	ENSDARG00000097954	34
ENSDARG00000033949	22	ENSDARG00000068884	188
ENSDARG00000053159	23	ENSDARG00000095136	137
ENSDARG00000073800	48	ENSDARG00000075372	241
ENSDARG00000087149	34	ENSDARG00000087246	169
ENSDARG00000035131	40	ENSDARG00000002702	142
ENSDARG00000018742	53	ENSDARG00000069346	177
ENSDARG00000018840	66	ENSDARG00000020647	213
ENSDARG00000030508	55	ENSDARG00000079384	173
ENSDARG00000056757	25	ENSDARG00000090174	73
ENSDARG00000062400	100	ENSDARG00000089923	282
ENSDARG00000086025	83	ENSDARG00000097307	234
ENSDARG00000077269	53	ENSDARG00000097897	130
ENSDARG00000019137	76	ENSDARG00000037813	160
ENSDARG00000074394	52	ENSDARG00000060017	109
ENSDARG00000077692	144	ENSDARG00000093050	293
ENSDARG00000078749	80	ENSDARG00000077484	162
ENSDARG00000061094	98	ENSDARG00000032631	197
ENSDARG00000013266	102	ENSDARG00000096945	204
ENSDARG00000005159	124	ENSDARG00000089829	41
ENSDARG00000007943	220	ENSDARG00000089786	59
ENSDARG00000010662	348	ENSDARG00000039152	151
ENSDARG00000014340	159	ENSDARG00000041450	54
ENSDARG00000020258	250	ENSDARG00000037968	118
ENSDARG00000026444	74	ENSDARG00000046154	33
ENSDARG00000031956	158	ENSDARG00000004158	47
ENSDARG00000033537	166	ENSDARG00000071700	35
ENSDARG00000036658	168	ENSDARG00000043451	54
ENSDARG00000036751	192	ENSDARG00000042968	55
ENSDARG00000037262	263	ENSDARG00000055562	107
ENSDARG00000038703	182	ENSDARG00000026964	36
ENSDARG00000040229	82	ENSDARG00000091149	30
ENSDARG00000052633	104	ENSDARG00000090644	42
ENSDARG00000062823	148	ENSDARG00000076724	50
ENSDARG00000068258	183	ENSDARG00000086385	59
ENSDARG00000070442	154	ENSDARG00000090776	24
ENSDARG00000075791	215	ENSDARG00000092634	28
ENSDARG00000086035	196	ENSDARG00000087416	58
ENSDARG00000087213	248	ENSDARG00000091604	34
ENSDARG00000087330	272	ENSDARG00000063555	107
ENSDARG00000088483	0	ENSDARG00000091137	0
ENSDARG00000090254	105	ENSDARG00000045240	37
ENSDARG00000090361	302	ENSDARG00000090441	126
ENSDARG00000097639	214	ENSDARG00000097688	73
ENSDARG00000078448	90	ENSDARG00000045289	307
ENSDARG00000062008	46	ENSDARG00000062078	259
ENSDARG00000062263	71	ENSDARG00000070804	218
ENSDARG00000058696	39	ENSDARG00000008966	179
ENSDARG00000058259	81	ENSDARG00000069185	293
ENSDARG00000042010	119	ENSDARG00000003933	264
ENSDARG00000014652	100	ENSDARG00000061901	334
ENSDARG00000029510	116	ENSDARG00000060124	248
ENSDARG00000013561	126	ENSDARG00000060745	286
ENSDARG00000057110	66	ENSDARG00000058208	156
ENSDARG00000096979	99	ENSDARG00000090912	231
ENSDARG00000021582	63	ENSDARG00000089952	314
ENSDARG00000061040	46	ENSDARG00000023145	248
ENSDARG00000010783	82	ENSDARG00000062744	285
ENSDARG00000060123	56	ENSDARG00000045006	221
ENSDARG00000010042	53	ENSDARG00000032238	192
ENSDARG00000038372	76	ENSDARG00000014059	171
ENSDARG00000053580	92	ENSDARG00000093745	230
ENSDARG00000014190	112	ENSDARG00000040799	236
ENSDARG00000054666	22	ENSDARG00000041092	381
ENSDARG00000030665	24	ENSDARG00000025314	165
ENSDARG00000010482	118	ENSDARG00000028163	254
ENSDARG00000036510	39	ENSDARG00000036685	79
ENSDARG00000077316	25	ENSDARG00000087162	209
ENSDARG00000060103	142	ENSDARG00000052604	469
ENSDARG00000086368	36	ENSDARG00000087387	193
ENSDARG00000056949	81	ENSDARG00000089287	277
ENSDARG00000069430	79	ENSDARG00000006025	197
ENSDARG00000020131	72	ENSDARG00000038219	191
ENSDARG00000061272	73	ENSDARG00000073881	209
ENSDARG00000028118	294	ENSDARG00000024865	138
ENSDARG00000042988	64	ENSDARG00000041431	185
ENSDARG00000074942	143	ENSDARG00000059832	296
ENSDARG00000044417	114	ENSDARG00000042846	289
ENSDARG00000059651	69	ENSDARG00000061267	172
ENSDARG00000060912	109	ENSDARG00000074860	241
ENSDARG00000021383	90	ENSDARG00000020952	246
ENSDARG00000074851	91	ENSDARG00000042470	239
ENSDARG00000006859	91	ENSDARG00000069427	311
ENSDARG00000052630	99	ENSDARG00000069767	242
ENSDARG00000006838	79	ENSDARG00000071727	242
ENSDARG00000021082	82	ENSDARG00000002916	207
ENSDARG00000057448	79	ENSDARG00000059773	252
ENSDARG00000092027	69	ENSDARG00000092699	219
ENSDARG00000012458	167	ENSDARG00000055383	76
ENSDARG00000054778	53	ENSDARG00000076542	212
ENSDARG00000005870	124	ENSDARG00000041602	61
ENSDARG00000036094	59	ENSDARG00000062445	240
ENSDARG00000000804	93	ENSDARG00000012460	209
ENSDARG00000020114	102	ENSDARG00000010641	270
ENSDARG00000087176	32	ENSDARG00000086169	196
ENSDARG00000022525	94	ENSDARG00000037048	246
ENSDARG00000074143	57	ENSDARG00000074723	218
ENSDARG00000017143	85	ENSDARG00000008380	184
ENSDARG00000019185	77	ENSDARG00000032114	163
ENSDARG00000077641	120	ENSDARG00000012060	258
ENSDARG00000006719	227	ENSDARG00000042232	103
ENSDARG00000063276	43	ENSDARG00000086810	93
ENSDARG00000070755	81	ENSDARG00000079829	211
ENSDARG00000033928	54	ENSDARG00000008057	151
ENSDARG00000079578	263	ENSDARG00000045930	47
ENSDARG00000025718	245	ENSDARG00000016187	96
ENSDARG00000018687	185	ENSDARG00000078717	79
ENSDARG00000079352	35	ENSDARG00000056924	207
ENSDARG00000062667	221	ENSDARG00000015184	98
ENSDARG00000077252	26	ENSDARG00000095918	201
ENSDARG00000074531	109	ENSDARG00000062531	281
ENSDARG00000061544	257	ENSDARG00000036147	127
ENSDARG00000068894	101	ENSDARG00000068965	239
ENSDARG00000018980	45	ENSDARG00000070800	122
ENSDARG00000025612	102	ENSDARG00000079308	238
ENSDARG00000092703	92	ENSDARG00000088500	228
ENSDARG00000068444	38	ENSDARG00000070400	138
ENSDARG00000070321	204	ENSDARG00000042863	65
ENSDARG00000070956	223	ENSDARG00000025904	84
ENSDARG00000012138	89	ENSDARG00000074156	192
ENSDARG00000045858	71	ENSDARG00000051749	268
ENSDARG00000013607	35	ENSDARG00000042545	199
ENSDARG00000027657	46	ENSDARG00000093401	223
ENSDARG00000045956	32	ENSDARG00000062849	119
ENSDARG00000073784	184	ENSDARG00000022260	62
ENSDARG00000059134	40	ENSDARG00000058558	82
ENSDARG00000007396	62	ENSDARG00000030547	142
ENSDARG00000052534	51	ENSDARG00000051853	228
ENSDARG00000095273	184	ENSDARG00000097209	83
ENSDARG00000073665	76	ENSDARG00000035535	222
ENSDARG00000076959	66	ENSDARG00000087525	171
ENSDARG00000076824	82	ENSDARG00000074117	219
ENSDARG00000063376	62	ENSDARG00000077151	266
ENSDARG00000002509	82	ENSDARG00000079155	221
ENSDARG00000053062	87	ENSDARG00000054150	220
ENSDARG00000030139	72	ENSDARG00000055712	143
ENSDARG00000018048	124	ENSDARG00000038112	247
ENSDARG00000025147	94	ENSDARG00000038288	196
ENSDARG00000063576	173	ENSDARG00000086326	46
ENSDARG00000010658	241	ENSDARG00000037203	120
ENSDARG00000031763	121	ENSDARG00000053209	271
ENSDARG00000019213	108	ENSDARG00000057007	260
ENSDARG00000079850	159	ENSDARG00000070025	76
ENSDARG00000037159	213	ENSDARG00000041660	82
ENSDARG00000032618	52	ENSDARG00000022165	160
ENSDARG00000040674	84	ENSDARG00000036102	236
ENSDARG00000026835	75	ENSDARG00000089791	231
ENSDARG00000019525	61	ENSDARG00000002682	201
ENSDARG00000017338	226	ENSDARG00000031240	102
ENSDARG00000040257	137	ENSDARG00000089280	47
ENSDARG00000075963	125	ENSDARG00000092731	285
ENSDARG00000056697	235	ENSDARG00000006982	106
ENSDARG00000042308	255	ENSDARG00000011157	88
ENSDARG00000042656	76	ENSDARG00000071860	319
ENSDARG00000061520	96	ENSDARG00000077352	234
ENSDARG00000004697	230	ENSDARG00000078954	68
ENSDARG00000089204	91	ENSDARG00000076744	43
ENSDARG00000058255	100	ENSDARG00000045893	223
ENSDARG00000023236	80	ENSDARG00000024167	226
ENSDARG00000004753	263	ENSDARG00000075164	109
ENSDARG00000088918	181	ENSDARG00000093712	36
ENSDARG00000055271	63	ENSDARG00000013174	128
ENSDARG00000071233	42	ENSDARG00000075209	224
ENSDARG00000044092	275	ENSDARG00000067975	133
ENSDARG00000058695	54	ENSDARG00000051913	153
ENSDARG00000030980	36	ENSDARG00000069975	219
ENSDARG00000062135	158	ENSDARG00000025535	42
ENSDARG00000062315	42	ENSDARG00000079618	161
ENSDARG00000044751	235	ENSDARG00000071336	80
ENSDARG00000032199	312	ENSDARG00000074082	129
ENSDARG00000057984	60	ENSDARG00000003313	198
ENSDARG00000012390	241	ENSDARG00000023587	52
ENSDARG00000016396	134	ENSDARG00000023657	64
ENSDARG00000007407	215	ENSDARG00000041098	65
ENSDARG00000026595	99	ENSDARG00000032013	244
ENSDARG00000016687	113	ENSDARG00000055620	241
ENSDARG00000077275	151	ENSDARG00000013293	70
ENSDARG00000023279	248	ENSDARG00000036715	95
ENSDARG00000012982	75	ENSDARG00000004184	191
ENSDARG00000022001	46	ENSDARG00000008255	204
ENSDARG00000011122	60	ENSDARG00000052658	163
ENSDARG00000034373	47	ENSDARG00000061848	156
ENSDARG00000056620	71	ENSDARG00000089334	257
ENSDARG00000088357	86	ENSDARG00000042853	43
ENSDARG00000062168	155	ENSDARG00000068705	77
